# Supplementary material for: Microbial diversity of the remote Trindade Island, Brazil: a systematic review
Source: PeerJ. 2025 Apr 30;13:e19305. doi: 10.7717/peerj.19305 (PMC12049103; doi:10.7717/peerj.19305)
Supplement: Supplemental Information 3 [file peerj-13-19305-s003.zip]

Archive with 12 entries (12 files):
- Supplemental Data S1.xlsx
- __MACOSX/._Supplemental Data S1.xlsx
- Supplemental Data S2.xlsx
- __MACOSX/._Supplemental Data S2.xlsx
- Supplemental Data S3.xlsx
- __MACOSX/._Supplemental Data S3.xlsx
- Supplemental Data S4.xlsx
- __MACOSX/._Supplemental Data S4.xlsx
- Supplemental Data S5.xlsx
- __MACOSX/._Supplemental Data S5.xlsx
- Supplemental Data S6.xlsx
- __MACOSX/._Supplemental Data S6.xlsx
