# Supplementary material for: Microbial diversity of the remote Trindade Island, Brazil: a systematic review
Source: PeerJ. 2025 Apr 30;13:e19305. doi: 10.7717/peerj.19305 (PMC12049103; doi:10.7717/peerj.19305)
Supplement: Supplemental Information 3 [file peerj-13-19305-s003.zip › Supplemental Data S2.xlsx]

## Sheet: Unique
Item	Title	Abstract	Year	DOI	Document Type	Language	Cited By	Author(s)	Repository
1	Analysis of a phenol-adapted microbial community: degradation capacity, taxonomy and metabolic description	Aims: In this study, the ability of the consortium MR-01 to degrade phenol was determined. The effects of this chemical on the taxonomy and the metabolic behaviour were analysed through metagenomics. Methods and Results: Consortium MR-01 was acclimated in a sublethal concentration of phenol. After this process, the capacity to degrade this molecule was analysed. Results showed that degradation in…	2019	10.1111/jam.14166	Article	English	6	Sánchez-González M.; Álvarez-Uribe H.; Rivera-Solís R.; González-Burgos A.; Escalante-Réndiz D.; Rojas-Herrera R.	Scopus/Dimensions
2	Remediation of weathered diesel-oil contaminated soils using biopile systems: An amendment selection and pilot-scale study	Weathered diesel oil (WDO) has less biodegradable and volatile characteristics, and its bioremediation could be a challenge. In this study, the effectiveness of enhanced bioremediation via biopile processes for the cleanup of WDO-contaminated soils was evaluated. Six biopiles were constructed and operated with the following six different amendments addition: red bran (12 kg), water-soluble fertil…	2021	10.1016/j.scitotenv.2021.147395	Article	English	8	Liu P.-F.; Yang Z.-H.; Chen Y.-L.; Lo K.-H.; Kao C.-M.	Scopus/Dimensions
3	The diet and gut microbial communities of two closely related combtooth blennies, chasmodes saburrae and scartella cristata	The digestive tracts of fishes contain a diverse set of gut associated microbiota known to contribute to many functions of the fishes' biology. Furthermore, it has been suggested that divergence in diets between two species is also associated with shifts in gut associated microbiota. Herein, we describe and compare the diet and gastrointestinal microbiota of two closely related combtooth blennies…	2017	10.1643/ci-16-505	Article	English	5	Hundt P.J.; Hundt M.J.; Staley C.; Sadowsky M.J.; Simons A.M.	Scopus/Dimensions
4	DNA Metabarcoding Reveals Cryptic Diversity in Forest Soils on the Isolated Brazilian Trindade Island, South Atlantic	Located 1140 km from the South American coastline in the South Atlantic Ocean and with an age of 4 million years, Trindade Island is the most recent volcanic component of Brazilian territory. Its original native vegetation has been severely damaged by human influence, in particular through the introduction of exotic grazing animals such as goats. However, since the complete eradication of goats a…	2023	10.1007/s00248-022-02018-4	Article	English	4	Câmara P.E.A.S.; Bones F.L.V.; Lopes F.A.C.; Oliveira F.S.; Barreto C.C.; Knop Henriques D.; Campos L.P.; Carvalho-Silva M.; Convey P.; Rosa L.H.	Scopus/Dimensions/Google Scholar
5	The effect of a mining dam failure on the genetic diversity and population resilience of marine fishes along the eastern Brazilian coast	We used microsatellite DNA markers to examine the impact of the Fundão Dam failure, one of the world's worst mining-related environmental disasters, on the genetic diversity of four marine and estuarine fishes across the Brazilian east coast's continental shelf and estuarine ecosystems. The strong mud flow along the Doce River and nearby areas resulted in changes in genetic diversity, with all sp…	2023	10.1016/j.rsma.2023.103239	Article	English	0	De Biasi J.B.; Dias R.M.; Santos V.C.; Mantellato A.M.B.; Farro A.P.C.; Hostim-Silva M.; Hackradt C.W.; Félix-Hackradt F.C.	Scopus/Dimensions
6	Transcriptomics as a First Choice Gate for Fungal Biodegradation Processes Description	Environmental impacts of xenobiotic compounds released to air, water, and soil have opened a way for bioremediation to emerge as a green technology that can be safely applied to reduce pollutant concentrations to a minimum in a relative short period of time. “Hard to break” molecules such as asphaltenes, celluloses, and dyes are better treated with mycoremediation techniques. Fungi are higher euk…	2018	10.1007/978-3-030-02369-0_2	Book chapter	English	1	Ledezma-Villanueva A.; Adame-Rodríguez J.M.; Aréchiga-Carvajal E.T.	Scopus/Dimensions/Google Scholar
7	Baseline assessment of mesophotic reefs of the Vitória-Trindade Seamount Chain based on water quality, microbial diversity, benthic cover and fish biomass data	Seamounts are considered important sources of biodiversity and minerals. However, their biodiversity and health status are not well understood; therefore, potential conservation problems are unknown. The mesophotic reefs of the Vitória-Trindade Seamount Chain (VTC) were investigated via benthic community and fish surveys, metagenomic and water chemistry analyses, and water microbial abundance est…	2015	10.1371/journal.pone.0130084	Article	English	57	Meirelles P.M.; Amado-Filho G.M.; Pereira-Filho G.H.; Pinheiro H.T.; De Moura R.L.; Joyeux J.-C.; Mazzei E.F.; Bastos A.C.; Edwards R.A.; Dinsdale E.; Paranhos R.; Santos E.O.; Iida T.; Gotoh K.; Nakamura S.; Sawabe T.; Rezende C.E.; Gadelha L.M.R., Jr.; Francini-Filho R.B.; Thompson C.; Thompson F.L.	Scopus/PubMed Central/Dimensions
8	Whole-Genome Shotgun (WGS) Sequence of cis -Isoprene Polymer-Degrading Nocardia sp. strain BSTN01	Species belonging to the genus Nocardia are known to be facultative human pathogens. There are also reports of Nocardia species capable of degrading various forms of rubber. Here, we report the whole-genome shotgun (WGS) sequence of Nocardia sp. strain BSTN01, isolated from stored water in latex-collecting cups thrown away near a local rubber processing unit in Tripura, India. © 2022 Sarkar et al.	2022	10.1128/mra.01175-21	Article	English	0	Sarkar B.; Mandal A.K.; Ghati A.; Ghosh P.; Mandal S.; Kati A.	Scopus/PubMed Central/Dimensions/Google Scholar
9	Combined influence of the nanoplastics and polycyclic aromatic hydrocarbons exposure on microbial community in seawater environment	Nanoplastics (NPs) and polycyclic aromatic hydrocarbons (PAHs) are recognized as persistent organic pollutant (POPs) with demonstrated physiological toxicity. When present in aquatic environments, the two pollutants could combine with each other, resulting in cumulative toxicity to organisms. However, the combined impact of NPs and PAHs on microorganisms in seawater is not well understood. In thi…	2024	10.1016/j.scitotenv.2024.173772	Article	English	0	Guan X.; Jia D.; Liu X.; Ding C.; Guo J.; Yao M.; Zhang Z.; Zhou M.; Sun J.	Scopus/Dimensions
10	Environmental and Invertebrate-Derived DNA: A Powerful Approach for Surveying and Monitoring Biodiversity	To know the organisms that surround us has always seemed a fascinating idea and a necessity to characterize an area and estimate its natural values. However, performing complete surveys of the organisms is not always an easy task, because some of them inhabit difficult-to-access areas, and some are rare or difficult to be visualized. The analysis of the DNA retrieved from environmental samples (f…	2023	10.1007/978-3-031-34854-9_18	Book chapter	English	1	Rodríguez-Castro K.G.; Saranholi B.H.; De Oliveira M.E.; Sales N.G.	Scopus/Dimensions/Google Scholar
11	Aliphatic Hydrocarbon Enhances Phenanthrene Degradation by Autochthonous Prokaryotic Communities from a Pristine Seawater	The microbial diversity and functioning around oceanic islands is poorly described, despite its importance for ecosystem homeostasis. Here, we aimed to verify the occurrence of microbe-driven phenanthrene co-oxidation in the seawater surrounding the Trindade Island (Brazil). We also used Next-Generation Sequencing to evaluate the effects of aliphatic and polycyclic aromatic hydrocarbons (PAHs) on…	2018	10.1007/s00248-017-1078-8	Article	English	11	Rodrigues E.M.; Morais D.K.; Pylro V.S.; Redmile-Gordon M.; de Oliveira J.A.; Roesch L.F.W.; Cesar D.E.; Tótola M.R.	Scopus/Web of Science/PubMed/Dimensions/Google Scholar
12	Taxonomic structure and functional association of foxtail millet root microbiome	The root microbes play pivotal roles in plant productivity, nutrient uptakes, and disease resistance. The root microbial community structure has been extensively investigated by 16S/18S/ITS amplicons and metagenomic sequencing in crops and model plants. However, the functional associations between root microbes and host plant growth are poorly understood. This work investigates the root bacterial…	2017	10.1093/gigascience/gix089	Article	English	75	Jin T.; Wang Y.; Huang Y.; Xu J.; Zhang P.; Wang N.; Liu X.; Chu H.; Liu G.; Jiang H.; Li Y.; Xu J.; Kristiansen K.; Xiao L.; Zhang Y.; Zhang G.; Du G.; Zhang H.; Zou H.; Zhang H.; Jie Z.; Liang S.; Jia H.; Wan J.; Lin D.; Li J.; Fan G.; Yang H.; Wang J.; Bai Y.; Xu X.	Scopus/PubMed Central/Dimensions/Google Scholar
13	GINSA: an accumulator for paired locality and next-generation small ribosomal subunit sequence data	Motivation: Motivated by the challenges of decentralized genetic data spread across multiple international organizations, GINSA leverages the Global Biodiversity Information Facility infrastructure to automatically retrieve and link small ribosomal subunit sequences with locality information. Results: Testing on taxa from major organism groups demonstrates broad applicability across taxonomic lev…	2024	10.1093/bioinformatics/btae152	Article	English	0	Odle E.; Kahng S.; Riewluang S.; Kurihara K.; Wakeman K.C.	Scopus/PubMed Central
14	Microbial community and function evaluation in the start-up period of bioaugmented SBR fed with aniline wastewater	An enhanced sequencing batch reactor (SBR) system was developed to treat synthetic wastewater rich in 600 mg/L aniline. The aniline degradation efficiency was almost 100%, and the total nitrogen (TN) removal rate was more than 50%. Metagenomics technology revealed the community structure, functional genes and metabolic mechanism during the start-up of the enhanced reactor. Sequencing results show…	2021	10.1016/j.biortech.2020.124148	Article	English	51	Zhang W.; Zhang Q.; Li M.; Wang H.; Li Y.; Peng H.; Feng J.	Scopus/Dimensions
15	Feasibility of melting fingerprint obtained from ISSR-HRM curves for marine mammal species identification	Currently, species identification of stranded marine mammals mostly relies on morphological features, which has inherent challenges. The use of genetic information for marine mammal species identification remains limited, therefore, new approaches that can contribute to a better monitoring of stranded species are needed. In that context, the ISSR-HRM method we have proposed offers a new approach …	2021	10.7717/peerj.11689	Article	English	4	Kriangwanich W.; Buddhachat K.; Poommouang A.; Chomdej S.; Thitaram C.; Kaewmong P.; Kittiwattanawong K.; Nganvongpanit K.	Scopus/PubMed Central/Dimensions
16	Investigating aerial diversity of non-fungal eukaryotes across a 40° latitudinal transect using DNA metabarcoding	The high number of bipolar and widespread bryophyte and microbial taxa in the Antarctic flora suggests the effective Long-Distance Dispersal (LDD) of spores and other propagules from lower latitudes and even the Northern Hemisphere to Antarctica and the sub-Antarctic regions. However, few studies have attempted to document the transfer mechanisms by which potential newcomers may arrive in Antarct…	2023	10.1111/aec.13332	Article	English	2	Câmara P.E.A.S.; Lopes F.A.C.; Bones F.L.V.; Rodrigues L.A.C.; Carvalho-Silva M.; Stech M.; Convey P.; Rosa L.H.	Scopus/Dimensions/Google Scholar
17	Bibliometric analysis of current status on bioremediation of petroleum contaminated soils during 2000–2019	Petroleum contaminated soils have become a great concern worldwide. Bioremediation has been widely recognized as one of the most promising technologies and has played an important role in solving the issues of petroleum contaminated soils. In this study, a bibliometric analysis using VOSviewer based on Web of Science data was conducted to provide an overview on the field of bioremediation of petr…	2021	10.3390/ijerph18168859	Article	English	8	Song Y.; Li R.; Chen G.; Yan B.; Zhong L.; Wang Y.; Li Y.; Li J.; Zhang Y.	Scopus/Dimensions
18	Microbiological study in petrol-spiked soil	The pollution of arable lands and water with petroleum-derived products is still a valid problem, mainly due the extensive works aimed to improve their production technology to reduce fuel consumption and protect engines. An example of the upgraded fuels is the BP 98 unleaded petrol with Active technology. A pot experiment was carried out in which Eutric Cambisol soil was polluted with petrol to …	2021	10.3390/molecules26092664	Article	English	11	Borowik A.; Wyszkowska J.; Kucharski J.	Scopus/PubMed Central/Dimensions
19	Protist taxonomic and functional diversity in aquatic ecosystems of the Brazilian Atlantic Forest	The Brazilian Atlantic Forest and its associated ecosystems are highly biodiverse but still understudied, especially with respect to eukaryotic microbes. Protists represent the largest proportion of eukaryotic diversity and play important roles in nutrient cycling and maintenance of the ecosystems in which they occur. However, much of protist diversity remains unknown, particularly in the Neotrop…	2023	10.7717/peerj.15762	Article	English	1	Silva V.C.D.; Fernandes N.	Scopus/PubMed Central/Dimensions
20	Bioremediation of oil-contaminated soil: Exploring the potential of endogenous hydrocarbon degrader Enterobacter sp. SAVR S-1	Enterobacter is commonly found in oil-contaminated soil and plays a vital role in environmental bioremediation. This paper selected Enterobacter sp. SAVR S-1 as a representative to study the degradation potential at different concentrations of Total petroleum hydrocarbon (TPH) in soil during bioremediation. Genomic analysis indicated that genes involved in the metabolism of aromatic compounds (pa…	2022	10.1016/j.apsoil.2022.104387	Article	English	19	Sun S.; Su Y.; Chen S.; Cui W.; Zhao C.; Liu Q.	Scopus/Dimensions
21	Advancement of omics: Prospects for bioremediation of contaminated soils	The soil is a complex mixture of organic matter and minerals, supporting a discrete array of life. Severely polluted soils have been detoxified using a variety of microorganisms. Bioremediation is a process of removal of environmental contaminants utilizing microbes through a variety of enzymatic processes. In situ processing, high public acceptance, and a comparatively lower cost hasten the over…	2020	10.1007/978-981-15-1812-6_5	Book chapter	English	17	Gupta K.; Biswas R.; Sarkar A.	Scopus/Dimensions/Google Scholar
22	A novel dehydrocoenzyme activator combined with a composite microbial agent TY for enhanced bioremediation of crude oil-contaminated soil	Bioaugmentation (BA) and biostimulation (BS) synergistic remediation is an effective remediation strategy for oil-contaminated soil. In this study, the optimal combination system of composite microbial agent TY (Achromobacter: Pseudomona = 2:1) and dehydrocoenzyme activator (NaNO3 (7.0 g/L), (NH4)2HPO4 (1.0 g/L), riboflavin (6.0 mg/L)) was screened. Under the best combination system, the degradat…	2023	10.1016/j.jenvman.2023.117246	Article	English	6	Liu Q.; Sun S.; Chen S.; Su Y.; Wang Y.; Tang F.; Zhao C.; Li L.	Scopus/Dimensions
23	Exploring the effectiveness of microbial fuel cell for the degradation of organic pollutants coupled with bio-energy generation	The ongoing global industrialization has contributed in a significant increase in the release of toxic pollutants into the environment, the majority of which are primarily organic pollutions. When organic pollutants more than permissible limits are in the environment, they pose a serious threat to aquatic life and humans. Various bioremediation and degradation techniques for organic pollutants re…	2022	10.1016/j.seta.2022.102183	Article	English	46	Idris M.O.; Kim H.-C.; Yaqoob A.A.; Ibrahim M.N.M.	Scopus/Dimensions
24	Prospect, isolation, and characterization of microorganisms for potential use in cases of oil bioremediation along the coast of Trindade Island, Brazil	In the present study, acrylic coupons with a thin layer of oil on the surface were incubated in the coastal water of Trindade Island, Brazil, for 60 days. The microorganisms adhered to the coupons were isolated using enrichment medium with hexadecane and naphthalene as the sole carbon and energy source. A total of 15 bacterial isolates were obtained, and the ability of these isolates to use diffe…	2015	10.1016/j.jenvman.2015.03.016	Article	English	36	Rodrigues E.M.; Kalks K.H.M.; Tótola M.R.	Scopus/Dimensions
25	Responses of microbial community from tropical pristine coastal soil to crude oil contamination	Brazilian offshore crude oil exploration has increased after the discovery of new reservoirs in the region known as pré-sal, in a depth of 7.000 m under the water surface. Oceanic islands near these areas represent sensitive environments, where changes in microbial communities due oil contamination could stand for the loss of metabolic functions, with catastrophic effects to the soil services pro…	2016	10.7717/peerj.1733	Article	English	26	Morais D, Pylro V, Clark IM, Hirsch PR, Tótola MR.	PubMed/Dimensions
26	Draft Genome of Rhodococcus rhodochrous TRN7, Isolated from the Coast of Trindade Island, Brazil	Here, we present a draft genome and annotation of Rhodococcus rhodochrous TRN7, isolated from Trindade Island, Brazil, which will provide genetic data to benefit the understanding of its metabolism.	2016	10.1128/genomea.01707-15	Article	English	2	Rodrigues, Edmo M.; Pylro, Victor S.; Dobbler, Priscila T.; Victoria, Filipe; Roesch, Luiz F. W.; Tótola, Marcos R.	PubMed Central/Dimensions/Google Scholar
27	Archaea in Natural and Impacted Brazilian Environments	In recent years, archaeal diversity surveys have received increasing attention. Brazil is a country known for its natural diversity and variety of biomes, which makes it an interesting sampling site for such studies. However, archaeal communities in natural and impacted Brazilian environments have only recently been investigated. In this review, based on a search on the PubMed database on the las…	2016	10.1155/2016/1259608	Article	English	7	Rodrigues, Thiago; Belmok, Aline; Catão, Elisa; Kyaw, Cynthia Maria	PubMed Central/Dimensions/Google Scholar
28	Molecular Detection and Characterization of Mycoplasma spp. in Marine Mammals, Brazil	Mycoplasma spp. are wall-less bacteria able to infect mammals and are classified as hemotropic (hemoplasma) and nonhemotropic. In aquatic mammals, hemoplasma have been reported in California sea lions (Zalophus californianus) and river dolphins (Inia spp.). We investigated Mycoplasma spp. in blood samples of West Indian manatees (Trichechus manatus), pinnipeds (5 species), and marine cetaceans (1…	2023	10.3201/eid2912.230903	Article	English	2	Duarte-Benvenuto, Aricia; Sacristán, Carlos; Ewbank, Ana Carolina; Zamana-Ramblas, Roberta; Lial, Henrique Christino; Silva, Samira Costa; Arias Lugo, Maria Alejandra; Keid, Lara B.; Pessi, Caroline F.; Sabbadini, José Rubens; Ribeiro, Vanessa L.; do Valle, Rodrigo del Rio; Bertozzi, Carolina Pacheco; Colosio, Adriana Castaldo; Ramos, Hernani da Cunha Gomes; Sánchez-Sarmiento, Angélica María; Fer…	PubMed Central/Dimensions
29	The draft genome of Staphylococcus warneri TRPF4, a bacteriocin producer with potent activity against the causative agent of Legionnaires' Disease	In this work, we present the draft genome sequence of Staphylococcus warneri strain TRPF4 consisting of 2,634,550 bp with a G + C content of 32.4%. The genome sequence includes 2466 protein-coding genes, 11 rRNAs and 62 tRNAs, in 33 contigs. Applying the Rapid Annotation using Subsystem Technology (RAST) a total of 1322 protein-coding genes were assigned to 393 subsystems. Also, a set of 1286 pro…	2020	10.1007/s13205-020-02231-3	Case Report	English	1	Freitas, Fernanda de Souza; Vidigal, Pedro Marcus Pereira; Siqueira, Tatiane de Paula; de Barros, Mariana; Tótola, Marcos Rogério	PubMed Central/Dimensions/Google Scholar
30	A new view on the scenario of karyotypic stasis in Epinephelidae fish: Cytogenetic, historical, and biogeographic approaches	Epinephelidae (groupers) is an astonishingly diverse group of carnivorous fish widely distributed in reef environments around the world, with growing economic importance. The first chromosomal inferences suggested a conservative scenario for the family. However, to date, this has not been validated using biogeographic and phylogenetic approaches. Thus, to estimate karyotype diversification among …	2021	10.1590/1678-4685-gmb-2021-0122	Article	English	4	Amorim, Karlla Danielle Jorge; da Costa, Gideão Wagner Werneck Félix; Cioffi, Marcelo de Bello; Tanomtong, Alongklod; Bertollo, Luiz Antônio Carlos; Molina, Wagner Franco	PubMed Central/Dimensions
31	Molecular Characterization and Antimicrobial Susceptibilities of Nocardia Species Isolated from the Soil; A Comparison with Species Isolated from Humans	Nocardia species, one of the most predominant Actinobacteria of the soil microbiota, cause infection in humans following traumatic inoculation or inhalation. The identification, typing, phylogenetic relationship and antimicrobial susceptibilities of 38 soil Nocardia strains from Lara State, Venezuela, were studied by 16S rRNA and gyrB (subunit B of topoisomerase II) genes, multilocus sequence ana…	2020	10.3390/microorganisms8060900	Article	English	5	Carrasco, Gema; Monzón, Sara; San Segundo, María; García, Enrique; Garrido, Noelia; Medina-Pascual, María J.; Villalón, Pilar; Ramírez, Ana; Jiménez, Pilar; Cuesta, Isabel; Valdezate, Sylvia	PubMed Central/Dimensions
32	Core rhizosphere microbiome of Panax notoginseng and its associations with belowground biomass and saponin contents	The core rhizosphere microbiome is critical for plant fitness. However, its contribution to the belowground biomass and saponin contents of Panax notoginseng remains unclear. High-throughput sequencing of amplicon and metagenome was performed to obtain the microbiome profiles and functional traits in P. notoginseng rhizosphere across a large spatial scale. We obtained 639 bacterial and 310 fungal…	2022	10.1111/1462-2920.16245	Article	English	10	Wei, Guangfei; Zhang, Guozhuang; Li, Mengzhi; Liu, Congsheng; Wei, Fugang; Wang, Yong; Huang, Zhixin; Chen, Zhongjian; Zheng, Yuqing; Chen, Shilin; Dong, Linlin	Dimensions/Google Scholar
33	Data analysis for 16S microbial profiling from different benchtop sequencing platforms	Progress in microbial ecology is confounded by problems when evaluating results from different sequencing methodologies. Contrary to existing expectations, here we demonstrate that the same biological conclusion is reached using different NGS technologies when stringent sequence quality filtering and accurate clustering algorithms are applied.	2014	10.1016/j.mimet.2014.08.018	Article	English	200	Pylro, Victor S.; Roesch, Luiz Fernando W.; Morais, Daniel K.; Clark, Ian M.; Hirsch, Penny R.; Tótola, Marcos R.	Dimensions
34	Potential microbial consortium involved in the biodegradation of diesel, hexadecane and phenanthrene in mangrove sediment explored by metagenomics analysis	Hydrocarbon contamination is a serious problem that degrades the quality of mangrove ecosystems, and bioremediation using autochthonous bacteria is a promising technology to recover an impacted environment. This research investigates the biodegradation rates of diesel, hexadecane and phenanthrene, by conducting a microcosm study and survey of the autochthonous microbial community in contaminated …	2018	10.1016/j.marpolbul.2018.06.015	Article	English	45	Tiralerdpanich, Parichaya; Sonthiphand, Prinpida; Luepromchai, Ekawan; Pinyakong, Onruthai; Pokethitiyook, Prayad	Dimensions
35	Unexplored Brazilian oceanic island host high salt tolerant biosurfactant-producing bacterial strains	We aimed to isolate biosurfactant-producing bacteria in high salt conditions from uncontaminated soils on the Brazilian oceanic island, Trindade. Blood agar medium was used for the isolation of presumptive biosurfactant-producing bacteria. Confirmation and measurements of biosurfactant production were made using an oil-spreading method. The isolates were identified by fatty acid profiles and part…	2015	10.1007/s00792-015-0740-7	Article	English	18	da Silva, Fábio Sérgio Paulino; Pylro, Victor Satler; Fernandes, Pericles Leonardo; Barcelos, Gisele Souza; Kalks, Karlos Henrique Martins; Schaefer, Carlos Ernesto Gonçalves Reynaud; Tótola, Marcos Rogério	Dimensions/Google Scholar
36	Exploring fungal diversity in Antarctic wildlife: isolation and molecular identification of culturable fungi from penguins and pinnipeds	AIMS: To survey the diversity of fungal species that may be cultured from Antarctic penguins and pinnipeds, and to test the in vitro susceptibility to triazole drugs of any medically important Aspergillus spp. isolates. METHODS: During an expedition to Argentinean Antarctic research stations at Potter Peninsula (South Shetland Islands) and Primavera Cape (Antarctic Peninsula) in February 2019, sa…	2022	10.1080/00480169.2022.2087784	Article	English	6	Devoto, T Brito; Toscanini, MA; Alava, K Hermida; Etchecopaz, AN; Pola, SJ; Martorell, MM; Ansaldo, M; Negrete, J; Ruberto, L; Mac Cormack, W; Cuestas, ML	Dimensions/Google Scholar
37	Brazilian Microbiome Project: Revealing the Unexplored Microbial Diversity—Challenges and Prospects	The Brazilian Microbiome Project (BMP) aims to assemble a Brazilian Metagenomic Consortium/Database. At present, many metagenomic projects underway in Brazil are widely known. Our goal in this initiative is to co-ordinate and standardize these together with new projects to come. It is estimated that Brazil hosts approximately 20 % of the entire world’s macroorganism biological diversity. It is 1 …	2013	10.1007/s00248-013-0302-4	Article	English	109	Pylro, Victor Satler; Roesch, Luiz Fernando Wurdig; Ortega, José Miguel; do Amaral, Alexandre Morais; Tótola, Marcos Rogério; Hirsch, Penny Ruth; Rosado, Alexandre Soares; Góes-Neto, Aristóteles; da Costa da Silva, Artur Luiz; Rosa, Carlos Augusto; Morais, Daniel Kumazawa; Andreote, Fernando Dini; Duarte, Gabriela Frois; de Melo, Itamar Soares; Seldin, Lucy; Lambais, Márcio Rodrigues; Hungria, Ma…	Dimensions
38	Biodegradation of polyurethanes by Staphylococcus warneri and by microbial co-culture	With the increasing production and use of polyurethanes (PUs), it is necessary to develop sustainable techniques for the remediation of plastic pollution. The use of microorganisms capable of biodegrading PUs may be an environmentally desirable solution for controlling these plastic contaminants. To contribute to the discovery of alternatives for the mitigation of plastics in the environment, thi…	2024	10.1016/j.chemosphere.2024.142169	Article	English	0	Salgado, Cleonice Aparecida; Pereira Vidigal, Pedro Marcus; Dantas Vanetti, Maria Cristina	Dimensions
39	Multiple Symbiodinium Strains Are Hosted by the Brazilian Endemic Corals Mussismilia spp	Corals of genus Mussismilia (Mussidae) are one of the oldest extant clades of scleractinians. These Neogene relicts are endemic to the Brazilian coast and represent the main reef-building corals in the Southwest Atlantic Ocean (SAO). The relatively low-diversity/high-endemism SAO coralline systems are under rapid decline from emerging diseases and other local and global stressors, but have not be…	2015	10.1007/s00248-015-0573-z	Article	English	24	Silva-Lima, Arthur W.; Walter, Juline M.; Garcia, Gizele D.; Ramires, Naiara; Ank, Glaucia; Meirelles, Pedro M.; Nobrega, Alberto F.; Siva-Neto, Inacio D.; Moura, Rodrigo L.; Salomon, Paulo S.; Thompson, Cristiane C.; Thompson, Fabiano L.	Dimensions/Google Scholar
40	Detection of polymorphisms of the mtDNA control region of Caretta caretta (Testudines: Cheloniidae) by PCR-SSCP	Marine turtles are increasingly being threatened worldwide by anthropogenic activities. Better understanding of their life cycle, behavior and population structure is imperative for the design of adequate conservation strategies. The mtDNA control region is a fast-evolving matrilineal marker that has been employed in the study of marine turtle populations. We developed and tested a simple molecul…	2009	10.4238/vol8-1gmr570	Article		3	Reis, E C; Albano, R M; Bondioli, A C V; Soares, L S; Lôbo-Hajdu, G	Dimensions
41	Nematode parasites of commercially important fish from the southeast coast of Brazil: Morphological and genetic insight	Studies of nematofauna of teleost fish from the Brazilian coast are relatively scarce and limited to identification based on morphology. The objective of the present study was to determine the diversity and prevalence of nematode parasites in teleost fish from the southeast Atlantic coast of Rio de Janeiro, through morphological, molecular, and ecological approaches. Parasites were collected from…	2017	10.1016/j.ijfoodmicro.2017.12.014	Article	English	6	Di Azevedo, Maria Isabel N.; Iñiguez, Alena M.	Dimensions
42	Genome sequence of Roseivirga sp. strain D-25 and its potential applications from the genomic aspect	Roseivirga sp. strain D-25 is an aerobic marine bacterium isolated from seawater collected from Desaru beach, Malaysia. To date, the genus Roseivirga consists of only four species with no genome sequence reported. Here, we present the genome sequence of Roseivirga sp. strain D-25 (=KCTC 42709=DSM 101709), with a genome size of approximately 4.08Mbp and G+C content of 39.18%. Genome sequence analy…	2016	10.1016/j.margen.2016.04.004	Article	English	8	Selvaratnam, Chitra; Thevarajoo, Suganthi; Ee, Robson; Chan, Kok-Gan; Bennett, Joseph P.; Goh, Kian Mau; Chong, Chun Shiong	Dimensions
43	Extreme environments: a source of biosurfactants for biotechnological applications	The surfactant industry moves billions of dollars a year and consists of chemically synthesized molecules usually derived from petroleum. Surfactant is a versatile molecule that is widely used in different industrial areas, with an emphasis on the petroleum, biomedical and detergent industries. Recently, interest in environmentally friendly surfactants that are resistant to extreme conditions has…	2019	10.1007/s00792-019-01151-2	Article	English	76	Schultz, Júnia; Rosado, Alexandre Soares	Dimensions/Google Scholar
44	Mitogenomic sequences better resolve stock structure of southern Greater Caribbean green turtle rookeries	Analyses of mitochondrial control region polymorphisms have supported the presence of several demographically independent green turtle (Chelonia mydas) rookeries in the Greater Caribbean region. However, extensive sharing of common haplotypes based on 490-bp control region sequences confounds assessment of the scale of natal homing and population structure among regional rookeries. We screened th…	2012	10.1111/j.1365-294x.2012.05530.x	Article	English	85	SHAMBLIN, BRIAN M.; BJORNDAL, KAREN A.; BOLTEN, ALAN B.; HILLIS‐STARR, ZANDY M.; LUNDGREN, IAN; NARO‐MACIEL, EUGENIA; NAIRN, CAMPBELL J.	Dimensions/Google Scholar
45	Fish Biodiversity of the Vitória-Trindade Seamount Chain, Southwestern Atlantic: An Updated Database	Despite a strong increase in research on seamounts and oceanic islands ecology and biogeography, many basic aspects of their biodiversity are still unknown. In the southwestern Atlantic, the Vitória-Trindade Seamount Chain (VTC) extends ca. 1,200 km offshore the Brazilian continental shelf, from the Vitória seamount to the oceanic islands of Trindade and Martin Vaz. For a long time, most of the b…	2015	10.1371/journal.pone.0118180	Article	English	102	Pinheiro, Hudson T.; Mazzei, Eric; Moura, Rodrigo L.; Amado-Filho, Gilberto M.; Carvalho-Filho, Alfredo; Braga, Adriana C.; Costa, Paulo A. S.; Ferreira, Beatrice P.; Ferreira, Carlos Eduardo L.; Floeter, Sergio R.; Francini-Filho, Ronaldo B.; Gasparini, João Luiz; Macieira, Raphael M.; Martins, Agnaldo S.; Olavo, George; Pimentel, Caio R.; Rocha, Luiz A.; Sazima, Ivan; Simon, Thiony; Teixeira, J…	Dimensions
46	A novel chitosan-biochar immobilized microorganism strategy to enhance bioremediation of crude oil in soil	The chitosan-biochar composite is a clean and environmentally friendly immobilized microorganisms carrier. In this study, the chitosan-biochar composite as a carrier to immobilize a compound microbial agent contained Pseudomonas aeruginosa and Bacillus licheniformis, and investigated its role in the remediation of oil-contaminated soil. When using 1% (v/v) acetic acid, 3% (m/v) chitosan solution,…	2022	10.1016/j.chemosphere.2022.137367	Article	English	23	Liu, Qiyou; Wang, Yaru; Sun, Shuo; Tang, Fang; Chen, Hongxu; Chen, Shuiquan; Zhao, Chaocheng; Li, Lin	Dimensions
47	A multilocus molecular phylogeny of Fasciolariidae (Neogastropoda: Buccinoidea)	The neogastropod family Fasciolariidae Gray, 1853 - tulips, horse-conchs, spindles, etc., comprises important representatives of tropical and subtropical molluscan assemblages, with over 500 species in the subfamilies Fasciolariinae Gray, 1853, Fusininae Wrigley, 1927 and Peristerniinae Tryon, 1880. Fasciolariids have had a rather complicated taxonomical history, with several genus names for a lo…	2016	10.1016/j.ympev.2016.03.025	Article	English	19	Couto, Diogo R.; Bouchet, Philippe; Kantor, Yuri I.; Simone, Luiz R.L.; Giribet, Gonzalo	Dimensions
48	Phylogenetic review of the comb-tooth blenny genus Hypleurochilus in the northwest Atlantic and Gulf of Mexico	As some of the smallest vertebrates, yet largest producers of consumed reef biomass, cryptobenthic reef fishes serve a disproportionate role in reef ecosystems and are one of the most poorly understood groups of fish. The blenny genera Hypleurochilus and Parablennius are currently considered paraphyletic and the interrelationships of Parablennius have been the focus of recent phylogenetic studies…	2023	10.1016/j.ympev.2023.107933	Article	English	1	Carter, Joshua E; Sporre, Megan A; Eytan, Ron I	Dimensions
49	New benzo(a)pyrene-degrading strains of the Burkholderia cepacia complex prospected from activated sludge in a petrochemical wastewater treatment plant	The prospection of bacteria that are resistant to polyaromatic hydrocarbons (PAH) of activated sludge from a Petrochemical Wastewater Treatment Plant (WWTP) allows investigating potential biodegraders of PAH. For this purpose, sludge samples were cultured with benzo(a)pyrene and/or naphthalene as carbon sources. The recovered isolates were characterized by biochemical methods and identified based…	2021	10.1007/s10661-021-08952-z	Article	English	4	Cauduro, Guilherme Pinto; Leal, Ana Lusia; Marmitt, Marcela; de Ávila, Letícia Gomes; Kern, Gabriela; Quadros, Patrícia Dörr; Mahenthiralingam, Eshwar; Valiati, Victor Hugo	Dimensions/Google Scholar
50	Reproductive biology and genetic diversity of the green turtle (Chelonia mydas) in Vamizi island, Mozambique	IntroductionVamizi, an Island located in the Western Indian Ocean, is visited by a small and not fully characterized green turtle (Chelonia mydas (L.)) population. This population is threatened by natural hazards and several human activities, which are used to identify conservation priorities for marine turtles.It was our aim to contribute to the knowledge of marine turtles that nest in Vamizi, w…	2014	10.1186/2193-1801-3-540	Article	English	17	Anastácio, Rita; Santos, Camila; Lopes, Cardoso; Moreira, Helena; Souto, Luis; Ferrão, Jorge; Garnier, Julie; Pereira, Mário J.	Dimensions/Google Scholar
51	Characterization and genomic analysis of Exiguobacterium alkaliphilum B-3531D, an efficient crude oil degrading strain	The aim of the work was to carry out the physiological, biochemical and genetic characterization of the Exiguobacterium alkaliphilum B-3531D strain. This strain is promising for use in the field of environmental biotechnology, since it has a pronounced ability to utilize crude oil and individual hydrocarbons in a wide temperature range. The genome of the strain was sequenced and completely assemb…	2021	10.1016/j.btre.2021.e00678	Article	English	9	Delegan, Yanina; Kocharovskaya, Yulia; Bogun, Alexander; Sizova, Angelika; Solomentsev, Viktor; Iminova, Leila; Lyakhovchenko, Nikita; Zinovieva, Alina; Goyanov, Mikhail; Solyanikova, Inna	Dimensions
52	Phenanthrene removal and response of bacterial community in the combined system of photocatalysis and PAH-degrading microbial consortium in laboratory system	This work aimed to study the removal of phenanthrene, change of bacterial community and microbial functions through combined photocatalysis and biodegradation under ultraviolet (UV) and visible light illumination. Results showed that phenanthrene removal was enhanced in combined system irradiated by UV and visible light. High-throughput sequencing of 16S rRNA gene manifested that alpha diversity …	2020	10.1016/j.biortech.2020.122736	Article	English	29	Qin, Zhirui; Zhao, Zhenhua; Jiao, Wentao; Han, Ziyu; Xia, Liling; Fang, Yinqing; Wang, Shiyu; Ji, Longjie; Jiang, Ying	Dimensions
53	The missing sink - quantification, categorisation and sourcing of beached macro-debris in the Scottish Orkney Islands	Around the coastline of the UK, macro-debris has been observed in average densities of over 700 items per metre. Systematic beach-cleans were conducted at 35 sites around the Scottish Orkney Islands, in order to quantify and categorise the level of marine debris found there. Litter was collected from 100 m transects and categorised by its material, broad source (terrestrial or marine) and potenti…	2020	10.1016/j.marpolbul.2020.111364	Article	English	8	Buckingham, J.; Capper, A.; Bell, M.	Dimensions
54	Improving soil fertility by driving microbial community changes in saline soils of Yellow River Delta under petroleum pollution	It is promising to use indigenous microorganisms for fertility improvement in petroleum-contaminated coastal soil. As a result, the microbial community and physicochemical property are the base for the restoration. For the detailed information, the Phragmites Communis (P), Chinese Tamarisk (C), Suaeda salsa (S), and new Bare Land (B) soil of Yellow River Delta was 90 g in 100 mL sterile bottles s…	2021	10.1016/j.jenvman.2021.114265	Article	English	9	Wang, Bingchen; Kuang, Shaoping; Shao, Hongbo; Cheng, Fei; Wang, Huihui	Dimensions
55	DNA Metabarcoding Reveals Cryptic Geographically-influenced Microbial Diversity After Anthropogenic Impact in Original Forest Soils on the Isolated Trindade Island, South Atlantic	Located 1,140 km from the South American coastline in the South Atlantic Ocean, and with an age of 4 million years, Trindade Island is the most recent volcanic component of Brazilian territory. Its vegetation was severely damaged by human influence in particular through the introduction of exotic grazing animals such as goats. However, since the complete eradication of goats and other feral anima…	2022	10.21203/rs.3.rs-1215067/v1	Posted Content		0	Camara, Paulo Saraiva; Bones, Fabio; Lopes, Fabyano; Oliveira, Fabio; Barreto, Cristine; Campos, Larissa; Carvalho-Silva, Micheline; Convey, Peter; Rosa, Luiz; Henriques, Diego	Dimensions
56	Prospects in the bioremediation of petroleum hydrocarbon contaminants from hypersaline environments: A review	Hypersaline environments are underappreciated and are frequently exposed to pollution from petroleum hydrocarbons. Unlike other environs, the high salinity conditions present are a deterrent to various remediation techniques. There is also production of hypersaline waters from oil-polluted ecosystems which contain toxic hydrophobic pollutants that are threat to public health, environmental protec…	2022	10.1007/s11356-022-19299-4	Article	English	18	Jimoh, Abdullahi Adekilekun; Ikhimiukor, Odion Osebhahiemen; Adeleke, Rasheed	Dimensions
57	Advances and Applications of Water Phytoremediation: A Potential Biotechnological Approach for the Treatment of Heavy Metals from Contaminated Water	Potable and good-quality drinking water availability is a serious global concern, since several pollution sources significantly contribute to low water quality. Amongst these pollution sources, several are releasing an array of hazardous agents into various environmental and water matrices. Unfortunately, there are not very many ecologically friendly systems available to treat the contaminated en…	2021	10.3390/ijerph18105215	Article	English	28	Delgado-González, Cristián Raziel; Madariaga-Navarrete, Alfredo; Fernández-Cortés, José Miguel; Islas-Pelcastre, Margarita; Oza, Goldie; Iqbal, Hafiz M. N.; Sharma, Ashutosh	Dimensions
58	Aerobic bacteria degrading both n-alkanes and aromatic hydrocarbons: an undervalued strategy for metabolic diversity and flexibility	Environmental pollution with petroleum toxic products has afflicted various ecosystems, causing devastating damage to natural habitats with serious economic implications. Some crude oil components may serve as growth substrates for microorganisms. A number of bacterial strains reveal metabolic capacities to biotransform various organic compounds. Some of the hydrocarbon degraders are highly bioch…	2018	10.1007/s10532-018-9837-x	Article	English	150	Brzeszcz, Joanna; Kaszycki, Paweł	Dimensions
59	Applications of DNA Barcoding in Fisheries	Sustainable management of fish resources rely on accurate identification of species for proper stock assessment, recruitment and delineation. Molecular markers would complement morphological tools and are able to delineate species more accurately. Mitochondrial cytochrome c oxidase subunit I has been standardized as a barcode gene for discriminating fishes. DNA barcoding approach can be applied i…	2018	10.1007/978-3-319-90680-5_17	Book Chapter	English	2	Pavan-Kumar, A.; Jaiswar, A. K.; Gireesh-Babu, P.; Chaudhari, A.; Krishna, G.	Dimensions/Google Scholar
60	Occurrence of Dictyosphaeria (Cladophorales, Chlorophyta) species on the Brazilian coast and oceanic islands, based on morphological and molecular data	Abstract Molecular data related to morphology from the multicellular vesiculated genus Dictyosphaeria are scarce. We provide the first molecular data on Dictyosphaeria species from the southwestern Atlantic Ocean, sampled from the Brazilian northeastern coast, and two oceanic islands (Trindade, southeastern Brazil, and Fernando de Noronha, northeastern Brazil). The samples from Brazil were morpho…	2024	10.1515/bot-2023-0066	Article	English	0	de Brito, Jhullyrson Osman Ferreira; Silva, Michelle Cristine Santos; Oliveira, Mariana Cabral; Pellizzari, Franciane; Cassano, Valéria; Gama, Watson Arantes	Dimensions/Google Scholar
61	Deeper Mitochondrial Sequencing Reveals Cryptic Diversity and Structure in Brazilian Green Turtle Rookeries	Genetic markers are often used to designate population units for management and conservation, but widespread sharing of mitochondrial DNA control-region haplotypes defined from short (<500 base-pair bp) sequences often limits inferences of population connectivity in marine turtles. Haplotype CM-A8, defined from 490-bp sequences, dominated the haplotype profiles of the 3 major green turtle (Chelon…	2015	10.2744/ccb-1152.1	Article		26	Shamblin, Brian M.; Dutton, Peter H.; Bjorndal, Karen A.; Bolten, Alan B.; Naro-Maciel, Eugenia; Santos, Armando Jos Barsante; Bellini, Claudio; Baptistotte, Cecilia; Marcovaldi, Maria ngela; Nairn, Campbell J.	Dimensions
62	DNA Barcoding and Molecular Phylogeny	This book presents a comprehensive overview of DNA barcoding and molecular phylogeny, along with a number of case studies. It discusses a number of areas where DNA barcoding can be applied, such as clinical microbiology, especially in relation to infection management; DNA database management; and plant -animal interactions, and also presents valuable information on the DNA barcoding and molecular…	2020	10.1007/978-3-030-50075-7	Book	English	4		Dimensions
63	Microbial Biodegradation of Xenobiotic Compounds		2019	10.1201/b22151	Reference Book	English	5		Dimensions
64	Investigation of microbial community changes in petroleum polluted sediments during hydrocarbons degradation	Bioremediation is among the most basic and reliable way to eliminate pollutants by transforming the toxic petroleum components into less toxic metabolites. In order to compare the change of bacterial community during oil-biodegradation process, two oil-polluted sediments sampled from Tunisia were analyzed using 16S rDNA clone libraries. During the experimental period, measurements of microbial ab…	2021	10.1080/15320383.2021.1920573	Article	English	4	Mahjoubi, Mouna; Cappello, Simone; Santisi, Santina; Najjari, Afef; Souissi, Yasmine; Cherif, Ameur	Dimensions/Google Scholar
65	Characterization of 17 novel microsatellite loci for the brown spiny lobster Panulirus echinatus Smith, 1869 using MiSeq	Using high-throughput sequencing technology 17 polymorphic microsatellites with perfect tetra-nucleotide repeats were identified for the brown spiny lobster Panulirus echinatus Smith, 1869. Two to ten alleles were detected per locus across 30 samples analysed from the Canary Archipelago. Observed and expected heterozygosities per locus ranged between 0.100 and 0.867 and 0.095 and 0.799, respectiv…	2018	10.1163/15685403-00003774	Article		4	Gaeta, Juliana; Acevedo, Iván; Machordom, Annie	Dimensions
66	South Atlantic Rhodolith Beds: Latitudinal Distribution, Species Composition, Structure and Ecosystem Functions, Threats and Conservation Status	The largest continuous latitudinal distribution of rhodolith beds occur in the South Atlantic Ocean. Up to now rhodolith beds were referred exclusively to the western portion of the South Atlantic. Here we describe the recent advances in the South Atlantic taking into account latitudinal distribution, species composition, structure and ecosystem functions, threats and conservation status. Rhodoli…	2016	10.1007/978-3-319-29315-8_12	Book Chapter		50	Amado-Filho, Gilberto M.; Bahia, Ricardo G.; Pereira-Filho, Guilherme H.; Longo, Leila L.	Dimensions/Google Scholar
67	Biodegradation of Total Petroleum Hydrocarbons in Soil: Isolation and Characterization of Bacterial Strains from Oil Contaminated Soil	In this study, we isolated seven strains (termed BY1–7) from polluted soil at an oil station and evaluated their abilities to degrade total petroleum hydrocarbons (TPHs). Following 16 rRNA sequence analysis, the strains were identified as belonging to the genera Bacillus, Acinetobacter, Sphingobium, Rhodococcus, and Pseudomonas, respectively. Growth characterization studies indicated that the opt…	2020	10.3390/app10124173	Article	English	12	Wang, Runkai; Wu, Baichun; Zheng, Jin; Chen, Hongkun; Rao, Pinhua; Yan, Lili; Chai, Fei	Dimensions
68	Standardized datasets of Brazilian reef diversity in space and time	The Brazilian marine biogeographical province (SW Atlantic) hosts coral and rocky reefs that cover ~27 degrees of latitude and are distributed along a relatively narrow continental shelf and four oceanic islands and archipelagos. The broad gradients in temperature, productivity and salinity shape patterns of biodiversity and lead to distinct local communities within the province. Although existin…	2024	10.5194/essd-2024-244	Posted Content		0	Luza, André; Cordeiro, Cesar; Aued, Anaide; Barneche, Diego; Bleuel, Jessica; Ferreira, Carlos; Floeter, Sergio; Francini-Filho, Ronaldo; Joyeux, Jean-Christophe; Longo, Guilherme; Mendes, Thiago; Pinheiro, Hudson; Quimbayo, Juan; Roos, Natália; Segal, Barbara; Bender, Mariana	Dimensions
69	Approaches in Bioremediation, The New Era of Environmental Microbiology and Nanobiotechnology	Bioremediation refers to the clean‐up of pollution in soil, groundwater, surface water, and air using typically microbiological processes. It uses naturally occurring bacteria and fungi or plants to degrade, transform or detoxify hazardous substances to human health or the environment. For bioremediation to be effective, microorganisms must enzymatically attack the pollutants and convert them to …	2018	10.1007/978-3-030-02369-0	Book		53		Dimensions
70	The composition and new records of micro- and mesophytoplankton near the Vitória-Trindade Seamount Chain	In spite of the length of the Brazilian coastline, studies of marine phytoplankton species in offshore areas have been largely neglected. Regarding phytoplankton species composition, the aim was to assess biodiversity status, species frequency, and the similarities at different sites along the Vitoria-Trindade Seamount Chain. Phytoplankton net samples were analyzed. One hundred and seventy five i…	2016	10.1590/1676-0611-bn-2016-0164	Article		2	Lubiana, Karoline Magalhães Ferreira; Dias, Camilo	Dimensions
71	Diversidade das algas calcárias crostosas do Brasil baseada em marcadores moleculares e morfologia	As algas calcárias crostosas ou CCA (do inglês Crustose Coralline Algae) têm como principal característica a impregnação de carbonato de cálcio em suas paredes celulares. Este grupo é formado atualmente...	2017	10.11606/t.41.2017.tde-12122016-122033	Dissertation		0	Vieira-Pinto, Talita	Dimensions
72	Genetic Diversity and Natal Origins of Green Turtles (Chelonia mydas) in the Western Gulf of Mexico	Chelonia mydas (Green Turtle) foraging areas, where juveniles, subadults, and adults of diverse natal origins coalesce and spend a large portion of their lives, can be located thousands of kilometers from nesting beaches. Unfortunately, the natal origin of turtles in many foraging areas remains unknown. Resolution of this issue was recently listed among the conservation priorities for the species…	2013	10.1670/12-031	Article	English	17	Anderson, Joel D.; Shaver, Donna J.; Karel, William J.	Dimensions
73	Brazil	Indirect evidence for the occurrence of mesophotic coral ecosystems (MCEs) in Brazil dates back to the 1960s. Only in the last 10 years have Brazilian MCEs been studied systematically, through the use of new tools such as trimix technical diving (open and closed circuit), remotely operated vehicles (ROVs), drop cameras, submersibles, and sidescan sonar. Brazilian MCEs occur along an extensive lat…	2019	10.1007/978-3-319-92735-0_10	Book Chapter	English	12	Francini-Filho, Ronaldo Bastos; Velásquez, Viviana Márquez; da Silva, Marianna Barbosa; Rosa, Marcos Rogerio; Sumida, Paulo Yukio Gomes; Pinheiro, Hudson Tercio; Rocha, Luiz Alves; Ferreira, Carlos Eduardo Leite; Francini, Carlo Leopoldo Bezerra; de Souza Rosa, Ricardo	Dimensions
74	Cyanobacteria	Cyanobacteria are oxygenic organisms that play crucial roles in the cycles of carbon, nitrogen, and oxygen. They are ideal model organisms for studying photosynthesis, nitrogen fixation, and other biological processes. In addition, cyanobacteria are well recognized for their potential for a variety of biotechnological applications. This book presents a comprehensive overview of this interesting a…	2022	10.5772/intechopen.92398	Edited Book	English	2		Dimensions
75	Genetic diversity, population genetic structure, and demographic history of Auxis thazard (Perciformes), Selar crumenophthalmus (Perciformes), Rastrelliger kanagurta (Perciformes) and Sardinella lemuru (Clupeiformes) in Sulu-Celebes Sea inferred by mitochondrial DNA sequences	Aside from having an important ecological role in the ocean food web, small pelagic fishes have become the major food source in the Sulu-Celebes Sea (SCS) which is bordered by Indonesia, Malaysia and the Philippines. Conservation and management of these fishes are of prime importance because the people living around the SCS are highly dependent on these resources. Nevertheless, basic biological i…	2015	10.1016/j.fishres.2014.10.006	Article	English	23	Pedrosa-Gerasmio, Ivane R.; Agmata, Altair B.; Santos, Mudjekeewis D.	Dimensions
76	Cores, edges and beyond: insights into the phylogeography of frigatebirds with a focus on ultraperipheral and endemic populations	In the present context of the ramping up of the global biodiversity crisis, improving our understanding on the genetic and biogeographic patterns of ill-known taxa is central to conservation planning. This is especially relevant for geographically isolated populations that suffer from little or no gene flow and an increased extinction risk. The few studies available on the molecular phylogeny and…	2022	10.1007/s10592-022-01466-2	Article	English	1	Martins, Filipa M. S.; Godinho, Raquel; Palma, Luís	Dimensions/Google Scholar
77	A PHYLOGENETIC ANALYSIS OF FASCIOLARIIDAE (GASTROPODA: BUCCINOIDEA)	The neogastropod family Fasciolariidae comprise of important representatives of tropical and subtropical molluscan assemblages, with over 500 species in the subfamilies Fasciolariinae, Fusininae and Peristerniinae....	2017	10.11606/t.38.2017.tde-08022017-214445	Dissertation		0	do Couto, Diogo Ribeiro	Dimensions
78	Genetic differentiation between humpback whales (Megaptera novaeangliae) from Atlantic and Pacific breeding grounds of South America	Abstract Humpback whales wintering in tropical waters along the Atlantic and Pacific coasts of the South American continent are thought to represent distinct populations or “stocks.” Here we present the first analysis of genetic differentiation and estimates of gene flow between these breeding stocks, based on both mitochondrial DNA (mt DNA ) control region sequences (465 bp) and 16 microsatellit…	2016	10.1111/mms.12378	Article	English	15	Cypriano‐Souza, Ana Lúcia; Engel, Márcia H.; Caballero, Susana; Olavarría, Carlos; Flórez‐González, Lilián; Capella, Juan; Steel, Debbie; Sremba, Angie; Aguayo, Anelio; Thiele, Deborah; Baker, C. Scott; Bonatto, Sandro L.	Dimensions/Google Scholar
79	Microbial Bioremediation & Biodegradation	Microbial or biological degradation has long been the subject of active concern, and the rapid expansion and growing sophistication of various industries in the last century has significantly increased the volume and complexity of toxic residues of wastes. These can be remediated by plants and microbes, either natural origin or adapted for a specific purpose, in a process known as bioremediation.…	2020	10.1007/978-981-15-1812-6	Book	English	191		Dimensions
80	Microbial Bioremediation of Petroleum Hydrocarbon– Contaminated Marine Environments	Microbial Bioremediation of Petroleum Hydrocarbon– Contaminated Marine Environments | InTechOpen, Published on: 2018-02-07. Authors: Mouna Mahjoubi, Simone Cappello, Yasmine Souissi, et	2018	10.5772/intechopen.72207	Book Chapter	English	73	Mahjoubi, Mouna; Cappello, Simone; Souissi, Yasmine; Jaouani, Atef; Cherif, Atef Jaouani and Ameur	Dimensions
81	Integrating morphology and DNA barcoding to assess cetacean diversity in Brazil	Stranded cetaceans (whales, dolphins, and porpoises) are frequently used to obtain data on species occurrence and demographic trends. Accurate species-level identification of these individuals is crucial, but often challenging or impossible when relying solely on morphological features (e.g., for highly decayed specimens). To aid in the development of a reliable molecular assay for cetacean DNA-b…	2021	10.1007/s13364-021-00555-w	Article	English	7	Silva, Vanessa S.; Skueresky, Natália; Lopes, Fernando; Koch, Tabata K.; Ott, Paulo Henrique; Siciliano, Salvatore; Barreto, André S.; Secchi, Eduardo R.; de Meirelles, Ana Carolina O.; Carvalho, Vitor Luz; Borges, João C. G.; Danilewicz, Daniel; Farro, Ana Paula C.; Barbosa, Lupércio A.; Martins, S. José; Domit, Camila; Serrano, Inês; Silva, Tiago; Trinca, Cristine; Marmontel, Miriam; Emin-Lima,…	Dimensions/Google Scholar
82	Chapter 5 Current advances in microbial bioremediation of surface and ground water contaminated by hydrocarbon	Surface water is easily contaminated by hydrocarbon spillage while several studies have linked infiltration to ground water contamination with diverse implications. Microbial bioremediation of hydrocarbon contaminated water using bacteria or fungi present a safer, economical, and more ecofriendly approach which is enhanced by enriching the contaminated water via bioaugmentation or biostimulation.…	2022	10.1016/b978-0-323-85839-7.00013-x	Book Chapter	English	5	Alao, Micheal Bukola; Adebayo, Elijah Adegoke	Dimensions
83	Chapter 17 Role of algae and its enzymes in the bioremediation of pollutants	Phycoremediation is a technology for decontaminating polluted sites using bioremediation. This technology is considered effective in clearing the pollutants from the ecosystem because of its sustainable and eco-friendly approach. Bioremediation of pollutants using biological organisms such as algae and its enzyme ensures a lower environmental impact than physical and mechanical methods. But many …	2024	10.1016/b978-0-443-22072-2.00011-5	Book Chapter	English	0	Abhirami, S.; Kumaran, Anushree; Sahadevan, Smitha; Manjunatha, Kavitha Guladahalli; Akshay, Sadanand Dangari; Aithal, Prarthana; Rao, Rhagavendra; Vittal, Rajeshwari; Akhila, D.S.	Dimensions
84	Recent Insights in Petroleum Science and Engineering	This book presents new insights into the development of different aspects of petroleum science and engineering. The book contains 19 chapters divided into two main sections: (i) Exploration and Production and (ii) Environmental Solutions. There are 11 chapters in the first section, and the focus is on the topics related to exploration and production of oil and gas, such as characterization of pet…	2018	10.5772/65538	Edited Book	English	7		Dimensions
85	Plastic Pollution in the Global Ocean	Plastic pollution is a growing environmental problem that is attracting increasing interest across society, from academics to the general public. A significant factor in the wide public interest in plastics is its visibility; present throughout urban and rural environments, washing up on beaches and even visible from space. However, 'invisible' microplastics and nanoplastics are also an issue. Wi…	2022	10.1142/12912	Edited Book		3		Dimensions
86	Mesophotic Coral Ecosystems	This book summarizes what is known about mesophotic coral ecosystems (MCEs) geographically and by major taxa. MCEs are characterized by light-dependent corals and associated communities typically found at depths ranging from 30-40 m and extending to over 150 m in tropical and subtropical ecosystems. They are populated with organisms typically associated with shallow coral reefs, such as macroalga…	2019	10.1007/978-3-319-92735-0	Book		121		Dimensions
87	Brazilian Deep-Sea Biodiversity	This book presents the biodiversity of the Brazilian deep-sea and its many unique geological and biological features, as well as a review of its ecology, conservation, and future research needs. The deep-sea Brazilian margin has an incredible geological heterogeneity with numerous characteristic seafloor features, and latitudinal changes in marine productivity, oceanographic conditions and biolog…	2020	10.1007/978-3-030-53222-2	Book		9		Dimensions
88	Marine Animal Forests, The Ecology of Benthic Biodiversity Hotspots	During the last decades there has been an increasing evidence of drastic changes in marine ecosystems due to human-induced impacts, especially on benthic ecosystems. The so called “animal forests” are currently showing a dramatic loss of biomass and biodiversity all over the world. These communities are dominated by sessile suspension feeder organisms (such as sponges, corals, gorgonians, bivalve…	2017	10.1007/978-3-319-21012-4	Reference Book	English	196		Dimensions
89	Cold-Water Coral Reefs of the World	Cold-water corals form reef structures in continental margin and seamount settings world-wide, making them more wide-spread and abundant than shallow-water reefs. Their role in these ecosystems is no less important than the influence that shallow-water coral reefs have on tropical systems. They create habitat structure, host endemic species, enhance elemental cycling, alter current flow, sequeste…	2023	10.1007/978-3-031-40897-7	Book		1		Dimensions
90	Proceedings of the 2nd International Conference on Microplastic Pollution in the Mediterranean Sea	This book addresses a broad range of issues concerning microplastic pollution, including microplastic pollution in various environments (freshwater, marine, air and soil); the sources, fate and effects of microplastics; detection systems for microplastic pollution monitoring; green approaches for the synthesis of environmentally friendly polymers; recovery and recycling of marine plastics; wastew…	2020	10.1007/978-3-030-45909-3	Book		16		Dimensions
91	Sharks and Their Relatives II, Biodiversity, Adaptive Physiology, and Conservation		2010	10.1201/9781420080483	Reference Book	English	55		Dimensions
92	Rhodolith/Maërl Beds: A Global Perspective	Rhodolith beds are recognized internationally as a unique ecosystem, and they are the focus of this interdisciplinary book. These marine beds occur worldwide, from the tropics to the poles, ranging in depth from intertidal to deep subtidal habitats and they are also represented in extensive fossil deposits. In the light of international interest in rhodoliths and maerl concerning their role in co…	2017	10.1007/978-3-319-29315-8	Book		122		Dimensions
93	Full Issue		2022	10.25226/bboc.v142i3.2022.a12	Article		0		Dimensions
94	Conservation Genetics in the Neotropics	This book explores how genetics and the new technologies in genomics have been used for conservation of plants and animals in the Neotropics. It shows the new perspective for conservation genetics beyond the use of theoretical and methods in genetics at species level and presents how genetics and genomics can be used for assessing communities. Conservation genetics and genomics are presented as a…	2023	10.1007/978-3-031-34854-9	Book	English	1		Dimensions
95	Weird IR, Deviant Cases in International Relations	The scholarly study of international relations tends to go over the same cases, issues, and themes. This book addresses this by challenging readers to think creatively about international politics. It highlights some of the strangest and rarest phenomena in diplomacy and world politics. Comprised of a series of vignettes and organized by common themes like nonsensical borders, quasi-countries, an…	2019	10.1007/978-3-319-75556-4	Book	English	3	Mislan, David Bell; Streich, Philip	Dimensions
96	Encyclopedia of Islands		2019	10.1525/9780520943728	Book		41		Dimensions
97	Encyclopedia of Solid Earth Geophysics	In the 21st century, the importance of earth sciences in the pursuit of knowledge and understanding of the planet on which we live, has increased tremendously. Above all, they address the challenge of enriching human lives with the bounties of nature, while preserving the planet for future generations. The chief goals of Solid Earth Geophysics are to define and quantify the internal structure and…	2021	10.1007/978-3-030-58631-7	Reference Book		18		Dimensions
98	The bacterial species dilemma and the genomic–phylogenetic species concept	The number of species of Bacteria and Archaea ( ca 5000) is surprisingly small considering their early evolution, genetic diversity and residence in all ecosystems. The bacterial species definition accounts in part for the small number of named species. The primary procedures required to identify new species of Bacteria and Archaea are DNA–DNA hybridization and phenotypic characterization. Recent…	2006	10.1098/rstb.2006.1914	Article	English	330	JT Staley	Google Scholar
99	Challenge to imperialism: the frontline states in the liberation of Zimbabwe		2019	10.4324/9780429038570	Book	English	99	CB Thompson	Google Scholar
100	The shore fishes of the Trindade–Martin Vaz insular complex: an update	A compilation of historical and recent collections and observations of shore fishes yielded 154 recorded species for Trindade and 67 for Martin Vaz. Twelve taxa, mostly small cryptobenthic species with limited dispersal capabilities and low ecological amplitude, are endemic to this insular complex. In several cases, the seamounts of the Vitória‐Trindade Chain appear to have acted as stepping ston…	2013	10.1111/jfb.12126	Article	English	49	T Simon, RM Macieira, JC Joyeux	Google Scholar
101	Microalgae–Bacteria consortia: a review on the degradation of polycyclic aromatic hydrocarbons (PAHs)		2022	10.1007/s13369-021-06236-9	Article	English	23	I Ahmad	Google Scholar
102	Bacterial community dynamics during bioremediation of alkane-and PAHs-contaminated soil of Siri Island, Persian Gulf: a microcosm study		2019	10.1007/s13762-018-02198-y	Article	English	18	Z Khomarbaghi, M Shavandi, MA Amoozegar, ...	Google Scholar
103	Effects of depth on reef fish flight initiation distance: implications of deeper reefs conservation		2020	10.1007/s10641-020-01017-z	Article	English	10	PHC Pereira, CHR Macedo, GV de Lima, ...	Google Scholar
104	Anglo-Portuguese Cooperation in Eighteenth-Century Atlantic South America		2021	10.1007/978-3-030-60323-6_6	Book Chapter	English	1	F Prado	Google Scholar
105	Different roles of the Amazon-Orinoco barrier on the genetic structure of two sardine genera from the Western Atlantic Ocean	Abstract: Three sardine species of Harengula and one of Opisthonema (Clupeiformes, Clupeidae) are known in the Western Atlantic, where the Amazon-Orinoco plume has been recognized as a major biogeographic barrier, albeit permeable to larger and generalist species. Here we used mitochondrial cox1 gene DNA sequences to check the lineage delimitation of both genera, testing the influence of the Amaz…	2024	10.1007/s10750-023-05468-0	Article	English	0	T Ferreira-Araújo, P Hollanda-Carvalho, F Di Dario, ...	Google Scholar
106	'In the shadow of the Alabama': Royal Navy appreciations of the role of armed merchant cruisers, 1900–1918		2016	10.4324/9781315570044-10/shadow-alabama-royal-navy-appreciations-role-armed-merchant-cruisers-1900%e2%80%931918-stephen-cobb			0	S Cobb	Google Scholar

## Sheet: Without DOI
Item	Title	Abstract	Year	DOI	Document Type	Language	Cited By	Author(s)	Repository
1	Data analysis for 16S microbial profiling from different benchtop sequencing platforms		2014				242	VS Pylro, LFW Roesch, DK Morais, IM Clark, ...	Google Scholar
2	Ecology and zoogeography of deep-reef fishes in northeastern Brazil		2005				167	BM Feitoza, RS Rosa, LA Rocha	Google Scholar
3	Fish biodiversity of the Vitória-Trindade Seamount Chain, southwestern Atlantic: an updated database		2015				151	HT Pinheiro, E Mazzei, RL Moura, GM Amado-Filho, ...	Google Scholar
4	Microbial bioremediation of petroleum hydrocarbon–contaminated marine environments		2018				86	M Mahjoubi, S Cappello, Y Souissi, ...	Google Scholar
5	Baseline assessment of mesophotic reefs of the Vitória-Trindade Seamount Chain based on water quality, microbial diversity, benthic cover and fish biomass …		2015				66	PM Meirelles, GM Amado-Filho, GH Pereira-Filho, ...	Google Scholar
6	Prospect, isolation, and characterization of microorganisms for potential use in cases of oil bioremediation along the coast of Trindade Island, Brazil		2015				63	EM Rodrigues, KHM Kalks, MR Tótola	Google Scholar
7	Potential microbial consortium involved in the biodegradation of diesel, hexadecane and phenanthrene in mangrove sediment explored by metagenomics analysis		2018				62	P Tiralerdpanich, P Sonthiphand, E Luepromchai, ...	Google Scholar
8	Exploring the effectiveness of microbial fuel cell for the degradation of organic pollutants coupled with bio-energy generation		2022				56	MO Idris, HC Kim, AA Yaqoob, MNM Ibrahim	Google Scholar
9	Microbial community and function evaluation in the start-up period of bioaugmented SBR fed with aniline wastewater		2021				55	W Zhang, Q Zhang, M Li, H Wang, Y Li, H Peng, ...	Google Scholar
10	Compass: a story of exploration and innovation		2004				51	A Gurney	Google Scholar
11	Advances and applications of water phytoremediation: A potential biotechnological approach for the treatment of heavy metals from contaminated water		2021				46	CR Delgado-González, A Madariaga-Navarrete, ...	Google Scholar
12	Modeling sensitive parrotfish (Labridae: Scarini) habitats along the Brazilian coast		2015				44	NC Roos, AR Carvalho, PFM Lopes, ...	Google Scholar
13	A multilocus molecular phylogeny of Fasciolariidae (Neogastropoda: Buccinoidea)		2016				36	DR Couto, P Bouchet, YI Kantor, LRL Simone, ...	Google Scholar
14	Responses of microbial community from tropical pristine coastal soil to crude oil contamination		2016				35	D Morais, V Pylro, IM Clark, PR Hirsch, MR Tótola	Google Scholar
15	Deeper mitochondrial sequencing reveals cryptic diversity and structure in Brazilian green turtle rookeries		2015				34	BM Shamblin, PH Dutton, ...	Google Scholar
16	Genetic diversity, population genetic structure, and demographic history of Auxis thazard (Perciformes), Selar crumenophthalmus (Perciformes), Rastrelliger kanagurta …		2015				33	IR Pedrosa-Gerasmio, AB Agmata, MD Santos	Google Scholar
17	Phenanthrene removal and response of bacterial community in the combined system of photocatalysis and PAH-degrading microbial consortium in laboratory system		2020				32	Z Qin, Z Zhao, W Jiao, Z Han, L Xia, Y Fang, ...	Google Scholar
18	Genetic Diversity and Natal Origins of Green Turtles (Chelonia mydas) in the Western Gulf of Mexico		2013				31	JD Anderson, DJ Shaver, ...	Google Scholar
19	A novel chitosan-biochar immobilized microorganism strategy to enhance bioremediation of crude oil in soil		2023				24	Q Liu, Y Wang, S Sun, F Tang, H Chen, S Chen, ...	Google Scholar
20	Nematode parasites of commercially important fish from the southeast coast of Brazil: morphological and genetic insight		2018				19	MIN Di Azevedo, AM Iñiguez	Google Scholar
21	Bioremediation of oil-contaminated soil: exploring the potential of endogenous hydrocarbon degrader Enterobacter sp. SAVR S-1		2022				18	S Sun, Y Su, S Chen, W Cui, C Zhao, Q Liu	Google Scholar
22	Fish escape behavior as a monitoring tool in the largest Brazilian multiple-use Marine Protected Area		2018				16	LJ Benevides, TK Pinto, CC José de Anchieta, ...	Google Scholar
23	Fishers' ecological knowledge to support conservation of reef fish (groupers) in the tropical Atlantic		2021				15	AR Ribeiro, LMA Damasio, RAM Silvano	Google Scholar
24	Remediation of weathered diesel-oil contaminated soils using biopile systems: An amendment selection and pilot-scale study		2021				14	PF Liu, ZH Yang, YL Chen, KH Lo, CM Kao	Google Scholar
25	A World of UFOs		2008				14	CA Rutkowski	Google Scholar
26	Biodegradation of total petroleum hydrocarbons in soil: Isolation and characterization of bacterial strains from oil contaminated soil		2020				14	R Wang, B Wu, J Zheng, H Chen, P Rao, L Yan, ...	Google Scholar
27	Microbiological study in petrol-spiked soil		2021				12	A Borowik, J Wyszkowska, J Kucharski	Google Scholar
28	Improving soil fertility by driving microbial community changes in saline soils of Yellow River Delta under petroleum pollution		2022				11	B Wang, S Kuang, H Shao, F Cheng, H Wang	Google Scholar
29	The missing sink-quantification, categorisation and sourcing of beached macro-debris in the Scottish Orkney Islands		2020				10	J Buckingham, A Capper, M Bell	Google Scholar
30	Genome sequence of Roseivirga sp. strain D-25 and its potential applications from the genomic aspect		2016				9	C Selvaratnam, S Thevarajoo, R Ee, KG Chan, ...	Google Scholar
31	Characterization and genomic analysis of Exiguobacterium alkaliphilum B-3531D, an efficient crude oil degrading strain		2021				9	Y Delegan, Y Kocharovskaya, A Bogun, A Sizova, ...	Google Scholar
32	Bibliometric analysis of current status on bioremediation of petroleum contaminated soils during 2000–2019		2021				8	Y Song, R Li, G Chen, B Yan, L Zhong, Y Wang, ...	Google Scholar
33	The Honor of the Abolitionist and the Shamefulness of Slavery: Raul Pompeia, Luiz Gama, and Joaquim Nabuco		2014				8	C Braga-Pinto	Google Scholar
34	Analysis of a phenol‐adapted microbial community: degradation capacity, taxonomy and metabolic description		2019				7	M Sánchez‐González, H Álvarez‐Uribe, ...	Google Scholar
35	Molecular Characterization and Antimicrobial Susceptibilities of Nocardia Species Isolated from the Soil; A Comparison with Species Isolated from Humans		2020				7	G Carrasco, S Monzón, M San Segundo, E García, ...	Google Scholar
36	Barth and Trindade Island, 1957-1959		2012				6	RH Duarte, GCMM Horta	Google Scholar
37	The composition and new records of micro-and mesophytoplankton near the Vitória-Trindade Seamount Chain		2016				6	KMF Lubiana, C Dias	Google Scholar
38	A novel dehydrocoenzyme activator combined with a composite microbial agent TY for enhanced bioremediation of crude oil-contaminated soil		2023				6	Q Liu, S Sun, S Chen, Y Su, Y Wang, F Tang, ...	Google Scholar
39	Feasibility of melting fingerprint obtained from ISSR-HRM curves for marine mammal species identification		2021				5	W Kriangwanich, K Buddhachat, A Poommouang, ...	Google Scholar
40	The Diet and Gut Microbial Communities of Two Closely Related Combtooth Blennies, Chasmodes saburrae and Scartella cristata		2017				5	PJ Hundt, MJ Hundt, C Staley, MJ Sadowsky, ...	Google Scholar
41	Current advances in microbial bioremediation of surface and ground water contaminated by hydrocarbon		2022				4	MB Alao, EA Adebayo	Google Scholar
42	Comparative metagenomics of disease suppressive soils		2013				3	ALH Jack, E Chapelle, K Siegel, ...	Google Scholar
43	Detection of polymorphisms of the mtDNA control region of Caretta caretta (Testudines: Cheloniidae) by PCR-SSCP		2009				3	EC Reis, RM Albano, ACV Bondioli, LS Soares, ...	Google Scholar
44	Chapter Microbial Bioremediation of Petroleum Hydrocarbon–Contaminated Marine Environments		2018				3	M Mahjoubi, S Cappello, Y Souissi, A Jaouani, A Cherif	Google Scholar
45	The Third Kind: A Compendium of UFO Encounters		2015				3	M Ryan	Google Scholar
46	Molecular detection and characterization of Mycoplasma spp. in marine mammals, Brazil		2023				2	A Duarte-Benvenuto, C Sacristán, ...	Google Scholar
47	The effect of a mining dam failure on the genetic diversity and population resilience of marine fishes along the eastern Brazilian coast		2023				2	JB De Biasi, RM Dias, VC Santos, ...	Google Scholar
48	Da ginga à sardinha: Etnoictiologia e sistemática molecular de pequenos peixes de valor cultural da costa brasileira		2020				2	TFP Araújo	Google Scholar
49	Endangered birds, priorities and conservation policies in Brazil		2005				1	F Olmos	Google Scholar
50	Genetic variation among populations and species of groupers and coralgroupers (Osteichthyes: Serranidae: Epinephelinae)		2003				1	JL Carlin	Google Scholar
51	Protist taxonomic and functional diversity in aquatic ecosystems of the Brazilian Atlantic Forest		2023				1	VC da Silva, N Fernandes	Google Scholar
52	Phylogenetic review of the comb-tooth blenny genus Hypleurochilus in the northwest Atlantic and Gulf of Mexico		2023				1	JE Carter, MA Sporre, RI Eytan	Google Scholar
53	Proceedings of the Thirty-Sixth Annual Symposium on Sea Turtle Biology and Conservation		2019				1	JC Mangel, A Rees, M Pajuelo, F Córdova, N Acuña	Google Scholar
54	JOAO PANDIA CALOGERAS, MINISTER OF WAR, 1919-1922; THE ROLE OF A CIVILIAN IN THE DEVELOPMENT OF THE BRAZILIAN ARMY		1984				1	LH Hall	Google Scholar
55	Detecção e caracterização do herpesvírus associado à fibropapilomatose em tartarugas-verdes (Chelonia muydas) na costa brasileria		2012				1	CR Rodenbusch	Google Scholar
56	… Reveals Cryptic Geographically-influenced Microbial Diversity After Anthropogenic Impact in Original Forest Soils on the Isolated Trindade Island, South …		2022				0	PS Camara, F Bones, F Lopes, F Oliveira, C Barreto, ...	Google Scholar
57	Perdida em Meio à Vastidão do Oceano Atlântico: Síntese da Tendência de Publicações, Diversidade Biológica e Conservação na Ilha da Trindade		2023				0	DHC de Rezende, ...	Google Scholar
58	Petroleum effects on soil microbial communities		2015				0	DK Morais	Google Scholar
59	Assessing aerial biodiversity over Keller Peninsula, King George Island, Maritime Antarctica, using DNA metabarcoding		2024				0	PEAS Câmara, M Stech, P Convey, T Šantl-Temkiv, ...	Google Scholar
60	Green Turtles of Guanabara Bay: Antibiotic Resistance, Tumor Prevalence, and Genetic Insights						0	FS Short, TBB Boldrini, BP D'Annunzio, ...	Google Scholar
61	Protist diversity of the Atlantic Forest in Southeastern Brazil via DNA metabarcoding		2024				0	VC SILVA	Google Scholar
62	Standardized datasets of Brazilian reef diversity in space and time		2024				0	A Luza, C Cordeiro, A Aued, D Barneche, ...	Google Scholar
63	Island Biology 2016: Conference program and abstracts: International Conference on Island Evolution, Ecology and Conservation		2016				0	R Gabriel, RB Elias, IR Amorim	Google Scholar
64	COMPATIBILITY AND STRATEGIC CONVERGENCE: MILITARY AND ENVIRONMENTAL APPROACHES TOWARDS SOUTH ATLANTIC BRAZILIAN OCEANIC …						0	VD Chiozzo, WD de Amorim	Google Scholar
65	Turnover of soil microbial diversity is driven by wide-scale environmental heterogeneity		2013				0	NC Prévost-Bouré, SS Dequiedt, ...	Google Scholar
66	Herbivores on the plate: the growing fishing pressure on parrotfish		2015				0	NC Roos	Google Scholar
67	Assessing the permissiveness of complex bacterial communities towards conjugal plasmids–Development of a novel method		2013				0	U Klümper, L Riber, A Sannazzaro, ...	Google Scholar
68	Combined influence of the nanoplastics and polycyclic aromatic hydrocarbons exposure on microbial community in seawater environment		2024				0	X Guan, D Jia, X Liu, C Ding, J Guo, M Yao, ...	Google Scholar
69	Degradation of crude oil by the microbial populations of Lagos and Ologe Lagoon waters						0	OS Obayori, MO Fashola, AO Ashade, IM Osinowo, ...	Google Scholar
70	Molecular Detection and Characterization of Mycoplasma spp. in Marine Mammals, Brazil						0	HC Lial, SC Silva, MAA Lugo, LB Keid, JL Catão-Dias, ...	Google Scholar
71	Biodegradation of polyurethanes by Staphylococcus warneri and by microbial co-culture		2024				0	CA Salgado, PMP Vidigal, MCD Vanetti	Google Scholar
72	GINSA: an accumulator for paired locality and next-generation small ribosomal subunit sequence data		2024				0	E Odle, S Kahng, S Riewluang, K Kurihara, ...	Google Scholar
73	DISRUPTION AND RECOVERY OF BACTERIAL COMMUNITY STRUCTURE OF AN ATLANTIC FOREST SOIL AFTER EXPOSURE TO GASOHOL		2019				0	JF Araújo, RCR Fernandes, EM Rodrigues, ...	Google Scholar
74	2nd Meeting 18-22 July 2016, Angra do Heroísmo, Azores, Portugal						0	A do Heroísmo	Google Scholar
75	Genetic structure of loggerhead turtle (Caretta caretta) and green turtle (Chelonia mydas) populations nesting in the Northwest Atlantic inferred from …		2011				0	BM Shamblin	Google Scholar
76	Allometric Growth Patterns of Laboratory-Reared Florida Blenny (Chasmodes Saburrae) and Phylogenetic Review of Hypleurochilus Blenniids in the Northwestern …		2021				0	JE Carter	Google Scholar
77	Self-dying recombinant microorganism for measuring soil and water contamination		2013				0	KP Nam, S Doyun	Google Scholar
78	AMPHIPOD NEWSLETTER 41						0	W ZEIDLER, ED BOUSFIELD, M SEZGIN	Google Scholar
79	PRISON ESCAPES 4						0	J Break	Google Scholar
80	The United States and Brazil: a naval partnership for the twenty-first century?		1991				0	HH Collins	Google Scholar
81	SECTION II. WATER		1967				0	RT Moore, RG Menzel, RE Simpson, ...	Google Scholar
82	STRANGE DAZE Number 13 May 1997		1997				0	S Campbell	Google Scholar
83	A Comparison of Response Technologies for Offshore Oil Spills Exxon Valdez and BP Gulf of Mexico Oil Spills		2018				0	S Chen	Google Scholar
84	The Outsider'S Guide to Ufos: Volume 1: Mystery and Science		2017				0	JT Abbott	Google Scholar
85	Hudson Tercio Pinheiro						0	JL Gasparini	Google Scholar
86	Compatibility and strategic convergence		2021				0	VD Chiozzo, WD de Amorim	Google Scholar
87	Filogeografia de Entomacrodus vomerinus (Valenciennes, 1836)(Teleostei: Blenniidae) na província Atlântico Sudoeste Tropical: existe conectividade entre habitats …		2015				0	JMM Neves	Google Scholar
88	Aspectos patológicos e moleculares em baleia-jubarte (Megaptera novaeangliae) e lobo-marinho-sul-americano (Arctocephalus australis) no Sul do Brasil		2023				0	DB Amorim	Google Scholar
89	INTERNET RESOURCES						0	GR dos Açores, HR Martins, JG Pereira, R Higgins, ...	Google Scholar
90	利用生物堆系統整治風化柴油污染土壤: 以不同添加物和中尺度規模進行研究						0	劉卜逢	Google Scholar
91	Talita Vieira-Pinto						0	DDASAC CROSTOSAS, EMM DO BRASIL BASEADA	Google Scholar
92	Diversidade das algas calcárias crostosas do Brasil baseada em marcadores moleculares e morfologia		2016				0	T Vieira-Pinto	Google Scholar
93	Comportamento de fuga de peixes alvo da pesca-sub em recifes com diferentes manejos		2016				0	LJ Benevides	Google Scholar
94	Taxonomia integrativa de quatro espécies de camarões Alpheidae (Crustacea: Decapoda) com padrão de distribuição disjunta		2019				0	PS SANTOS	Google Scholar
95	Bioprospecção in sílico de genes codificadores de L-aspariginase em amostras de solo de Dourados-MS		2021				0	MB Guimarães	Google Scholar
96	Da fisiologia ao nicho: presente e futuro dos bancos de rodolitos brasileiros		2020				0	G Koerich	Google Scholar
97	Estrutura populacional e história demográfica das populações de baleias jubarte (Megaptera novaeangliae) da América do Sul		2013				0	ALC Souza	Google Scholar
98	DNA–Barcode de Metzgeria Raddi (Marchantiophyta) do Brasil		2020				0	TS Dantas	Google Scholar
99	Evaluación de Cambios en la Abundancia del Gen Codificante para la Enzima Catecol						0	JNO Acero, JNO Acero	Google Scholar
100	Taxonomia e filogenética de peixes de ambientes recifais com base em dados moleculares		2013				0	CPB GUSMÃO	Google Scholar
101	Análisis de la contaminación hídrica, atmosférica y acústica producidas durante las actividades hidrocarburíferas de la región Latam		2021				0	ME Ordoñez Obando, OJ Rodas López, K Escobar	Google Scholar

## Sheet: Duplicates
Item	Title	Abstract	Year	DOI	Document Type	Language	Cited By	Author(s)	Repository	Duplicate Type
1	Aliphatic Hydrocarbon Enhances Phenanthrene Degradation by Autochthonous Prokaryotic Communities from a Pristine Seawater	The microbial diversity and functioning around oceanic islands is poorly described, despite its importance for ecosystem homeostasis. Here, we aimed to verify the occurrence of microbe-driven phenanthrene co-oxidation in the seawater surrounding the Trindade Island (Brazil). We also used Next-Generation Sequencing to evaluate the effects of aliphatic and polycyclic aromatic hydrocarbons (PAHs) on…	2018	10.1007/s00248-017-1078-8	Article	English	11	Rodrigues, EM; Morais, DK; Pylro, VS; Redmile-Gordon, M; de Oliveira, JA; Roesch, LFW; Cesar, DE; Tótola, MR	Web of Science	By DOI
2	Aliphatic Hydrocarbon Enhances Phenanthrene Degradation by Autochthonous Prokaryotic Communities from a Pristine Seawater		2018	10.1007/s00248-017-1078-8				Rodrigues EM, Morais DK, Pylro VS, Redmile-Gordon M, de Oliveira JA, Roesch LFW, Cesar DE, Tótola MR.	PubMed	By DOI
3	Baseline Assessment of Mesophotic Reefs of the Vitória-Trindade Seamount Chain Based on Water Quality, Microbial Diversity, Benthic Cover and Fish Biomass Data	Seamounts are considered important sources of biodiversity and minerals. However, their biodiversity and health status are not well understood; therefore, potential conservation problems are unknown. The mesophotic reefs of the Vitória-Trindade Seamount Chain (VTC) were investigated via benthic community and fish surveys, metagenomic and water chemistry analyses, and water microbial abundance est…	2015	10.1371/journal.pone.0130084	Article	English		Meirelles, Pedro M.; Amado-Filho, Gilberto M.; Pereira-Filho, Guilherme H.; Pinheiro, Hudson T.; de Moura, Rodrigo L.; Joyeux, Jean-Christophe; Mazzei, Eric F.; Bastos, Alex C.; Edwards, Robert A.; Dinsdale, Elizabeth; Paranhos, Rodolfo; Santos, Eidy O.; Iida, Tetsuya; Gotoh, Kazuyoshi; Nakamura, Shota; Sawabe, Tomoo; Rezende, Carlos E.; Gadelha, Luiz M. R.; Francini-Filho, Ronaldo B.; Thompson, …	PubMed Central	By DOI
4	Taxonomic structure and functional association of foxtail millet root microbiome	The root microbes play pivotal roles in plant productivity, nutrient uptakes, and disease resistance. The root microbial community structure has been extensively investigated by 16S/18S/ITS amplicons and metagenomic sequencing in crops and model plants. However, the functional associations between root microbes and host plant growth are poorly understood. This work investigates the root bacterial…	2017	10.1093/gigascience/gix089	Article	English		Jin, Tao; Wang, Yayu; Huang, Yueying; Xu, Jin; Zhang, Pengfan; Wang, Nian; Liu, Xin; Chu, Haiyan; Liu, Guang; Jiang, Honggang; Li, Yuzhen; Xu, Jing; Kristiansen, Karsten; Xiao, Liang; Zhang, Yunzeng; Zhang, Gengyun; Du, Guohua; Zhang, Houbao; Zou, Hongfeng; Zhang, Haifeng; Jie, Zhuye; Liang, Suisha; Jia, Huijue; Wan, Jingwang; Lin, Dechun; Li, Jinying; Fan, Guangyi; Yang, Huanming; Wang, Jian; Ba…	PubMed Central	By DOI
5	Protist taxonomic and functional diversity in aquatic ecosystems of the Brazilian Atlantic Forest	The Brazilian Atlantic Forest and its associated ecosystems are highly biodiverse but still understudied, especially with respect to eukaryotic microbes. Protists represent the largest proportion of eukaryotic diversity and play important roles in nutrient cycling and maintenance of the ecosystems in which they occur. However, much of protist diversity remains unknown, particularly in the Neotrop…	2023	10.7717/peerj.15762	Article	English		Carvalho da Silva, Vanessa; Fernandes, Noemi	PubMed Central	By DOI
6	Microbiological Study in Petrol-Spiked Soil	The pollution of arable lands and water with petroleum-derived products is still a valid problem, mainly due the extensive works aimed to improve their production technology to reduce fuel consumption and protect engines. An example of the upgraded fuels is the BP 98 unleaded petrol with Active technology. A pot experiment was carried out in which Eutric Cambisol soil was polluted with petrol to …	2021	10.3390/molecules26092664	Article	English		Borowik, Agata; Wyszkowska, Jadwiga; Kucharski, Jan	PubMed Central	By DOI
7	Whole-Genome Shotgun (WGS) Sequence of cis-Isoprene Polymer-Degrading Nocardia sp. strain BSTN01	Species belonging to the genus Nocardia are known to be facultative human pathogens. There are also reports of Nocardia species capable of degrading various forms of rubber. Here, we report the whole-genome shotgun (WGS) sequence of Nocardia sp. strain BSTN01, isolated from stored water in latex-collecting cups thrown away near a local rubber processing unit in Tripura, India.		10.1128/mra.01175-21	Article	English		Sarkar, Biraj; Mandal, Amit Kumar; Ghati, Amit; Ghosh, Pranab; Mandal, Sukhendu; Kati, Ahmet	PubMed Central	By DOI
8	Feasibility of melting fingerprint obtained from ISSR-HRM curves for marine mammal species identification	Currently, species identification of stranded marine mammals mostly relies on morphological features, which has inherent challenges. The use of genetic information for marine mammal species identification remains limited, therefore, new approaches that can contribute to a better monitoring of stranded species are needed. In that context, the ISSR-HRM method we have proposed offers a new approach …	2021	10.7717/peerj.11689	Article	English		Kriangwanich, Wannapimol; Buddhachat, Kittisak; Poommouang, Anocha; Chomdej, Siriwadee; Thitaram, Chatchote; Kaewmong, Patcharaporn; Kittiwattanawong, Kongkiat; Nganvongpanit, Korakot	PubMed Central	By DOI
9	GINSA: an accumulator for paired locality and next-generation small ribosomal subunit sequence data	Motivation: Motivated by the challenges of decentralized genetic data spread across multiple international organizations, GINSA leverages the Global Biodiversity Information Facility infrastructure to automatically retrieve and link small ribosomal subunit sequences with locality information. Results: Testing on taxa from major organism groups demonstrates broad applicability across taxonomic lev…	2024	10.1093/bioinformatics/btae152	Article	English		Odle, Eric; Kahng, Samuel; Riewluang, Siratee; Kurihara, Kyoko; Wakeman, Kevin C	PubMed Central	By DOI
10	DNA Metabarcoding Reveals Cryptic Diversity in Forest Soils on the Isolated Brazilian Trindade Island, South Atlantic	Abstract Located 1140 km from the South American coastline in the South Atlantic Ocean and with an age of 4 million years, Trindade Island is the most recent volcanic component of Brazilian territory. Its original native vegetation has been severely damaged by human influence, in particular through the introduction of exotic grazing animals such as goats. However, since the complete eradication o…	2022	10.1007/s00248-022-02018-4			5	Câmara, Paulo E. A. S.; Bones, Fábio Leal Viana; Lopes, Fabyano Alvares Cardoso; Oliveira, Fabio S.; Barreto, Cristine Chaves; Knop Henriques, Diego; Campos, Larissa Paraguassu; Carvalho-Silva, Micheline; Convey, Peter; Rosa, Luiz Henrique	Dimensions	By DOI
11	Protist taxonomic and functional diversity in aquatic ecosystems of the Brazilian Atlantic Forest	The Brazilian Atlantic Forest and its associated ecosystems are highly biodiverse but still understudied, especially with respect to eukaryotic microbes. Protists represent the largest proportion of eukaryotic diversity and play important roles in nutrient cycling and maintenance of the ecosystems in which they occur. However, much of protist diversity remains unknown, particularly in the Neotrop…	2023	10.7717/peerj.15762			2	da Silva, Vanessa Carvalho; Fernandes, Noemi	Dimensions	By DOI
12	Baseline Assessment of Mesophotic Reefs of the Vitória-Trindade Seamount Chain Based on Water Quality, Microbial Diversity, Benthic Cover and Fish Biomass Data	Seamounts are considered important sources of biodiversity and minerals. However, their biodiversity and health status are not well understood; therefore, potential conservation problems are unknown. The mesophotic reefs of the Vitória-Trindade Seamount Chain (VTC) were investigated via benthic community and fish surveys, metagenomic and water chemistry analyses, and water microbial abundance est…	2015	10.1371/journal.pone.0130084			58	Meirelles, Pedro M.; Amado-Filho, Gilberto M.; Pereira-Filho, Guilherme H.; Pinheiro, Hudson T.; de Moura, Rodrigo L.; Joyeux, Jean-Christophe; Mazzei, Eric F.; Bastos, Alex C.; Edwards, Robert A.; Dinsdale, Elizabeth; Paranhos, Rodolfo; Santos, Eidy O.; Iida, Tetsuya; Gotoh, Kazuyoshi; Nakamura, Shota; Sawabe, Tomoo; Rezende, Carlos E.; Gadelha, Luiz M. R.; Francini-Filho, Ronaldo B.; Thompson, …	Dimensions	By DOI
13	Whole-Genome Shotgun (WGS) Sequence of cis-Isoprene Polymer-Degrading Nocardia sp. strain BSTN01	Species belonging to the genus Nocardia are known to be facultative human pathogens. There are also reports of Nocardia species capable of degrading various forms of rubber. Here, we report the whole-genome shotgun (WGS) sequence of Nocardia sp. strain BSTN01, isolated from stored water in latex-collecting cups thrown away near a local rubber processing unit in Tripura, India.	2022	10.1128/mra.01175-21			1	Sarkar, Biraj; Mandal, Amit Kumar; Ghati, Amit; Ghosh, Pranab; Mandal, Sukhendu; Kati, Ahmet	Dimensions	By DOI
14	Taxonomic structure and functional association of foxtail millet root microbiome	The root microbes play pivotal roles in plant productivity, nutrient uptakes, and disease resistance. The root microbial community structure has been extensively investigated by 16S/18S/ITS amplicons and metagenomic sequencing in crops and model plants. However, the functional associations between root microbes and host plant growth are poorly understood. This work investigates the root bacterial…	2017	10.1093/gigascience/gix089			184	Jin, Tao; Wang, Yayu; Huang, Yueying; Xu, Jin; Zhang, Pengfan; Wang, Nian; Liu, Xin; Chu, Haiyan; Liu, Guang; Jiang, Honggang; Li, Yuzhen; Xu, Jing; Kristiansen, Karsten; Xiao, Liang; Zhang, Yunzeng; Zhang, Gengyun; Du, Guohua; Zhang, Houbao; Zou, Hongfeng; Zhang, Haifeng; Jie, Zhuye; Liang, Suisha; Jia, Huijue; Wan, Jingwang; Lin, Dechun; Li, Jinying; Fan, Guangyi; Yang, Huanming; Wang, Jian; Ba…	Dimensions	By DOI
15	Prospect, isolation, and characterization of microorganisms for potential use in cases of oil bioremediation along the coast of Trindade Island, Brazil	In the present study, acrylic coupons with a thin layer of oil on the surface were incubated in the coastal water of Trindade Island, Brazil, for 60 days. The microorganisms adhered to the coupons were isolated using enrichment medium with hexadecane and naphthalene as the sole carbon and energy source. A total of 15 bacterial isolates were obtained, and the ability of these isolates to use diffe…	2015	10.1016/j.jenvman.2015.03.016			39	Rodrigues, Edmo M.; Kalks, Karlos H.M.; Tótola, Marcos R.	Dimensions	By DOI
16	Responses of microbial community from tropical pristine coastal soil to crude oil contamination	Brazilian offshore crude oil exploration has increased after the discovery of new reservoirs in the region known as pré-sal, in a depth of 7.000 m under the water surface. Oceanic islands near these areas represent sensitive environments, where changes in microbial communities due oil contamination could stand for the loss of metabolic functions, with catastrophic effects to the soil services pro…	2016	10.7717/peerj.1733			30	Morais, Daniel; Pylro, Victor; Clark, Ian M.; Hirsch, Penny R.; Tótola, Marcos R.	Dimensions	By DOI
17	Aliphatic Hydrocarbon Enhances Phenanthrene Degradation by Autochthonous Prokaryotic Communities from a Pristine Seawater	The microbial diversity and functioning around oceanic islands is poorly described, despite its importance for ecosystem homeostasis. Here, we aimed to verify the occurrence of microbe-driven phenanthrene co-oxidation in the seawater surrounding the Trindade Island (Brazil). We also used Next-Generation Sequencing to evaluate the effects of aliphatic and polycyclic aromatic hydrocarbons (PAHs) on…	2017	10.1007/s00248-017-1078-8			12	Rodrigues, Edmo Montes; Morais, Daniel Kumazawa; Pylro, Victor Satler; Redmile-Gordon, Marc; de Oliveira, Juraci Alves; Roesch, Luiz Fernando Wurdig; Cesar, Dionéia Evangelista; Tótola, Marcos Rogério	Dimensions	By DOI
18	Combined influence of the nanoplastics and polycyclic aromatic hydrocarbons exposure on microbial community in seawater environment	Nanoplastics (NPs) and polycyclic aromatic hydrocarbons (PAHs) are recognized as persistent organic pollutant (POPs) with demonstrated physiological toxicity. When present in aquatic environments, the two pollutants could combine with each other, resulting in cumulative toxicity to organisms. However, the combined impact of NPs and PAHs on microorganisms in seawater is not well understood. In thi…	2024	10.1016/j.scitotenv.2024.173772			0	Guan, Xin; Jia, Dai; Liu, Xinyu; Ding, Changling; Guo, Jinfei; Yao, Min; Zhang, Zhan; Zhou, Mengxi; Sun, Jun	Dimensions	By DOI
19	Microbial community and function evaluation in the start-up period of bioaugmented SBR fed with aniline wastewater	An enhanced sequencing batch reactor (SBR) system was developed to treat synthetic wastewater rich in 600 mg/L aniline. The aniline degradation efficiency was almost 100%, and the total nitrogen (TN) removal rate was more than 50%. Metagenomics technology revealed the community structure, functional genes and metabolic mechanism during the start-up of the enhanced reactor. Sequencing results show…	2020	10.1016/j.biortech.2020.124148			50	Zhang, Wenli; Zhang, Qian; Li, Meng; Wang, Hongyu; Li, Yao; Peng, Haojin; Feng, Jiapeng	Dimensions	By DOI
20	Microbiological Study in Petrol-Spiked Soil	The pollution of arable lands and water with petroleum-derived products is still a valid problem, mainly due the extensive works aimed to improve their production technology to reduce fuel consumption and protect engines. An example of the upgraded fuels is the BP 98 unleaded petrol with Active technology. A pot experiment was carried out in which Eutric Cambisol soil was polluted with petrol to …	2021	10.3390/molecules26092664			11	Borowik, Agata; Wyszkowska, Jadwiga; Kucharski, Jan	Dimensions	By DOI
21	A novel dehydrocoenzyme activator combined with a composite microbial agent TY for enhanced bioremediation of crude oil-contaminated soil	Bioaugmentation (BA) and biostimulation (BS) synergistic remediation is an effective remediation strategy for oil-contaminated soil. In this study, the optimal combination system of composite microbial agent TY (Achromobacter: Pseudomona = 2:1) and dehydrocoenzyme activator (NaNO3 (7.0 g/L), (NH4)2HPO4 (1.0 g/L), riboflavin (6.0 mg/L)) was screened. Under the best combination system, the degradat…	2023	10.1016/j.jenvman.2023.117246			6	Liu, Qiyou; Sun, Shuo; Chen, Shuiquan; Su, Yuhua; Wang, Yaru; Tang, Fang; Zhao, Chaocheng; Li, Lin	Dimensions	By DOI
22	Archaea in Natural and Impacted Brazilian Environments	In recent years, archaeal diversity surveys have received increasing attention. Brazil is a country known for its natural diversity and variety of biomes, which makes it an interesting sampling site for such studies. However, archaeal communities in natural and impacted Brazilian environments have only recently been investigated. In this review, based on a search on the PubMed database on the las…	2016	10.1155/2016/1259608			8	Rodrigues, Thiago; Belmok, Aline; Catão, Elisa; Kyaw, Cynthia Maria	Dimensions	By DOI
23	The draft genome of Staphylococcus warneri TRPF4, a bacteriocin producer with potent activity against the causative agent of Legionnaires' Disease	In this work, we present the draft genome sequence of Staphylococcus warneri strain TRPF4 consisting of 2,634,550 bp with a G + C content of 32.4%. The genome sequence includes 2466 protein-coding genes, 11 rRNAs and 62 tRNAs, in 33 contigs. Applying the Rapid Annotation using Subsystem Technology (RAST) a total of 1322 protein-coding genes were assigned to 393 subsystems. Also, a set of 1286 pro…	2020	10.1007/s13205-020-02231-3			1	Freitas, Fernanda de Souza; Vidigal, Pedro Marcus Pereira; Siqueira, Tatiane de Paula; de Barros, Mariana; Tótola, Marcos Rogério	Dimensions	By DOI
24	Analysis of a phenol‐adapted microbial community: degradation capacity, taxonomy and metabolic description	AIMS: In this study, the ability of the consortium MR-01 to degrade phenol was determined. The effects of this chemical on the taxonomy and the metabolic behaviour were analysed through metagenomics. METHODS AND RESULTS: Consortium MR-01 was acclimated in a sublethal concentration of phenol. After this process, the capacity to degrade this molecule was analysed. Results showed that degradation in…	2019	10.1111/jam.14166			6	Sánchez‐González, M.; Álvarez‐Uribe, H.; Rivera‐Solís, R.; González‐Burgos, A.; Escalante‐Réndiz, D.; Rojas‐Herrera, R.	Dimensions	By DOI
25	Draft Genome of Rhodococcus rhodochrous TRN7, Isolated from the Coast of Trindade Island, Brazil	Here, we present a draft genome and annotation of Rhodococcus rhodochrous TRN7, isolated from Trindade Island, Brazil, which will provide genetic data to benefit the understanding of its metabolism.	2016	10.1128/genomea.01707-15			2	Rodrigues, Edmo M.; Pylro, Victor S.; Dobbler, Priscila T.; Victoria, Filipe; Roesch, Luiz F. W.; Tótola, Marcos R.	Dimensions	By DOI
26	Molecular Detection and Characterization of Mycoplasma spp. in Marine Mammals, Brazil - Volume 29, Number 12—December 2023 - Emerging Infectious Diseases journal - CDC	Mycoplasma spp. are wall-less bacteria able to infect mammals and are classified as hemotropic (hemoplasma) and nonhemotropic. In aquatic mammals, hemoplasma have been reported in California sea lions (Zalophus californianus) and river dolphins (Inia spp.). We investigated Mycoplasma spp. in blood samples of West Indian manatees (Trichechus manatus), pinnipeds (5 species), and marine cetaceans (1…	2023	10.3201/eid2912.230903			2	Duarte-Benvenuto, Aricia; Sacristán, Carlos; Ewbank, Ana Carolina; Zamana-Ramblas, Roberta; Lial, Henrique Christino; Silva, Samira Costa; Lugo, Maria Alejandra Arias; Keid, Lara B.; Pessi, Caroline F.; Sabbadini, José Rubens; Ribeiro, Vanessa L.; do Valle, Rodrigo del Rio; Bertozzi, Carolina Pacheco; Colosio, Adriana Castaldo; da Cunha Gomes Ramos, Hernani; Sánchez-Sarmiento, Angélica María; Fer…	Dimensions	By DOI
27	Feasibility of melting fingerprint obtained from ISSR-HRM curves for marine mammal species identification	Currently, species identification of stranded marine mammals mostly relies on morphological features, which has inherent challenges. The use of genetic information for marine mammal species identification remains limited, therefore, new approaches that can contribute to a better monitoring of stranded species are needed. In that context, the ISSR-HRM method we have proposed offers a new approach …	2021	10.7717/peerj.11689			3	Kriangwanich, Wannapimol; Buddhachat, Kittisak; Poommouang, Anocha; Chomdej, Siriwadee; Thitaram, Chatchote; Kaewmong, Patcharaporn; Kittiwattanawong, Kongkiat; Nganvongpanit, Korakot	Dimensions	By DOI
28	A new view on the scenario of karyotypic stasis in Epinephelidae fish: Cytogenetic, historical, and biogeographic approaches	Epinephelidae (groupers) is an astonishingly diverse group of carnivorous fish widely distributed in reef environments around the world, with growing economic importance. The first chromosomal inferences suggested a conservative scenario for the family. However, to date, this has not been validated using biogeographic and phylogenetic approaches. Thus, to estimate karyotype diversification among …	2021	10.1590/1678-4685-gmb-2021-0122			5	Amorim, Karlla Danielle Jorge; Costa, Gideão Wagner Werneck Félix da; Cioffi, Marcelo de Bello; Tanomtong, Alongklod; Bertollo, Luiz Antônio Carlos; Molina, Wagner Franco	Dimensions	By DOI
29	Molecular Characterization and Antimicrobial Susceptibilities of Nocardia Species Isolated from the Soil; A Comparison with Species Isolated from Humans	Nocardia species, one of the most predominant Actinobacteria of the soil microbiota, cause infection in humans following traumatic inoculation or inhalation. The identification, typing, phylogenetic relationship and antimicrobial susceptibilities of 38 soil Nocardia strains from Lara State, Venezuela, were studied by 16S rRNA and gyrB (subunit B of topoisomerase II) genes, multilocus sequence ana…	2020	10.3390/microorganisms8060900			7	Carrasco, Gema; Monzón, Sara; San Segundo, María; García, Enrique; Garrido, Noelia; Medina-Pascual, María J.; Villalón, Pilar; Ramírez, Ana; Jiménez, Pilar; Cuesta, Isabel; Valdezate, Sylvia	Dimensions	By DOI
30	Investigating aerial diversity of non‐fungal eukaryotes across a 40° latitudinal transect using DNA metabarcoding	Abstract The high number of bipolar and widespread bryophyte and microbial taxa in the Antarctic flora suggests the effective Long‐Distance Dispersal (LDD) of spores and other propagules from lower latitudes and even the Northern Hemisphere to Antarctica and the sub‐Antarctic regions. However, few studies have attempted to document the transfer mechanisms by which potential newcomers may arrive i…	2023	10.1111/aec.13332			2	Câmara, Paulo Eduardo Aguiar Saraiva; Lopes, Fabyano Alvares Cardoso; Bones, Fábio Leal Viana; Rodrigues, Luiz Antonio Costa; Carvalho‐Silva, Micheline; Stech, Michael; Convey, Peter; Rosa, Luiz Henrique	Dimensions	By DOI
31	Bibliometric Analysis of Current Status on Bioremediation of Petroleum Contaminated Soils during 2000–2019	Petroleum contaminated soils have become a great concern worldwide. Bioremediation has been widely recognized as one of the most promising technologies and has played an important role in solving the issues of petroleum contaminated soils. In this study, a bibliometric analysis using VOSviewer based on Web of Science data was conducted to provide an overview on the field of bioremediation of petr…	2021	10.3390/ijerph18168859			6	Song, Yingjin; Li, Ruiyi; Chen, Guanyi; Yan, Beibei; Zhong, Lei; Wang, Yuxin; Li, Yihang; Li, Jinlei; Zhang, Yingxiu	Dimensions	By DOI
32	Advancement of Omics: Prospects for Bioremediation of Contaminated Soils	The soil is a complex mixture of organic matter and minerals, supporting a discrete array of life. Severely polluted soils have been detoxified using a variety of microorganisms. Bioremediation is a process of removal of environmental contaminants utilizing microbes through a variety of enzymatic processes. In situ processing, high public acceptance, and a comparatively lower cost hasten the over…	2020	10.1007/978-981-15-1812-6_5			23	Gupta, Kriti; Biswas, Rimi; Sarkar, Angana	Dimensions	By DOI
33	Remediation of weathered diesel-oil contaminated soils using biopile systems: An amendment selection and pilot-scale study	Weathered diesel oil (WDO) has less biodegradable and volatile characteristics, and its bioremediation could be a challenge. In this study, the effectiveness of enhanced bioremediation via biopile processes for the cleanup of WDO-contaminated soils was evaluated. Six biopiles were constructed and operated with the following six different amendments addition: red bran (12 kg), water-soluble fertil…	2021	10.1016/j.scitotenv.2021.147395			8	Liu, Pu-Fong; Yang, Zong-Han; Chen, Ya-Lei; Lo, Kai-Hong; Kao, Chih-Ming	Dimensions	By DOI
34	The Diet and Gut Microbial Communities of Two Closely Related Combtooth Blennies, Chasmodes saburrae and Scartella cristata	The digestive tracts of fishes contain a diverse set of gut associated microbiota known to contribute to many functions of the fishes' biology. Furthermore, it has been suggested that divergence in diets between two species is also associated with shifts in gut associated microbiota. Herein, we describe and compare the diet and gastrointestinal microbiota of two closely related combtooth blennies…	2017	10.1643/ci-16-505			5	Hundt, Peter J.; Hundt, Matthew J.; Staley, Christopher; Sadowsky, Michael J.; Simons, Andrew M.	Dimensions	By DOI
35	Transcriptomics as a First Choice Gate for Fungal Biodegradation Processes Description	Environmental impacts of xenobiotic compounds released to air, water, and soil have opened a way for bioremediation to emerge as a green technology that can be safely applied to reduce pollutant concentrations to a minimum in a relative short period of time. “Hard to break” molecules such as asphaltenes, celluloses, and dyes are better treated with mycoremediation techniques. Fungi are higher euk…	2018	10.1007/978-3-030-02369-0_2			1	Ledezma-Villanueva, Alejandro; Adame-Rodríguez, José Manuel; Aréchiga-Carvajal, Elva T.	Dimensions	By DOI
36	Bioremediation of oil-contaminated soil: Exploring the potential of endogenous hydrocarbon degrader Enterobacter sp. SAVR S-1	Enterobacter is commonly found in oil-contaminated soil and plays a vital role in environmental bioremediation. This paper selected Enterobacter sp. SAVR S-1 as a representative to study the degradation potential at different concentrations of Total petroleum hydrocarbon (TPH) in soil during bioremediation. Genomic analysis indicated that genes involved in the metabolism of aromatic compounds (pa…	2022	10.1016/j.apsoil.2022.104387			17	Sun, Shuo; Su, Yuhua; Chen, Shuiquan; Cui, Wu; Zhao, Chaocheng; Liu, Qiyou	Dimensions	By DOI
37	Environmental and Invertebrate-Derived DNA: A Powerful Approach for Surveying and Monitoring Biodiversity	To know the organisms that surround us has always seemed a fascinating idea and a necessity to characterize an area and estimate its natural values. However, performing complete surveys of the organisms is not always an easy task, because some of them inhabit difficult-to-access areas, and some are rare or difficult to be visualized. The analysis of the DNA retrieved from environmental samples (f…	2023	10.1007/978-3-031-34854-9_18			1	Rodríguez-Castro, Karen Giselle; Saranholi, Bruno H.; de Oliveira, Marina E.; Sales, Naiara Guimarães	Dimensions	By DOI
38	Exploring the effectiveness of microbial fuel cell for the degradation of organic pollutants coupled with bio-energy generation	The ongoing global industrialization has contributed in a significant increase in the release of toxic pollutants into the environment, the majority of which are primarily organic pollutions. When organic pollutants more than permissible limits are in the environment, they pose a serious threat to aquatic life and humans. Various bioremediation and degradation techniques for organic pollutants re…	2022	10.1016/j.seta.2022.102183			53	Idris, Mustapha Omenesa; Kim, Hyun-Chul; Yaqoob, Asim Ali; Ibrahim, Mohamad Nasir Mohamad	Dimensions	By DOI
39	The effect of a mining dam failure on the genetic diversity and population resilience of marine fishes along the eastern Brazilian coast	We used microsatellite DNA markers to examine the impact of the Fundão Dam failure, one of the world’s worst mining-related environmental disasters, on the genetic diversity of four marine and estuarine fishes across the Brazilian east coast's continental shelf and estuarine ecosystems. The strong mud flow along the Doce River and nearby areas resulted in changes in genetic diversity, with all sp…	2023	10.1016/j.rsma.2023.103239			1	De Biasi, Juliana Beltramin; Dias, Ricardo Marques; Santos, Vinicius Castro; Mantellato, Aline Meira Bonfim; Farro, Ana Paula Cazerta; Hostim-Silva, Mauricio; Hackradt, Carlos Werner; Félix-Hackradt, Fabiana Cézar	Dimensions	By DOI
40	Mitogenomic sequences better resolve stock structure of southern Greater Caribbean green turtle rookeries		2012	10.1111/j.1365-294x.2012.05530.x			113	BM Shamblin, KA Bjorndal, AB Bolten, ...	Google Scholar	By DOI
41	Extreme environments: a source of biosurfactants for biotechnological applications		2020	10.1007/s00792-019-01151-2			90	J Schultz, AS Rosado	Google Scholar	By DOI
42	South Atlantic rhodolith beds: Latitudinal distribution, species composition, structure and ecosystem functions, threats and conservation status		2017	10.1007/978-3-319-29315-8_12			63	GM Amado-Filho, RG Bahia, GH Pereira-Filho, ...	Google Scholar	By DOI
43	Multiple Symbiodinium Strains Are Hosted by the Brazilian Endemic Corals Mussismilia spp		2015	10.1007/s00248-015-0573-z			31	AW Silva-Lima, JM Walter, GD Garcia, N Ramires, ...	Google Scholar	By DOI
44	Advancement of omics: prospects for bioremediation of contaminated soils		2020	10.1007/978-981-15-1812-6_5			29	K Gupta, R Biswas, A Sarkar	Google Scholar	By DOI
45	Reproductive biology and genetic diversity of the green turtle (Chelonia mydas) in Vamizi island, Mozambique		2014	10.1186/2193-1801-3-540			25	R Anastácio, C Santos, C Lopes, H Moreira, L Souto, ...	Google Scholar	By DOI
46	Unexplored Brazilian oceanic island host high salt tolerant biosurfactant-producing bacterial strains		2015	10.1007/s00792-015-0740-7			24	FSP da Silva, VS Pylro, PL Fernandes, GS Barcelos, ...	Google Scholar	By DOI
47	Genetic differentiation between humpback whales (Megaptera novaeangliae) from Atlantic and Pacific breeding grounds of South America		2017	10.1111/mms.12378			21	AL Cypriano‐Souza, MH Engel, ...	Google Scholar	By DOI
48	Aliphatic hydrocarbon enhances phenanthrene degradation by autochthonous prokaryotic communities from a pristine seawater		2018	10.1007/s00248-017-1078-8			15	EM Rodrigues, DK Morais, VS Pylro, ...	Google Scholar	By DOI
49	Integrating morphology and DNA barcoding to assess cetacean diversity in Brazil		2021	10.1007/s13364-021-00555-w			11	VS Silva, N Skueresky, F Lopes, TK Koch, PH Ott, ...	Google Scholar	By DOI
50	Archaea in natural and impacted Brazilian environments		2016	10.1155/2016/1259608			10	T Rodrigues, A Belmok, E Catão, CM Kyaw	Google Scholar	By DOI
51	Core rhizosphere microbiome of Panax notoginseng and its associations with belowground biomass and saponin contents		2022	10.1111/1462-2920.16245			10	G Wei, G Zhang, M Li, C Liu, F Wei, ...	Google Scholar	By DOI
52	New benzo(a)pyrene-degrading strains of the Burkholderia cepacia complex prospected from activated sludge in a petrochemical wastewater treatment plant		2021	10.1007/s10661-021-08952-z			8	GP Cauduro, AL Leal, M Marmitt, LG de Ávila, ...	Google Scholar	By DOI
53	DNA metabarcoding reveals cryptic diversity in forest soils on the isolated Brazilian Trindade Island, South Atlantic		2023	10.1007/s00248-022-02018-4			7	PEAS Câmara, FLV Bones, FAC Lopes, FS Oliveira, ...	Google Scholar	By DOI
54	Exploring fungal diversity in Antarctic wildlife: isolation and molecular identification of culturable fungi from penguins and pinnipeds		2022	10.1080/00480169.2022.2087784			7	T Brito Devoto, MA Toscanini, ...	Google Scholar	By DOI
55	Investigation of microbial community changes in petroleum polluted sediments during hydrocarbons degradation		2022	10.1080/15320383.2021.1920573			5	M Mahjoubi, S Cappello, S Santisi, ...	Google Scholar	By DOI
56	Draft Genome of Rhodococcus rhodochrous TRN7, Isolated from the Coast of Trindade Island, Brazil		2016	10.1128/genomea.01707-15			3	EM Rodrigues, VS Pylro, PT Dobbler, ...	Google Scholar	By DOI
57	Investigating aerial diversity of non‐fungal eukaryotes across a 40° latitudinal transect using DNA metabarcoding		2023	10.1111/aec.13332			2	PEAS Câmara, FAC Lopes, FLV Bones, ...	Google Scholar	By DOI
58	Cores, edges and beyond: insights into the phylogeography of frigatebirds with a focus on ultraperipheral and endemic populations		2022	10.1007/s10592-022-01466-2			2	FMS Martins, R Godinho, L Palma	Google Scholar	By DOI
59	The draft genome of Staphylococcus warneri TRPF4, a bacteriocin producer with potent activity against the causative agent of Legionnaires' Disease		2020	10.1007/s13205-020-02231-3			1	FS Freitas, PMP Vidigal, TP Siqueira, M de Barros, ...	Google Scholar	By DOI
60	Whole-Genome Shotgun (WGS) Sequence of cis-Isoprene Polymer-Degrading Nocardia sp. strain BSTN01		2022	10.1128/mra.01175-21			1	B Sarkar, AK Mandal, A Ghati, P Ghosh, ...	Google Scholar	By DOI
61	Environmental and invertebrate-derived DNA: A powerful approach for surveying and monitoring biodiversity		2023	10.1007/978-3-031-34854-9_18			1	KG Rodríguez-Castro, BH Saranholi, ...	Google Scholar	By DOI
62	Transcriptomics as a First Choice Gate for Fungal Biodegradation Processes Description		2018	10.1007/978-3-030-02369-0_2			1	A Ledezma-Villanueva, JM Adame-Rodríguez, ...	Google Scholar	By DOI
63	Occurrence of Dictyosphaeria (Cladophorales, Chlorophyta) species on the Brazilian coast and oceanic islands, based on morphological and molecular data		2024	10.1515/bot-2023-0066			0	JOF Brito, MC Santos Silva, MC Oliveira, ...	Google Scholar	By DOI
64	Taxonomic structure and functional association of foxtail millet root microbiome		2017	10.1093/gigascience/gix089/33701558/gix089			96	T Jin, Y Wang, Y Huang, J Xu, P Zhang, N Wang, ...	Google Scholar	By Title
65	Applications of DNA barcoding in fisheries		2020	10.1007/978-3-030-50075-7_11			7	A Pavan-Kumar, AK Jaiswar, P Gireesh-Babu, ...	Google Scholar	By Title
66	Applications of DNA Barcoding in Fisheries	Sustainable management of fish resources requires accurate identification of species for precise assessment of the stock size and recruitment. Molecular markers would complement morphological tools to differentiate species more accurately. Mitochondrial cytochrome c oxidase subunit I has been standardized as a barcode gene for discriminating fishes. DNA barcoding has been applied in fisheries to …	2020	10.1007/978-3-030-50075-7_11			2	Pavan-Kumar, A.; Jaiswar, A. K.; Gireesh-Babu, P.; Chaudhari, A.; Krishna, G.	Dimensions	By Title
67	Responses of microbial community from tropical pristine coastal soil to crude oil contamination	Brazilian offshore crude oil exploration has increased after the discovery of new reservoirs in the region known as pré-sal, in a depth of 7.000 m under the water surface. Oceanic Islands near these areas represent sensitive environments, where changes in microbial communities due to oil contamination could cause the loss of metabolic functions, with catastrophic effects to the soil services prov…	2016	10.7287/peerj.preprints.1254v2			0	Morais, Daniel; Pylro, Victor; Clark, Ian M; Hirsch, Penny R; Tótola, Marcos	Dimensions	By Title
