# Supplementary material for: Microbial diversity of the remote Trindade Island, Brazil: a systematic review
Source: PeerJ. 2025 Apr 30;13:e19305. doi: 10.7717/peerj.19305 (PMC12049103; doi:10.7717/peerj.19305)
Supplement: Supplemental Information 3 [file peerj-13-19305-s003.zip › Supplemental Data S3.xlsx]

## Sheet: Phylum
Method	Domain	Phylum	Crude Oil	FLU	HEX	Oil	PD5	PD6	PF7	PHE	PHE+FLU	PHE+HEX	PHE+OIL	PHE+PYR	PYR	FAR_Island_C	NOR_Island_C	NOR_Island_W	PRI_Island_W	SAN_Island_W	Control_W	Control_S
Culture-dependent	Archaea	Crenarchaeota	0																			6.1
Culture-dependent	Archaea	Euryarchaeota	0																			0
Culture-dependent	Archaea	Parvarchaeota	0																			0
Culture-dependent	Bacteria	Acidobacteriota	11.9																			7
Culture-dependent	Bacteria	Actinobacteriota	19.9	2	0	3				3	1	1	1	1	1						658	10.3
Culture-dependent	Bacteria	Armatimonadota	0																			0
Culture-dependent	Bacteria	Bacteroidota	0	1372	24746	13910				1370	351	4095	74	119	5244						5653	0
Culture-dependent	Bacteria	Chlamydiota	0	0	0	0				0	0	0	0	0	0						5	0
Culture-dependent	Bacteria	Chloroflexota	0																			0
Culture-dependent	Bacteria	Cyanobacteria	0	2	0	1				13	3	0	4	2	1						5044	0
Culture-dependent	Bacteria	Desulfobacterota	0	0	0	0				0	0	0	0	0	0						5	4.2
Culture-dependent	Bacteria	Elusimicrobiota	0																			0
Culture-dependent	Bacteria	Fibrobacterota	0																			0
Culture-dependent	Bacteria	Firmicutes	0	3	1	20				3	3	0	2	2	0						4	0
Culture-dependent	Bacteria	Fusobacteriota		0	0	0				0	0	0	0	0	0						9
Culture-dependent	Bacteria	GAL15	0																			0
Culture-dependent	Bacteria	Gemmatimonadota	0																			0
Culture-dependent	Bacteria	Halobacteriota		0	0	0				0	0	0	0	0	0						13
Culture-dependent	Bacteria	Myxococcota	0	314	746	2175				71	0	3	0	0	319						0	4
Culture-dependent	Bacteria	Nitrospirota	0																			0
Culture-dependent	Bacteria	Others_b	50.9																			57.1
Culture-dependent	Bacteria	Planctomycetota	0	48	0	403				45	7	0	0	15	28						12	0
Culture-dependent	Bacteria	Proteobacteria	17.3	25243	17557	54821				14268	40769	16758	21762	37703	22734						127970	11.3
Culture-dependent	Bacteria	SAR406		0	0	0				0	0	0	0	0	0						165
Culture-dependent	Bacteria	Verrucomicrobiota	0	128	171	445				17	4	0	0	0	8						271	0
Culture-dependent	Bacteria	WPS-2	0																			0
Culture-dependent	Bacteria	BHI80-139	0																			0
Culture-dependent	Bacteria	BRC1	0																			0
Culture-dependent	Bacteria	FBP	0																			0
Culture-dependent	Bacteria	GN02	0																			0
Culture-dependent	Bacteria	NKB19	0																			0
Culture-dependent	Bacteria	OD1	0																			0
Culture-dependent	Bacteria	OP11	0																			0
Culture-dependent	Bacteria	OP3	0																			0
Culture-dependent	Bacteria	SBR1093	0																			0
Culture-dependent	Bacteria	TM6	0																			0
Culture-dependent	Bacteria	TM7	0																			0
Culture-dependent	Bacteria	Eisenbacteria	0																			0
Culture-dependent	Bacteria	Thermi	0																			0
Culture-dependent	Fungi	Ascomycota	25.1																			48.5
Culture-dependent	Fungi	Basidiomycota	0																			0
Culture-dependent	Fungi	Others_f	4.9																			24.5
Culture-dependent	Fungi	Mucoromycota	70																			27
Culture-independent	Archaea	Halobacteriota														34	106	8	40	42
Culture-independent	Archaea	Methanobacteriota														10	39	4	24	11
Culture-independent	Archaea	Thermoplasmatota					37	0	42							1	9	1	2	5
Culture-independent	Archaea	Thermoproteota														104	116	7	14	17
Culture-independent	Archaea	unclassified (derived from Archaea)														0	3	1	11	8
Culture-independent	Bacteria	Acidobacteriota					3480	2223	5039							54	282	8	38	31
Culture-independent	Bacteria	Actinobacteriota					8602	5541	7831							212	1101	96	315	349
Culture-independent	Bacteria	Aquificota														3	30	3	27	26
Culture-independent	Bacteria	Armatimonadota					0	0	216
Culture-independent	Bacteria	Bacteroidota					1219	1140	2596							192	960	311	809	1627
Culture-independent	Bacteria	Bdellovibrionota					0	30	203
Culture-independent	Bacteria	Campylobacterota														5	27	63	72	38
Culture-independent	Bacteria	Chlamydiota					7	138	237							6	5	4	13	12
Culture-independent	Bacteria	Chloroflexota					3941	2380	2288							133	484	20	72	85
Culture-independent	Bacteria	Chrysiogenota														2	7	1	4	6
Culture-independent	Bacteria	Coprothermobacterota														0	6	0	0	1
Culture-independent	Bacteria	Cyanobacteria					0	0	102							325	516	1253	5567	2726
Culture-independent	Bacteria	Deferribacterota														4	14	6	8	7
Culture-independent	Bacteria	Deinococcota														37	113	1	44	34
Culture-independent	Bacteria	Dependentiae					0	24	97
Culture-independent	Bacteria	Desulfobacterota														117	409	73	167	214
Culture-independent	Bacteria	Dictyoglomota														3	6	0	6	1
Culture-independent	Bacteria	Elusimicrobiota					0	0	46							0	3	0	1	3
Culture-independent	Bacteria	FCPU426					0	52	125
Culture-independent	Bacteria	Fibrobacterota														0	2	0	1	4
Culture-independent	Bacteria	Firmicutes														229	1008	220	550	473
Culture-independent	Bacteria	Fusobacteriota														3	34	15	38	16
Culture-independent	Bacteria	GAL15					321	62	76
Culture-independent	Bacteria	Gemmatimonadota					168	422	830							1	1	0	1	0
Culture-independent	Bacteria	Myxococcota					54	453	412							68	278	30	52	124
Culture-independent	Bacteria	Nitrospirota														14	39	0	9	10
Culture-independent	Bacteria	Patescibacteria					22	90	0
Culture-independent	Bacteria	Planctomycetota					891	567	1455							76	426	18	47	178
Culture-independent	Bacteria	Poribacteria														71	252	1	5	3
Culture-independent	Bacteria	Proteobacteria					7092	6151	7153							1192	4366	10310	12283	9763
Culture-independent	Bacteria	RCP2-54					46	0	0
Culture-independent	Bacteria	SAR324 clade (Marine group B)					0	23	0
Culture-independent	Bacteria	Spirochaetota														9	63	10	36	42
Culture-independent	Bacteria	Synergistota														4	25	2	3	7
Culture-independent	Bacteria	Thermotogota														12	30	4	21	13
Culture-independent	Bacteria	unclassified (derived from Bacteria)														17	73	69	249	162
Culture-independent	Bacteria	Verrucomicrobiota					1379	3709	3468							45	238	20	82	167
Culture-independent	Bacteria	WPS-2					347	160	534
Culture-independent	Bacteria						29	0	44
Culture-independent	Chromista	Cercozoa					0	9	0
Culture-independent	Chromista	Ciliophora					27	0	0
Culture-independent	Chromista	Ochrophyta					42	0	39
Culture-independent	Fungi	Ascomycota					105038	68360	133967							39	239	10	21	38
Culture-independent	Fungi	Basidiomycota					31545	21644	11611							13	12	6	13	14
Culture-independent	Fungi	Chytridiomycota					0	1183	46							0	2	0	0	0
Culture-independent	Fungi	Glomeromycota					151	2137	408
Culture-independent	Fungi	Microsporidia														2	1	0	2	1
Culture-independent	Fungi	Mucoromycota					19171	11576	2931
Culture-independent	Fungi						1174	9324	6306
Culture-independent	Metazoa	Arthropoda					0	39	0
Culture-independent	Metazoa	Nematoda					8	0	0
Culture-independent	Metazoa	Platyhelminthes					0	0	27
Culture-independent	Metazoa						10	0	0
Culture-independent	Plantae	Bryophyta					0	107	0
Culture-independent	Plantae	Chlorophyta					55	330	0							4	6	0	6	14
Culture-independent	Plantae	Tracheophyta					287	0	186
Culture-independent	Protozoa	Amoebozoa					0	34	20
Culture-independent	Protozoa	Sarcomastigophora					0	0	7

## Sheet: Class
Method	Domain	Class	Crude Oil	FLU	HEX	Oil	PD5	PD6	PF7	PHE	PHE+FLU	PHE+HEX	PHE+OIL	PHE+PYR	PYR	FAR_Island_C	NOR_Island_C	NOR_Island_W	PRI_Island_W	SAN_Island_W	Control_W	Control_S
Culture-dependent	Archaea		0																			6.1
Culture-dependent	Bacteria	Acidimicrobiia	2.9																			0
Culture-dependent	Bacteria	Actinomycetia	17																			0
Culture-dependent	Bacteria	Alphaproteobacteria	9.4	10736	6813	15037				4127	8030	1346	3783	15272	3526						123381	6.5
Culture-dependent	Bacteria	Bacilli		3	1	20				3	3	0	2	2	0						4
Culture-dependent	Bacteria	Bacteroidia		1371	23636	12701				1324	350	4095	74	114	4367						5421
Culture-dependent	Bacteria	Chlamydiia		0	0	0				0	0	0	0	0	0						5
Culture-dependent	Bacteria	Cyanobacteriia		2	0	1				13	3	0	4	2	1						5044
Culture-dependent	Bacteria	Desulfobulbia		0	0	0				0	0	0	0	0	0						5
Culture-dependent	Bacteria	Elusimicrobia	0																			0
Culture-dependent	Bacteria	Fusobacteriia		0	0	0				0	0	0	0	0	0						9
Culture-dependent	Bacteria	Gammaproteobacteria	7.9	14507	10743	39782				10029	32722	15230	17979	22387	19132						4056	4.8
Culture-dependent	Bacteria	Gemmatimonadetes	0																			0
Culture-dependent	Bacteria	Myxococcia	0																			4
Culture-dependent	Bacteria	Others_b	50.9																			57.1
Culture-dependent	Bacteria	Phycisphaerae		39	0	396				45	7	0	0	15	23						0
Culture-dependent	Bacteria	Planctomycetia		9	0	7				0	0	0	0	0	5						12
Culture-dependent	Bacteria	Polyangia		314	746	2175				71	0	3	0	0	319						0
Culture-dependent	Bacteria	Rhodothermia		1	1110	1207				1	0	0	0	0	877						2
Culture-dependent	Bacteria	Rubrobacteria	0																			6.3
Culture-dependent	Bacteria	Syntrophobacteria	0																			4.2
Culture-dependent	Bacteria	Thermoleophilia	0																			4
Culture-dependent	Bacteria	Verrucomicrobiae		128	171	445				17	4	0	0	0	8						271
Culture-dependent	Bacteria		11.9	2	1	7				160	19	183	1	50	77						1599	7
Culture-dependent	Fungi	Agaricomycetes	0																			0
Culture-dependent	Fungi	Dothideomycetes	1.1																			0
Culture-dependent	Fungi	Eurotiomycetes	0																			0
Culture-dependent	Fungi	Leotiomycetes	0																			0
Culture-dependent	Fungi	Microbotryomycetes	0																			0
Culture-dependent	Fungi	Mortierellomycetes	70																			27
Culture-dependent	Fungi	Others_f	4.9																			24.5
Culture-dependent	Fungi	Saccharomycetes	0																			0
Culture-dependent	Fungi	Sordariomycetes	24																			48.5
Culture-dependent	Fungi	Tremellomycetes	0																			0
Culture-dependent	Fungi	Orbiliomycetes	0																			0
Culture-independent	Archaea	Archaeoglobi														5	5	0	4	2
Culture-independent	Archaea	Halobacteria														14	44	2	5	18
Culture-independent	Archaea	Korarchaeia														1	0	0	0	0
Culture-independent	Archaea	Methanobacteria														2	8	3	4	0
Culture-independent	Archaea	Methanococci														2	13	1	7	5
Culture-independent	Archaea	Methanomicrobia														5	29	2	9	4
Culture-independent	Archaea	Methanopyri														0	3	0	4	0
Culture-independent	Archaea	Methanosarcinia														10	27	4	16	12
Culture-independent	Archaea	Nitrososphaeria														67	61	4	3	9
Culture-independent	Archaea	Thermococci														6	15	0	9	6
Culture-independent	Archaea	Thermoplasmata					37	0	42							1	9	1	2	5
Culture-independent	Archaea	Thermoproteia														9	23	3	10	5
Culture-independent	Archaea	unclassified (derived from Archaea)														0	3	1	11	8
Culture-independent	Archaea	unclassified (derived from Crenarchaeota)														0	1	0	0	0
Culture-independent	Archaea	unclassified (derived from Euryarchaeota)														0	1	0	6	6
Culture-independent	Archaea	unclassified (derived from Thaumarchaeota)														27	31	0	1	3
Culture-independent	Bacteria	Acidimicrobiia					1998	964	2198							0	10	1	5	0
Culture-independent	Bacteria	Acidobacteriae					2260	1099	3574							52	277	8	37	31
Culture-independent	Bacteria	Actinomycetia					4581	2710	4354							194	1008	92	298	327
Culture-independent	Bacteria	Alphaproteobacteria					5645	4933	4142							535	2140	1496	6222	4935
Culture-independent	Bacteria	Anaerolineae					0	112	0
Culture-independent	Bacteria	Aquificae														3	22	2	26	22
Culture-independent	Bacteria	Babeliae					0	24	97
Culture-independent	Bacteria	Bacilli														98	434	157	237	214
Culture-independent	Bacteria	Bacteroidia					1219	1140	2596							140	711	287	730	1502
Culture-independent	Bacteria	Bdellovibrionia					0	12	146
Culture-independent	Bacteria	Betaproteobacteria														0	3	2	22	13
Culture-independent	Bacteria	Blastocatellia														1	1	0	1	0
Culture-independent	Bacteria	Brachyspirae														2	12	0	5	10
Culture-independent	Bacteria	Campylobacteria														5	27	63	72	38
Culture-independent	Bacteria	Chlamydiia					7	138	237							6	5	4	13	12
Culture-independent	Bacteria	Chlorobia														27	116	12	47	52
Culture-independent	Bacteria	Chloroflexia														106	390	15	63	67
Culture-independent	Bacteria	Chrysiogenetes														2	7	1	4	6
Culture-independent	Bacteria	Chthonomonadetes					0	0	96
Culture-independent	Bacteria	Clostridia														61	194	32	151	117
Culture-independent	Bacteria	Coprothermobacteria														0	6	0	0	1
Culture-independent	Bacteria	Coriobacteriia														6	17	1	3	9
Culture-independent	Bacteria	Cyanobacteriia					0	0	38							325	516	1253	5565	2725
Culture-independent	Bacteria	Deferribacteres														4	14	6	8	7
Culture-independent	Bacteria	Dehalococcoidia														11	33	4	4	5
Culture-independent	Bacteria	Deinococci														37	113	1	44	34
Culture-independent	Bacteria	Deltaproteobacteria														13	50	6	17	19
Culture-independent	Bacteria	Desulfarculia														7	14	0	3	4
Culture-independent	Bacteria	Desulfitobacteriia														0	31	3	12	7
Culture-independent	Bacteria	Desulfobacteria														14	43	2	23	32
Culture-independent	Bacteria	Desulfobulbia														2	26	4	6	14
Culture-independent	Bacteria	Desulfotomaculia														12	54	2	15	22
Culture-independent	Bacteria	Desulfovibrionia														27	100	24	54	54
Culture-independent	Bacteria	Desulfurobacteriia														0	8	1	1	4
Culture-independent	Bacteria	Desulfuromonadia														55	171	39	62	92
Culture-independent	Bacteria	Dethiobacteria														1	11	2	0	1
Culture-independent	Bacteria	Dictyoglomia														3	6	0	6	1
Culture-independent	Bacteria	Elusimicrobia														0	3	0	1	3
Culture-independent	Bacteria	Fibrobacteria														0	2	0	1	4
Culture-independent	Bacteria	Fimbriimonadia					0	0	120
Culture-independent	Bacteria	Fusobacteriia														3	34	15	38	16
Culture-independent	Bacteria	Gammaproteobacteria					1242	897	1821							639	2144	8796	5980	4769
Culture-independent	Bacteria	Gemmatimonadetes					168	422	830							1	1	0	1	0
Culture-independent	Bacteria	Halanaerobiia														5	41	3	9	10
Culture-independent	Bacteria	JG30-KF-CM66					93	0	0
Culture-independent	Bacteria	Ktedonobacteria					3184	1857	1898							14	52	0	5	13
Culture-independent	Bacteria	Lentisphaeria														10	44	2	14	25
Culture-independent	Bacteria	Leptospirae														5	14	2	17	14
Culture-independent	Bacteria	Leptospirillia														11	33	0	3	8
Culture-independent	Bacteria	Magnetococcia														5	20	7	17	15
Culture-independent	Bacteria	Moorellia														5	27	0	4	5
Culture-independent	Bacteria	Myxococcia					0	0	289							42	171	22	37	77
Culture-independent	Bacteria	Natranaerobiia														0	6	2	5	1
Culture-independent	Bacteria	Negativicutes														16	61	5	14	18
Culture-independent	Bacteria	Nitrospiria														2	0	0	0	0
Culture-independent	Bacteria	Oligoflexia					0	18	57
Culture-independent	Bacteria	Parcubacteria					0	40	0
Culture-independent	Bacteria	Phycisphaerae					164	100	505
Culture-independent	Bacteria	Planctomycetia					727	467	875							76	426	18	47	178
Culture-independent	Bacteria	Polyangia					54	453	123							26	107	8	15	47
Culture-independent	Bacteria	Rhodothermia														22	127	5	22	41
Culture-independent	Bacteria	Rubrobacteria														6	31	1	5	6
Culture-independent	Bacteria	Saccharimonadia					22	50	0
Culture-independent	Bacteria	Spirochaetia														2	26	5	8	16
Culture-independent	Bacteria	Synergistia														4	25	2	3	7
Culture-independent	Bacteria	Syntrophia														6	29	3	6	7
Culture-independent	Bacteria	Syntrophobacteria														6	26	1	13	11
Culture-independent	Bacteria	Syntrophomonadia														0	18	0	8	8
Culture-independent	Bacteria	Thermaerobacteria														10	27	2	2	7
Culture-independent	Bacteria	Thermincolia														1	8	2	2	0
Culture-independent	Bacteria	Thermoanaerobacteria														16	72	10	84	54
Culture-independent	Bacteria	Thermodesulfovibrionia														1	6	0	6	2
Culture-independent	Bacteria	Thermoleophilia					2021	1626	1279							4	24	1	2	5
Culture-independent	Bacteria	Thermosediminibacteria														2	11	0	3	1
Culture-independent	Bacteria	Thermotogae														12	30	4	21	13
Culture-independent	Bacteria	TK10					333	309	390
Culture-independent	Bacteria	unclassified (derived from Acidobacteria)														1	4	0	0	0
Culture-independent	Bacteria	unclassified (derived from Bacteria)														17	73	69	249	162
Culture-independent	Bacteria	unclassified (derived from Bacteroidetes)														2	6	7	10	28
Culture-independent	Bacteria	unclassified (derived from Chloroflexi)														2	9	1	0	0
Culture-independent	Bacteria	unclassified (derived from Cyanobacteria)														0	0	0	2	1
Culture-independent	Bacteria	unclassified (derived from Poribacteria)														14	20	0	0	0
Culture-independent	Bacteria	unclassified (derived from Proteobacteria)														0	0	0	14	10
Culture-independent	Bacteria	unclassified (derived from Verrucomicrobia)														0	5	0	1	0
Culture-independent	Bacteria	Vampirovibrionia					0	0	64
Culture-independent	Bacteria	Verrucomicrobiae					1379	3709	3468							35	188	18	67	142
Culture-independent	Bacteria	Vicinamibacteria					97	369	242
Culture-independent	Bacteria	Z-2901														2	13	0	4	8
Culture-independent	Bacteria	Zetaproteobacteria														0	9	3	11	2
Culture-independent	Bacteria						2404	1716	3313
Culture-independent	Bacteria															60	255	4	13	11
Culture-independent	Chromista	Bacillariophyceae					42	0	0
Culture-independent	Chromista	Oligohymenophorea					27	0	0
Culture-independent	Chromista	Raphidophyceae					0	0	39
Culture-independent	Chromista						0	9	0
Culture-independent	Fungi	Agaricomycetes					2597	14322	10668							9	8	3	7	9
Culture-independent	Fungi	Archaeorhizomycetes					73	42	1134
Culture-independent	Fungi	Atractiellomycetes					0	32	0
Culture-independent	Fungi	Chytridiomycetes					0	24	22							0	1	0	0	0
Culture-independent	Fungi	Cystobasidiomycetes					50	106	0
Culture-independent	Fungi	Dothideomycetes					17789	19119	2727							1	9	0	1	0
Culture-independent	Fungi	Endogonomycetes					0	433	110
Culture-independent	Fungi	Eurotiomycetes					9193	5765	3412							22	171	6	10	20
Culture-independent	Fungi	Glomeromycetes					151	2137	408
Culture-independent	Fungi	Kickxellomycetes					0	40	0
Culture-independent	Fungi	Lecanoromycetes					0	42	16969
Culture-independent	Fungi	Leotiomycetes					70291	15318	105355							1	5	0	0	3
Culture-independent	Fungi	Malasseziomycetes					64	0	65							2	3	0	2	0
Culture-independent	Fungi	Microbotryomycetes					2049	445	0
Culture-independent	Fungi	Microsporea														2	1	0	2	1
Culture-independent	Fungi	Mortierellomycetes					19088	9971	2756
Culture-independent	Fungi	Mucoromycetes					83	0	27
Culture-independent	Fungi	Neocallimastigomycetes														0	1	0	0	0
Culture-independent	Fungi	Pezizomycetes					34	0	56
Culture-independent	Fungi	Pneumocystomycetes														0	0	0	1	0
Culture-independent	Fungi	Pucciniomycetes														2	0	0	0	1
Culture-independent	Fungi	Rhizophydiomycetes					0	174	24
Culture-independent	Fungi	Saccharomycetes					2364	3866	329							7	31	1	5	11
Culture-independent	Fungi	Sordariomycetes					4856	23964	2883							8	19	3	4	4
Culture-independent	Fungi	Tremellomycetes					26763	6395	847							0	1	2	1	4
Culture-independent	Fungi	Ustilaginomycetes					0	94	0							0	0	1	3	0
Culture-independent	Fungi						1634	11935	7477
Culture-independent	Fungi															0	4	0	0	0
Culture-independent	Metazoa	Chromadorea					8	0	0
Culture-independent	Metazoa	Collembola					0	39	0
Culture-independent	Metazoa	Turbellaria					0	0	27
Culture-independent	Metazoa						10	0	0
Culture-independent	Plantae	Bryopsida					0	107	0
Culture-independent	Plantae	Chlorophyceae					33	168	0
Culture-independent	Plantae	Magnoliopsida					196	0	44
Culture-independent	Plantae	Polypodiopsida					91	0	142
Culture-independent	Plantae	Trebouxiophyceae					22	162	0							4	6	0	6	14
Culture-independent	Protozoa	Lobosa					0	34	20
Culture-independent	Protozoa	Phytomastigophora					0	0	7

## Sheet: Order
Method	Domain	Order	Crude Oil	FLU	HEX	Oil	PD5	PD6	PF7	PHE	PHE+FLU	PHE+HEX	PHE+OIL	PHE+PYR	PYR	FAR_Island_C	NOR_Island_C	NOR_Island_W	PRI_Island_W	SAN_Island_W	Control_W	Control_S
Culture-dependent	Archaea	Nitrospherales	0																			6.1
Culture-dependent	Bacteria	Acidimicrobiales	2.9																			0
Culture-dependent	Bacteria	Acidobacteria order iii1-15	8.5																			7
Culture-dependent	Bacteria	Actinomycetales	17																			0
Culture-dependent	Bacteria	Alicyclobacillales		3	1	20				3	3	0	2	2	0						4
Culture-dependent	Bacteria	Bacteroidales		0	0	0				0	0	0	0	0	0						7
Culture-dependent	Bacteria	Balneolales		0	975	317				0	0	0	0	0	7						0
Culture-dependent	Bacteria	Burkholderiales	4	2	4	2				2	0	1	1	2	1						45	0
Culture-dependent	Bacteria	Chlamydiales		0	0	0				0	0	0	0	0	0						5
Culture-dependent	Bacteria	Chloroacidobacteria order RB41	3.4																			0
Culture-dependent	Bacteria	Coxiellales		0	0	0				0	0	0	0	0	0						79
Culture-dependent	Bacteria	Cyanobacteriales		0	0	0				0	0	0	0	0	0						84
Culture-dependent	Bacteria	Cytophagales		15	141	2				23	0	2	0	0	12						371
Culture-dependent	Bacteria	Desulfobulbales		0	0	0				0	0	0	0	0	0						5
Culture-dependent	Bacteria	Ectothiorhodospirales		0	0	0				0	0	0	0	0	0						40
Culture-dependent	Bacteria	Enterobacterales		447	81	6668				1191	1182	300	433	654	1900						71
Culture-dependent	Bacteria	Flavobacteriales		1356	23495	12699				1301	350	4093	74	114	4355						5043
Culture-dependent	Bacteria	Fusobacteriales		0	0	0				0	0	0	0	0	0						9
Culture-dependent	Bacteria	Gaiellales	0																			4
Culture-dependent	Bacteria	Myxococcales	0																			4
Culture-dependent	Bacteria	Nannocystales		314	746	2175				71	0	3	0	0	319						0
Culture-dependent	Bacteria	Opitutales		128	170	445				17	4	0	0	0	8						35
Culture-dependent	Bacteria	Others_b	50.9																			57.1
Culture-dependent	Bacteria	Pelagibacterales		0	0	2				0	0	0	0	0	0						441
Culture-dependent	Bacteria	Phycisphaerales		39	0	396				45	7	0	0	15	23						0
Culture-dependent	Bacteria	Pirellulales		9	0	7				0	0	0	0	0	5						12
Culture-dependent	Bacteria	Piscirickettsiales		8	0	1				0	14	1	0	5	3						152
Culture-dependent	Bacteria	Pseudomonadales		14012	10592	33105				8663	31524	14910	17545	21724	17227						3650
Culture-dependent	Bacteria	Rhizobiales	6.4	6213	1214	4026				936	201	372	3118	228	1036						29	6.5
Culture-dependent	Bacteria	Rhodobacterales		4522	5598	10998				3185	7827	972	665	1782	2202						122732
Culture-dependent	Bacteria	Rhodospirillales		0	0	10				5	0	1	0	12	1						174
Culture-dependent	Bacteria	Rhodothermales		1	135	890				1	0	0	0	0	870						2
Culture-dependent	Bacteria	Rubrobacterales	0																			6.3
Culture-dependent	Bacteria	Sphingomonadales	3	1	1	1				1	2	1	0	13250	287						5	0
Culture-dependent	Bacteria	Synechococcales		2	0	1				13	3	0	4	2	1						4960
Culture-dependent	Bacteria	Syntrophobacterales	0																			4.2
Culture-dependent	Bacteria	Thiohalorhabdales		0	0	0				0	0	0	0	0	0						19
Culture-dependent	Bacteria	Verrucomicrobiales		0	1	0				0	0	0	0	0	0						236
Culture-dependent	Bacteria	Xanthomonadales	3.9	38	66	6				173	2	18	0	2	1						0	4.8
Culture-dependent	Bacteria			2	1	7				160	19	183	1	50	77						1599
Culture-dependent	Fungi	Botryosphaeriales	1.1																			0
Culture-dependent	Fungi	Hypocreales	24																			41
Culture-dependent	Fungi	Mortierellales	70																			27
Culture-dependent	Fungi	Others_f	4.9																			24.5
Culture-dependent	Fungi	Sordariales	0																			7.5
Culture-independent	Archaea	Aciduliprofundales														0	7	0	0	1
Culture-independent	Archaea	Archaeoglobales														5	5	0	4	2
Culture-independent	Archaea	Halobacteriales														14	44	2	5	18
Culture-independent	Archaea	Korarchaeales														1	0	0	0	0
Culture-independent	Archaea	Methanobacteriales														2	8	3	4	0
Culture-independent	Archaea	Methanococcales														2	13	1	7	5
Culture-independent	Archaea	Methanomicrobiales														5	29	2	9	4
Culture-independent	Archaea	Methanopyrales														0	3	0	4	0
Culture-independent	Archaea	Methanosarcinales														10	23	4	16	12
Culture-independent	Archaea	Methanotrichales														0	4	0	0	0
Culture-independent	Archaea	Nitrososphaerales														67	61	4	3	9
Culture-independent	Archaea	Sulfolobales														6	10	2	10	4
Culture-independent	Archaea	Thermococcales														6	15	0	9	6
Culture-independent	Archaea	Thermofilales														2	0	1	0	0
Culture-independent	Archaea	Thermoplasmatales														1	2	1	2	4
Culture-independent	Archaea	Thermoproteales														1	13	0	0	1
Culture-independent	Archaea	unclassified (derived from Archaea)														0	3	1	11	8
Culture-independent	Archaea	unclassified (derived from Crenarchaeota)														0	1	0	0	0
Culture-independent	Archaea	unclassified (derived from Euryarchaeota)														0	1	0	6	6
Culture-independent	Archaea	unclassified (derived from Thaumarchaeota)														27	31	0	1	3
Culture-independent	Bacteria	Acetivibrionales														2	7	0	3	5
Culture-independent	Bacteria	Acetobacterales					1028	480	0							17	97	24	104	78
Culture-independent	Bacteria	Acholeplasmatales														1	0	5	0	0
Culture-independent	Bacteria	Acidaminococcales														1	16	2	0	1
Culture-independent	Bacteria	Acidimicrobiales														0	10	1	5	0
Culture-independent	Bacteria	Acidithiobacillales														5	7	3	9	10
Culture-independent	Bacteria	Acidobacteriales					2055	802	3064							24	150	6	25	12
Culture-independent	Bacteria	Acidothermales					3880	1395	3299							0	12	1	7	0
Culture-independent	Bacteria	Actinomycetales														29	123	17	56	41
Culture-independent	Bacteria	Alicyclobacillales														2	12	1	2	0
Culture-independent	Bacteria	Ammonifexales														4	25	1	5	11
Culture-independent	Bacteria	Aquificales														3	15	0	17	9
Culture-independent	Bacteria	Azospirillales														0	1	1	0	1
Culture-independent	Bacteria	Babeliales					0	24	97
Culture-independent	Bacteria	Bacillales														50	217	49	134	126
Culture-independent	Bacteria	Bacteroidales														22	200	32	124	320
Culture-independent	Bacteria	Bdellovibrionales					0	12	146
Culture-independent	Bacteria	Beggiatoales														9	28	3	8	10
Culture-independent	Bacteria	Borreliales														1	5	2	5	4
Culture-independent	Bacteria	Brachyspirales														2	12	0	5	10
Culture-independent	Bacteria	Bryobacterales					205	297	510							28	127	2	12	19
Culture-independent	Bacteria	Burkholderiales					163	784	1647							170	586	258	618	641
Culture-independent	Bacteria	Caldicellulosiruptorales														4	19	0	25	11
Culture-independent	Bacteria	Campylobacterales														5	26	61	69	36
Culture-independent	Bacteria	Carboxydothermales														2	13	0	4	8
Culture-independent	Bacteria	Cardiobacteriales														0	6	1	10	10
Culture-independent	Bacteria	Caulobacterales					180	179	205							32	171	92	272	500
Culture-independent	Bacteria	Chitinophagales					200	409	793							16	28	8	7	57
Culture-independent	Bacteria	Chlamydiales					7	138	237							6	5	4	13	12
Culture-independent	Bacteria	Chloracidobacteriales														1	1	0	1	0
Culture-independent	Bacteria	Chlorobiales														27	116	12	47	52
Culture-independent	Bacteria	Chloroflexales														74	295	9	48	53
Culture-independent	Bacteria	Chromatiales														6	12	2	16	17
Culture-independent	Bacteria	Chrysiogenales														2	7	1	4	6
Culture-independent	Bacteria	Chthoniobacterales					216	1554	218							13	50	4	6	27
Culture-independent	Bacteria	Chthonomonadales					0	0	96
Culture-independent	Bacteria	Clostridiales														36	105	11	69	56
Culture-independent	Bacteria	Coprothermobacterales														0	6	0	0	1
Culture-independent	Bacteria	Coriobacteriales														6	17	1	3	9
Culture-independent	Bacteria	Coxiellales					28	0	0							2	5	3	23	22
Culture-independent	Bacteria	Cyanobacteriales														205	251	33	144	147
Culture-independent	Bacteria	Cytophagales					0	0	94							26	153	32	100	229
Culture-independent	Bacteria	Deferribacterales														4	14	6	8	7
Culture-independent	Bacteria	Dehalococcoidales														11	33	4	4	5
Culture-independent	Bacteria	Deinococcales														37	113	1	44	34
Culture-independent	Bacteria	Desulfarculales														7	14	0	3	4
Culture-independent	Bacteria	Desulfitobacteriales														0	17	2	9	2
Culture-independent	Bacteria	Desulfobacterales														14	43	2	23	32
Culture-independent	Bacteria	Desulfobulbales														2	26	4	6	14
Culture-independent	Bacteria	Desulfotomaculales														8	29	1	10	11
Culture-independent	Bacteria	Desulfovibrionales														27	100	24	54	54
Culture-independent	Bacteria	Desulfurobacteriales														0	8	1	1	4
Culture-independent	Bacteria	Desulfuromonadales														11	55	13	17	33
Culture-independent	Bacteria	Dethiobacterales														1	11	2	0	1
Culture-independent	Bacteria	Dictyoglomales														3	6	0	6	1
Culture-independent	Bacteria	Ectothiorhodospirales														17	34	12	39	32
Culture-independent	Bacteria	Elsterales					1905	782	330
Culture-independent	Bacteria	Elusimicrobiales														0	3	0	1	3
Culture-independent	Bacteria	Enterobacterales														145	522	7290	3594	2395
Culture-independent	Bacteria	Erysipelotrichales														1	6	1	6	4
Culture-independent	Bacteria	Eubacteriales														6	6	6	11	10
Culture-independent	Bacteria	Exiguobacterales														0	4	2	2	7
Culture-independent	Bacteria	Fibrobacterales														0	2	0	1	4
Culture-independent	Bacteria	Fimbriimonadales					0	0	120
Culture-independent	Bacteria	Flavobacteriales					975	646	1561							58	225	169	373	681
Culture-independent	Bacteria	Francisellales														1	9	8	35	28
Culture-independent	Bacteria	Fusobacteriales														3	34	15	38	16
Culture-independent	Bacteria	Gaiellales					315	586	765
Culture-independent	Bacteria	Gemmatales					488	283	656							0	0	0	0	1
Culture-independent	Bacteria	Gemmatimonadales					168	422	830							1	1	0	1	0
Culture-independent	Bacteria	Geobacterales														44	116	26	45	59
Culture-independent	Bacteria	Gloeobacterales														0	0	0	0	1
Culture-independent	Bacteria	Halanaerobiales														5	28	3	3	7
Culture-independent	Bacteria	Haliangiales					54	303	123							13	62	6	8	28
Culture-independent	Bacteria	Halobacteroidales														0	13	0	6	3
Culture-independent	Bacteria	Haloplasmatales														0	3	0	0	1
Culture-independent	Bacteria	Halothiobacillales														3	9	3	9	7
Culture-independent	Bacteria	Heliobacteriales														0	14	1	3	5
Culture-independent	Bacteria	Hydrogenothermales														0	7	2	9	13
Culture-independent	Bacteria	IMCC26256					1171	273	550
Culture-independent	Bacteria	Isosphaerales					176	184	169							11	45	3	3	13
Culture-independent	Bacteria	Ktedonobacterales					3184	1857	1898							14	52	0	5	13
Culture-independent	Bacteria	Kyrpidiales														6	16	1	6	7
Culture-independent	Bacteria	Lachnospirales														10	39	3	21	10
Culture-independent	Bacteria	Lactobacillales														27	71	66	52	31
Culture-independent	Bacteria	Legionellales					20	0	0							9	27	7	32	31
Culture-independent	Bacteria	Lentisphaerales														7	36	0	14	24
Culture-independent	Bacteria	Leptospirales														5	14	2	17	14
Culture-independent	Bacteria	Leptospirillales														11	33	0	3	8
Culture-independent	Bacteria	Magnetococcales														5	20	7	17	15
Culture-independent	Bacteria	Mariprofundales														0	9	3	11	2
Culture-independent	Bacteria	Methylacidiphilales														0	5	0	3	3
Culture-independent	Bacteria	Methylococcales														11	33	12	34	35
Culture-independent	Bacteria	Methylophilales														0	0	2	8	7
Culture-independent	Bacteria	Micropepsales					366	79	260
Culture-independent	Bacteria	Microtrichales					0	241	0
Culture-independent	Bacteria	Moorellales														5	27	0	4	5
Culture-independent	Bacteria	Mycobacteriales					701	1214	1055							106	505	38	150	171
Culture-independent	Bacteria	Mycoplasmatales														0	1	1	1	2
Culture-independent	Bacteria	Myxococcales					0	0	289							42	171	22	37	77
Culture-independent	Bacteria	Nannocystales														13	42	2	7	18
Culture-independent	Bacteria	Natranaerobiales														0	6	2	5	1
Culture-independent	Bacteria	Nautiliales														0	1	2	3	2
Culture-independent	Bacteria	Nitrococcales														23	70	23	35	49
Culture-independent	Bacteria	Nitrosococcales														21	71	32	63	67
Culture-independent	Bacteria	Nitrospirales														2	0	0	0	0
Culture-independent	Bacteria	Obscuribacterales					0	0	64
Culture-independent	Bacteria	Oligoflexales					0	0	50
Culture-independent	Bacteria	Opitutales					49	42	0							4	41	4	27	55
Culture-independent	Bacteria	Oscillospirales														0	19	5	12	11
Culture-independent	Bacteria	Paenibacillales														7	89	6	14	21
Culture-independent	Bacteria	Parvibaculales														9	44	17	84	73
Culture-independent	Bacteria	Pedosphaerales					1114	2113	3250							8	47	1	12	23
Culture-independent	Bacteria	Pelagibacterales														4	8	385	1971	924
Culture-independent	Bacteria	Peptostreptococcales														4	14	3	21	16
Culture-independent	Bacteria	Petrotogales														2	5	1	3	6
Culture-independent	Bacteria	Pirellulales					63	0	0							26	173	6	9	71
Culture-independent	Bacteria	Planctomycetales					0	0	50							39	208	9	35	93
Culture-independent	Bacteria	Polyangiales					0	150	0							0	3	0	0	1
Culture-independent	Bacteria	Propionibacteriales					0	101	0							4	62	7	15	31
Culture-independent	Bacteria	PS1														4	2	0	10	3
Culture-independent	Bacteria	Pseudomonadales					1031	0	65							148	494	985	1036	1067
Culture-independent	Bacteria	Puniceispirillales														4	17	34	134	53
Culture-independent	Bacteria	Rhizobiales					2166	3413	2988							231	816	393	1568	1175
Culture-independent	Bacteria	Rhodobacterales														180	737	335	1241	1471
Culture-independent	Bacteria	Rhodospirillales														18	60	30	101	83
Culture-independent	Bacteria	Rhodothermales														22	127	5	22	41
Culture-independent	Bacteria	Rickettsiales														3	22	25	170	97
Culture-independent	Bacteria	Rubrobacterales														6	31	1	5	6
Culture-independent	Bacteria	Saccharimonadales					22	50	0
Culture-independent	Bacteria	Selenomonadales														5	25	0	2	8
Culture-independent	Bacteria	Silvanigrellales					0	0	7
Culture-independent	Bacteria	Solirubrobacterales					1706	1040	514							4	24	1	2	5
Culture-independent	Bacteria	Sphingobacteriales					44	85	148							9	71	20	61	122
Culture-independent	Bacteria	Sphingomonadales														22	105	67	213	246
Culture-independent	Bacteria	Sporomusales														0	9	2	2	0
Culture-independent	Bacteria	Staphylococcales														4	13	25	20	15
Culture-independent	Bacteria	Streptomycetales														38	231	28	44	67
Culture-independent	Bacteria	Streptosporangiales														17	75	1	26	17
Culture-independent	Bacteria	Subgroup 13					379	194	11
Culture-independent	Bacteria	Subgroup 2					585	237	1090
Culture-independent	Bacteria	Subgroup 5					159	102	122
Culture-independent	Bacteria	Subgroup 7					0	222	0
Culture-independent	Bacteria	Synechococcales														26	85	225	1042	535
Culture-independent	Bacteria	Synergistales														4	25	2	3	7
Culture-independent	Bacteria	Syntrophales														6	29	3	6	7
Culture-independent	Bacteria	Syntrophobacterales														6	26	1	13	11
Culture-independent	Bacteria	Syntrophomonadales														0	18	0	8	8
Culture-independent	Bacteria	Tepidisphaerales					164	100	505
Culture-independent	Bacteria	Thermaerobacterales														10	27	2	2	7
Culture-independent	Bacteria	Thermincolales														1	8	2	2	0
Culture-independent	Bacteria	Thermoactinomycetales														0	2	0	0	0
Culture-independent	Bacteria	Thermoanaerobacterales														12	53	10	59	43
Culture-independent	Bacteria	Thermobaculales														7	32	3	7	10
Culture-independent	Bacteria	Thermodesulfovibrionales														1	6	0	6	2
Culture-independent	Bacteria	Thermomicrobiales														25	63	3	8	4
Culture-independent	Bacteria	Thermosediminibacterales														2	11	0	3	1
Culture-independent	Bacteria	Thermosynechococcales														83	168	31	123	118
Culture-independent	Bacteria	Thermotogales														10	25	3	18	7
Culture-independent	Bacteria	Thiomicrospirales														2	6	12	13	16
Culture-independent	Bacteria	Tissierellales														3	4	4	14	9
Culture-independent	Bacteria	Treponematales														1	11	2	1	6
Culture-independent	Bacteria	unclassified (derived from Acidobacteria)														1	4	0	0	0
Culture-independent	Bacteria	unclassified (derived from Alphaproteobacteria)														0	0	0	5	4
Culture-independent	Bacteria	unclassified (derived from Bacteria)														17	73	69	249	162
Culture-independent	Bacteria	unclassified (derived from Bacteroidetes)														2	6	7	10	28
Culture-independent	Bacteria	unclassified (derived from Betaproteobacteria)														0	3	0	14	6
Culture-independent	Bacteria	unclassified (derived from Chloroflexi)														2	9	1	0	0
Culture-independent	Bacteria	unclassified (derived from Cyanobacteria)														0	0	0	2	1
Culture-independent	Bacteria	unclassified (derived from Deltaproteobacteria)														13	50	6	17	19
Culture-independent	Bacteria	unclassified (derived from Flavobacteriia)														9	34	26	65	93
Culture-independent	Bacteria	unclassified (derived from Gammaproteobacteria)														40	156	117	318	247
Culture-independent	Bacteria	unclassified (derived from Poribacteria)														14	20	0	0	0
Culture-independent	Bacteria	unclassified (derived from Proteobacteria)														0	0	0	14	10
Culture-independent	Bacteria	unclassified (derived from Verrucomicrobia)														0	5	0	1	0
Culture-independent	Bacteria	Veillonellales														10	11	1	10	9
Culture-independent	Bacteria	Verrucomicrobiales														3	13	1	2	4
Culture-independent	Bacteria	Vicinamibacterales					97	369	242
Culture-independent	Bacteria	Victivallales														3	8	2	0	1
Culture-independent	Bacteria	Xanthomonadales					0	65	76							23	67	25	78	82
Culture-independent	Bacteria						2534	1938	4558
Culture-independent	Bacteria															93	371	1070	4647	2201
Culture-independent	Chromista	Cercomonadida					0	9	0
Culture-independent	Chromista	Hymenostomatida					27	0	0
Culture-independent	Chromista	Naviculales					42	0	0
Culture-independent	Chromista						0	0	39
Culture-independent	Fungi	Agaricales					1102	7829	6782							8	7	3	7	9
Culture-independent	Fungi	Amphisphaeriales					111	96	9
Culture-independent	Fungi	Annulatascales					0	188	0
Culture-independent	Fungi	Arachnomycetales					0	0	3
Culture-independent	Fungi	Archaeorhizomycetales					73	42	1134
Culture-independent	Fungi	Atractiellales					0	32	0
Culture-independent	Fungi	Auriculariales					566	770	236
Culture-independent	Fungi	Botryosphaeriales					74	162	0
Culture-independent	Fungi	Cantharellales					207	0	0
Culture-independent	Fungi	Capnodiales					2510	1460	277							0	2	0	0	0
Culture-independent	Fungi	Chaetosphaeriales					9	0	13
Culture-independent	Fungi	Chaetothyriales					616	2014	3204
Culture-independent	Fungi	Chytridiales					0	24	0
Culture-independent	Fungi	Coniochaetales					0	19158	0
Culture-independent	Fungi	Cystofilobasidiales					287	0	0
Culture-independent	Fungi	Diaporthales					1701	89	10
Culture-independent	Fungi	Dissociodihaplophasida														2	1	0	2	1
Culture-independent	Fungi	Distoseptisporales					16	0	0
Culture-independent	Fungi	Diversisporales					37	0	17
Culture-independent	Fungi	Dothideales					43	0	99
Culture-independent	Fungi	Erysiphales					0	187	2166
Culture-independent	Fungi	Erythrobasidiales					50	0	0
Culture-independent	Fungi	Eurotiales					8548	3692	205							17	108	4	5	14
Culture-independent	Fungi	Filobasidiales					537	0	29
Culture-independent	Fungi	Glomerales					114	905	380
Culture-independent	Fungi	Glomerellales					102	33	0							3	1	0	0	0
Culture-independent	Fungi	Helotiales					27562	6588	98047							1	5	0	0	3
Culture-independent	Fungi	Hymenochaetales					0	812	0
Culture-independent	Fungi	Hypocreales					2070	2278	308							1	8	1	2	1
Culture-independent	Fungi	Hysteriales					0	51	0
Culture-independent	Fungi	Kickxellales					0	40	0
Culture-independent	Fungi	Kriegeriales					241	143	0
Culture-independent	Fungi	Lecanorales					0	42	25
Culture-independent	Fungi	Leucosporidiales					1386	246	0
Culture-independent	Fungi	Magnaporthales					234	0	0							0	1	0	1	0
Culture-independent	Fungi	Malasseziales					64	0	65							2	3	0	2	0
Culture-independent	Fungi	Medeolariales					60	0	0
Culture-independent	Fungi	Mortierellales					19088	9971	2756
Culture-independent	Fungi	Mucorales					83	0	27
Culture-independent	Fungi	Neocallimastigales														0	1	0	0	0
Culture-independent	Fungi	Onygenales														5	63	2	5	6
Culture-independent	Fungi	Ophiostomatales					0	85	0							1	2	0	0	0
Culture-independent	Fungi	Ostropales					0	0	49
Culture-independent	Fungi	Paraglomerales					0	1232	11
Culture-independent	Fungi	Pezizales					34	0	56
Culture-independent	Fungi	Phaeomoniellales					0	59	0
Culture-independent	Fungi	Pleosporales					15102	2794	511							1	7	0	1	0
Culture-independent	Fungi	Pneumocystales														0	0	0	1	0
Culture-independent	Fungi	Polyporales					73	0	0							1	1	0	0	0
Culture-independent	Fungi	Pucciniales														2	0	0	0	1
Culture-independent	Fungi	Rhizophydiales					0	174	24
Culture-independent	Fungi	Rhytismatales					271	0	2611
Culture-independent	Fungi	Russulales					0	0	22
Culture-independent	Fungi	Saccharomycetales					2364	3866	329							7	31	1	5	11
Culture-independent	Fungi	Sebacinales					0	0	1289
Culture-independent	Fungi	Sordariales					386	1520	2498							3	7	2	1	3
Culture-independent	Fungi	Spizellomycetales					0	0	22
Culture-independent	Fungi	Sporidiobolales					374	56	0
Culture-independent	Fungi	Thelebolales					41814	7064	357
Culture-independent	Fungi	Togniniales					0	129	0
Culture-independent	Fungi	Trechisporales					328	3735	1881
Culture-independent	Fungi	Tremellales					895	3843	691							0	1	2	1	4
Culture-independent	Fungi	Trichosporonales					25044	2448	46
Culture-independent	Fungi	Umbelopsidales					0	1132	38
Culture-independent	Fungi	Ustilaginales					0	94	0							0	0	1	3	0
Culture-independent	Fungi	Venturiales					45	90	0
Culture-independent	Fungi	Xylariales					136	186	0
Culture-independent	Fungi						2722	28865	29042
Culture-independent	Fungi															0	5	0	0	0
Culture-independent	Metazoa	Entomobryomorpha					0	39	0
Culture-independent	Metazoa	Rhabditida					8	0	0
Culture-independent	Metazoa						10	0	27
Culture-independent	Plantae	Cucurbitales					161	0	44
Culture-independent	Plantae	Cyatheales					91	0	142
Culture-independent	Plantae	Dicranales					0	107	0
Culture-independent	Plantae	Fabales					35	0	0
Culture-independent	Plantae	Prasiolales														4	6	0	6	14
Culture-independent	Plantae	Trebouxiales					22	61	0
Culture-independent	Plantae	Volvocales					33	168	0
Culture-independent	Plantae						0	101	0
Culture-independent	Protozoa	Amoebida					0	34	20
Culture-independent	Protozoa	Ebriida					0	0	7

## Sheet: Family
Method	Domain	Family	FLU	HEX	Oil	PD5	PD6	PF7	PHE	PHE+FLU	PHE+HEX	PHE+OIL	PHE+PYR	PYR	FAR_Island_C	NOR_Island_C	NOR_Island_W	PRI_Island_W	SAN_Island_W	Control_W
Culture-dependent	Bacteria	A714017	0	0	0				0	0	0	0	0	0						165
Culture-dependent	Bacteria	AEGEAN_112	0	0	1				1	0	0	0	1	0						308
Culture-dependent	Bacteria	Alcanivoracaceae	4965	6357	6330				1176	2415	7255	14778	4528	1185						7
Culture-dependent	Bacteria	Alicyclobacillaceae	3	1	20				3	3	0	2	2	0						4
Culture-dependent	Bacteria	Balneolaceae	0	975	317				0	0	0	0	0	7						0
Culture-dependent	Bacteria	Bradyrhizobiaceae	2	0	0				0	0	0	2	0	0						16
Culture-dependent	Bacteria	Burkholderiaceae	2	4	2				2	0	1	1	2	1						45
Culture-dependent	Bacteria	Cohaesibacteraceae	608	649	1503				9	3	0	2906	3	108						1
Culture-dependent	Bacteria	Colwelliaceae	106	3	231				343	423	133	266	169	382						1
Culture-dependent	Bacteria	Coxiellaceae	0	0	0				0	0	0	0	0	0						79
Culture-dependent	Bacteria	Cryomorphaceae	123	3093	457				204	120	173	0	0	2292						117
Culture-dependent	Bacteria	Cyanobacteriaceae	0	0	0				0	0	0	0	0	0						84
Culture-dependent	Bacteria	Desulfobulbaceae	0	0	0				0	0	0	0	0	0						5
Culture-dependent	Bacteria	Ectothiorhodospiraceae	0	0	0				0	0	0	0	0	0						40
Culture-dependent	Bacteria	Enterobacteriaceae	2	1	19				0	0	0	3	1	1						6
Culture-dependent	Bacteria	Flammeovirgaceae	15	141	2				23	0	2	0	0	12						371
Culture-dependent	Bacteria	Flavobacteriaceae	1233	20402	12242				1097	230	3920	74	114	2063						4926
Culture-dependent	Bacteria	Fusobacteriaceae	0	0	0				0	0	0	0	0	0						9
Culture-dependent	Bacteria	Halomonadaceae	2812	0	619				1	3	219	0	3	355						3166
Culture-dependent	Bacteria	HTCC2089	0	0	0				0	0	0	1	1	0						466
Culture-dependent	Bacteria	HTCC2188	0	1	0				110	4	0	0	0	76						56
Culture-dependent	Bacteria	Hyphomicrobiaceae	5557	397	1049				479	179	360	210	225	860						2
Culture-dependent	Bacteria	Marine group II	0	0	0				0	0	0	0	0	0						7
Culture-dependent	Bacteria	Marine group III	0	0	0				0	0	0	0	0	0						6
Culture-dependent	Bacteria	Marinicellaceae	38	66	6				173	2	18	0	2	1						0
Culture-dependent	Bacteria	Marinilabiaceae	0	0	0				0	0	0	0	0	0						7
Culture-dependent	Bacteria	Nannocystaceae	314	746	2175				71	0	3	0	0	319						0
Culture-dependent	Bacteria	NS9	0	0	2				45	1	0	0	5	0						230
Culture-dependent	Bacteria	Oceanospirillaceae	5828	2669	26153				7421	28702	4454	2515	16788	15686						11
Culture-dependent	Bacteria	OCS155	2	0	3				3	1	1	1	1	1						625
Culture-dependent	Bacteria	Oleiphilaceae	0	1472	1				1	2	2906	0	0	0						0
Culture-dependent	Bacteria	OM27	0	0	0				0	0	0	0	0	0						9
Culture-dependent	Bacteria	OM60	0	0	1				1	13	182	0	43	0						148
Culture-dependent	Bacteria	Opitutaceae	128	170	445				17	4	0	0	0	8						0
Culture-dependent	Bacteria	Pelagibacteraceae	0	0	2				0	0	0	0	0	0						441
Culture-dependent	Bacteria	Phycisphaeraceae	39	0	396				45	7	0	0	15	23						0
Culture-dependent	Bacteria	Phyllobacteriaceae	46	168	1474				448	19	12	0	0	68						10
Culture-dependent	Bacteria	Pirellulaceae	9	0	7				0	0	0	0	0	5						12
Culture-dependent	Bacteria	Piscirickettsiaceae	8	0	1				0	14	1	0	5	3						152
Culture-dependent	Bacteria	Pseudoalteromonadaceae	158	30	1118				390	548	142	136	407	1316						18
Culture-dependent	Bacteria	Pseudomonadaceae	407	94	2				64	402	76	251	404	1						0
Culture-dependent	Bacteria	Puniceicoccaceae	0	0	0				0	0	0	0	0	0						35
Culture-dependent	Bacteria	Rhabdochlamydiaceae	0	0	0				0	0	0	0	0	0						5
Culture-dependent	Bacteria	Rhodobacteraceae	4522	5598	10998				3185	7827	972	665	1782	2202						122732
Culture-dependent	Bacteria	Rhodospirillaceae	0	0	10				5	0	1	0	12	1						174
Culture-dependent	Bacteria	Rhodothermaceae	1	135	890				1	0	0	0	0	870						2
Culture-dependent	Bacteria	S25_1238	0	0	0				0	0	0	0	0	0						12
Culture-dependent	Bacteria	Shewanellaceae	17	25	140				22	31	18	8	6	38						35
Culture-dependent	Bacteria	Sphingomonadaceae	1	1	1				1	2	1	0	13250	287						5
Culture-dependent	Bacteria	Synechococcaceae	2	0	1				13	3	0	4	2	1						4960
Culture-dependent	Bacteria	Thiohalorhabdaceae	0	0	0				0	0	0	0	0	0						19
Culture-dependent	Bacteria	Verrucomicrobiaceae	0	1	0				0	0	0	0	0	0						236
Culture-dependent	Bacteria	Vibrionaceae	164	22	5160				436	180	7	20	71	163						11
Culture-dependent	Bacteria	wb1_P06	0	0	0				0	0	0	0	0	0						33
Culture-independent	Archaea	Aciduliprofundaceae													0	7	0	0	1
Culture-independent	Archaea	Archaeoglobaceae													5	5	0	4	2
Culture-independent	Archaea	Desulfurococcaceae													1	4	0	1	2
Culture-independent	Archaea	Haladaptataceae													0	7	0	0	0
Culture-independent	Archaea	Halalkalicoccaceae													0	9	0	0	2
Culture-independent	Archaea	Haloarculaceae													0	7	1	0	3
Culture-independent	Archaea	Halobacteriaceae													4	2	1	2	2
Culture-independent	Archaea	Haloferacaceae													5	14	0	1	7
Culture-independent	Archaea	Ignicoccaceae													0	2	0	0	0
Culture-independent	Archaea	Ignisphaeraceae													0	0	0	0	1
Culture-independent	Archaea	Korarchaeaceae													1	0	0	0	0
Culture-independent	Archaea	Methanobacteriaceae													2	3	2	1	0
Culture-independent	Archaea	Methanocaldococcaceae													0	8	0	3	2
Culture-independent	Archaea	Methanococcaceae													2	5	1	4	3
Culture-independent	Archaea	Methanocorpusculaceae													2	2	0	0	0
Culture-independent	Archaea	Methanoculleaceae													0	7	0	3	1
Culture-independent	Archaea	Methanomicrobiaceae													0	0	0	2	1
Culture-independent	Archaea	Methanopyraceae													0	3	0	4	0
Culture-independent	Archaea	Methanoregulaceae													2	4	1	2	1
Culture-independent	Archaea	Methanosarcinaceae													10	23	4	16	12
Culture-independent	Archaea	Methanosphaerulaceae													0	7	0	0	0
Culture-independent	Archaea	Methanospirillaceae													1	9	1	2	1
Culture-independent	Archaea	Methanothermaceae													0	2	0	3	0
Culture-independent	Archaea	Methanothermobacteraceae													0	3	1	0	0
Culture-independent	Archaea	Methanotrichaceae													0	4	0	0	0
Culture-independent	Archaea	Natrialbaceae													5	5	0	2	4
Culture-independent	Archaea	Nitrosopumilaceae													66	61	4	3	9
Culture-independent	Archaea	Nitrososphaeraceae													1	0	0	0	0
Culture-independent	Archaea	Sulfolobaceae													5	4	2	9	1
Culture-independent	Archaea	Thermocladiaceae													0	2	0	0	1
Culture-independent	Archaea	Thermococcaceae													6	15	0	9	6
Culture-independent	Archaea	Thermofilaceae													2	0	1	0	0
Culture-independent	Archaea	Thermoplasmataceae													1	2	1	2	4
Culture-independent	Archaea	Thermoproteaceae													1	11	0	0	0
Culture-independent	Archaea	unclassified (derived from Archaea)													0	3	1	11	8
Culture-independent	Archaea	unclassified (derived from Crenarchaeota)													0	1	0	0	0
Culture-independent	Archaea	unclassified (derived from Euryarchaeota)													0	1	0	6	6
Culture-independent	Archaea	unclassified (derived from Thaumarchaeota)													27	31	0	1	3
Culture-independent	Bacteria	Acetivibrionaceae													2	7	0	3	5
Culture-independent	Bacteria	Acetobacteraceae				1028	480	0							17	97	24	104	78
Culture-independent	Bacteria	Acetohalobiaceae													0	13	0	6	3
Culture-independent	Bacteria	Acetomicrobiaceae													0	10	0	0	5
Culture-independent	Bacteria	Acholeplasmataceae													1	0	5	0	0
Culture-independent	Bacteria	Acidaminococcaceae													1	16	2	0	1
Culture-independent	Bacteria	Acidimicrobiaceae													0	10	1	5	0
Culture-independent	Bacteria	Acidithiobacillaceae													5	7	3	9	10
Culture-independent	Bacteria	Acidobacteriaceae				1111	736	981							15	86	2	14	8
Culture-independent	Bacteria	Acidothermaceae				3880	1395	3299							0	12	1	7	0
Culture-independent	Bacteria	Actinomycetaceae													1	4	1	11	3
Culture-independent	Bacteria	Aerococcaceae													1	1	4	1	0
Culture-independent	Bacteria	Aeromonadaceae													4	28	78	62	64
Culture-independent	Bacteria	Akkermansiaceae													3	11	1	2	4
Culture-independent	Bacteria	Alcanivoracaceae													4	14	16	20	65
Culture-independent	Bacteria	Alicyclobacillaceae													2	12	1	2	0
Culture-independent	Bacteria	Alteromonadaceae													14	69	1638	1097	976
Culture-independent	Bacteria	Aminobacteriaceae													0	4	0	1	0
Culture-independent	Bacteria	Ammonificaceae													1	5	1	3	7
Culture-independent	Bacteria	Amoebophilaceae													0	3	1	0	4
Culture-independent	Bacteria	Anaerofustaceae													0	0	0	3	0
Culture-independent	Bacteria	Anaeromyxobacteraceae													21	81	7	13	35
Culture-independent	Bacteria	Anaplasmataceae													1	11	12	81	46
Culture-independent	Bacteria	Anoxybacillaceae													21	68	12	35	34
Culture-independent	Bacteria	Aquaspirillaceae													1	11	4	5	10
Culture-independent	Bacteria	Aquificaceae													3	13	0	17	9
Culture-independent	Bacteria	Arcobacteraceae													1	3	31	14	7
Culture-independent	Bacteria	Atopobiaceae													2	2	0	1	0
Culture-independent	Bacteria	Azospirillaceae													0	1	1	0	1
Culture-independent	Bacteria	Babeliaceae				0	16	0
Culture-independent	Bacteria	Bacillaceae													28	131	37	99	80
Culture-independent	Bacteria	Bacteroidaceae													14	152	29	104	245
Culture-independent	Bacteria	Bdellovibrionaceae				0	12	146
Culture-independent	Bacteria	Beggiatoaceae													9	28	3	8	10
Culture-independent	Bacteria	Beijerinckiaceae				132	552	307							37	141	60	159	175
Culture-independent	Bacteria	Beutenbergiaceae													5	13	2	1	2
Culture-independent	Bacteria	Bifidobacteriaceae													2	11	2	6	1
Culture-independent	Bacteria	Blattabacteriaceae													0	1	0	5	1
Culture-independent	Bacteria	Borreliaceae													1	5	2	5	4
Culture-independent	Bacteria	Brachyspiraceae													2	12	0	5	10
Culture-independent	Bacteria	Bradyrhizobiaceae													5	9	5	29	15
Culture-independent	Bacteria	Brevibacteriaceae													1	3	0	0	0
Culture-independent	Bacteria	Bryobacteraceae				205	297	510							28	127	2	12	19
Culture-independent	Bacteria	Burkholderiaceae				0	315	1647							118	401	172	419	445
Culture-independent	Bacteria	Caldicellulosiruptoraceae													4	19	0	25	11
Culture-independent	Bacteria	Calditerrivibrionaceae													2	9	0	3	5
Culture-independent	Bacteria	Campylobacteraceae													1	6	13	26	15
Culture-independent	Bacteria	Carboxydothermaceae													2	13	0	4	8
Culture-independent	Bacteria	Cardiobacteriaceae													0	6	1	10	10
Culture-independent	Bacteria	Carnobacteriaceae													0	0	5	1	1
Culture-independent	Bacteria	Catenulisporaceae													6	30	2	5	7
Culture-independent	Bacteria	Caulobacteraceae				180	179	205							14	93	48	142	188
Culture-independent	Bacteria	Cellulomonadaceae													0	22	1	8	10
Culture-independent	Bacteria	Cellulosilyticaceae													0	2	0	3	1
Culture-independent	Bacteria	Cellvibrionaceae													16	45	85	108	105
Culture-independent	Bacteria	Chitinophagaceae				200	409	780							16	28	8	7	57
Culture-independent	Bacteria	Chlamydiaceae													0	2	3	6	4
Culture-independent	Bacteria	Chloracidobacteriaceae													1	1	0	1	0
Culture-independent	Bacteria	Chlorobiaceae													27	116	12	47	52
Culture-independent	Bacteria	Chloroflexaceae													30	138	4	28	31
Culture-independent	Bacteria	Chromatiaceae													6	12	2	16	17
Culture-independent	Bacteria	Chromobacteriaceae													4	9	4	9	10
Culture-independent	Bacteria	Chrysiogenaceae													2	7	1	4	6
Culture-independent	Bacteria	Chthoniobacteraceae				216	1554	218							13	50	4	6	27
Culture-independent	Bacteria	Chthonomonadaceae				0	0	96
Culture-independent	Bacteria	Clostridiaceae													32	100	10	69	51
Culture-independent	Bacteria	Comamonadaceae				0	44	0							10	20	13	26	12
Culture-independent	Bacteria	Coprobacillaceae													1	1	0	2	2
Culture-independent	Bacteria	Coprothermobacteraceae													0	6	0	0	1
Culture-independent	Bacteria	Coriobacteriaceae													0	3	1	0	0
Culture-independent	Bacteria	Coxiellaceae				28	0	0							2	5	3	23	22
Culture-independent	Bacteria	Cyanobiaceae													11	12	964	4256	1924
Culture-independent	Bacteria	Cyclobacteriaceae													3	44	7	39	63
Culture-independent	Bacteria	Cytophagaceae													0	9	3	11	23
Culture-independent	Bacteria	Dehalococcoidaceae													11	33	4	4	5
Culture-independent	Bacteria	Deinococcaceae													10	38	0	19	11
Culture-independent	Bacteria	Denitrovibrionaceae													2	5	6	5	2
Culture-independent	Bacteria	Dermabacteraceae													5	4	0	0	0
Culture-independent	Bacteria	Dermatophilaceae													2	20	3	11	11
Culture-independent	Bacteria	Desulfarculaceae													7	14	0	3	4
Culture-independent	Bacteria	Desulfatibacillaceae													5	16	2	11	12
Culture-independent	Bacteria	Desulfitobacteriaceae													0	17	2	9	2
Culture-independent	Bacteria	Desulfobacteraceae													6	14	0	4	10
Culture-independent	Bacteria	Desulfobulbaceae													2	10	0	0	5
Culture-independent	Bacteria	Desulfococcaceae													3	12	0	8	10
Culture-independent	Bacteria	Desulfohalobiaceae													0	7	1	8	5
Culture-independent	Bacteria	Desulfomicrobiaceae													2	12	4	8	5
Culture-independent	Bacteria	Desulfonatronovibrionaceae													0	15	2	0	5
Culture-independent	Bacteria	Desulforudaceae													3	20	0	2	4
Culture-independent	Bacteria	Desulfotomaculaceae													8	29	1	10	11
Culture-independent	Bacteria	Desulfovibrionaceae													25	66	17	38	39
Culture-independent	Bacteria	Desulfurivibrionaceae													0	16	4	6	9
Culture-independent	Bacteria	Desulfurobacteriaceae													0	8	1	1	4
Culture-independent	Bacteria	Desulfuromonadaceae													0	15	8	4	7
Culture-independent	Bacteria	Dethiobacteraceae													1	11	2	0	1
Culture-independent	Bacteria	Dethiosulfovibrionaceae													1	4	1	1	2
Culture-independent	Bacteria	Dialisteraceae													2	0	0	1	0
Culture-independent	Bacteria	Dictyoglomaceae													3	6	0	6	1
Culture-independent	Bacteria	Eggerthellaceae													4	12	0	2	9
Culture-independent	Bacteria	Elusimicrobiaceae													0	3	0	1	3
Culture-independent	Bacteria	Enterobacteriaceae													40	139	1026	423	373
Culture-independent	Bacteria	Enterococcaceae													1	10	15	5	2
Culture-independent	Bacteria	Erysipelotrichaceae													0	5	1	4	2
Culture-independent	Bacteria	Ethanoligenenaceae													0	2	0	0	0
Culture-independent	Bacteria	Eubacteriaceae													6	6	6	8	10
Culture-independent	Bacteria	Exiguobacteraceae													0	4	2	2	7
Culture-independent	Bacteria	Fervidobacteriaceae													3	3	2	6	4
Culture-independent	Bacteria	Fibrobacteraceae													0	2	0	1	4
Culture-independent	Bacteria	Filifactoraceae													0	0	0	4	1
Culture-independent	Bacteria	Fimbriimonadaceae				0	0	120
Culture-independent	Bacteria	Flammeovirgaceae													0	0	0	0	1
Culture-independent	Bacteria	Flavobacteriaceae				0	121	248							51	184	146	303	582
Culture-independent	Bacteria	Francisellaceae													1	9	8	35	28
Culture-independent	Bacteria	Frankiaceae													25	113	3	23	25
Culture-independent	Bacteria	Fusobacteriaceae													3	24	12	21	11
Culture-independent	Bacteria	Gallionellaceae													3	8	3	17	14
Culture-independent	Bacteria	Gemellaceae													1	2	2	0	0
Culture-independent	Bacteria	Gemmataceae				488	283	656							0	0	0	0	1
Culture-independent	Bacteria	Gemmatimonadaceae				168	422	830
Culture-independent	Bacteria	Geobacteraceae													44	116	26	45	59
Culture-independent	Bacteria	Geodermatophilaceae													2	22	1	6	9
Culture-independent	Bacteria	Gimesiaceae				0	0	75
Culture-independent	Bacteria	Gloeobacteraceae													0	0	0	0	1
Culture-independent	Bacteria	Halanaerobiaceae													0	8	0	0	4
Culture-independent	Bacteria	Haliangiaceae				54	303	123							13	62	6	8	28
Culture-independent	Bacteria	Halieaceae													7	36	22	50	40
Culture-independent	Bacteria	Halobacillaceae													0	0	0	0	1
Culture-independent	Bacteria	Halomonadaceae													5	17	29	52	30
Culture-independent	Bacteria	Halorhodospiraceae													18	36	18	27	34
Culture-independent	Bacteria	Halothermotrichaceae													5	20	3	3	3
Culture-independent	Bacteria	Halothiobacillaceae													3	9	3	9	7
Culture-independent	Bacteria	Hapalosiphonaceae													0	0	0	0	1
Culture-independent	Bacteria	Helicobacteraceae													2	5	5	13	5
Culture-independent	Bacteria	Heliobacteriaceae													0	14	1	3	5
Culture-independent	Bacteria	Herpetosiphonaceae													12	35	2	6	15
Culture-independent	Bacteria	Hydrogenobaculaceae													0	2	0	0	0
Culture-independent	Bacteria	Hydrogenothermaceae													0	7	2	9	13
Culture-independent	Bacteria	Hyphomicrobiaceae				219	343	305							2	16	7	18	28
Culture-independent	Bacteria	Hyphomonadaceae													3	26	19	53	143
Culture-independent	Bacteria	Inquilinaceae				0	0	89
Culture-independent	Bacteria	Isosphaeraceae				176	184	169							11	45	3	3	13
Culture-independent	Bacteria	Kangiellaceae													8	9	19	25	20
Culture-independent	Bacteria	Kineococcaceae													4	14	2	4	6
Culture-independent	Bacteria	Koribacteraceae				0	0	308							8	59	4	11	4
Culture-independent	Bacteria	Kosmotogaceae													1	2	0	3	1
Culture-independent	Bacteria	Kribbellaceae													2	20	0	6	6
Culture-independent	Bacteria	Ktedonobacteraceae				581	702	888							14	52	0	5	13
Culture-independent	Bacteria	Kyrpidiaceae													6	16	1	6	7
Culture-independent	Bacteria	Lachnospiraceae													10	37	3	18	9
Culture-independent	Bacteria	Lactobacillaceae													12	38	21	24	10
Culture-independent	Bacteria	Legionellaceae				20	0	0							9	27	7	32	31
Culture-independent	Bacteria	Lentisphaeraceae													7	36	0	14	24
Culture-independent	Bacteria	Leptospiraceae													5	14	2	17	14
Culture-independent	Bacteria	Leptospirillaceae													11	33	0	3	8
Culture-independent	Bacteria	Leptotrichiaceae													0	10	3	17	5
Culture-independent	Bacteria	Listeriaceae													7	11	7	4	5
Culture-independent	Bacteria	Magnetococcaceae													5	20	7	17	15
Culture-independent	Bacteria	Magnetospirillaceae													0	0	0	1	0
Culture-independent	Bacteria	Maricaulaceae													11	37	16	52	136
Culture-independent	Bacteria	Marinithermaceae													3	9	0	7	4
Culture-independent	Bacteria	Marinomonadaceae													7	26	73	70	61
Culture-independent	Bacteria	Mariprofundaceae													0	9	3	11	2
Culture-independent	Bacteria	Megasphaeraceae													5	0	0	3	2
Culture-independent	Bacteria	Methylacidiphilaceae													0	5	0	3	3
Culture-independent	Bacteria	Methylococcaceae													10	25	5	25	20
Culture-independent	Bacteria	Methylomonadaceae													1	8	7	9	15
Culture-independent	Bacteria	Methylophagaceae													2	8	10	13	13
Culture-independent	Bacteria	Methylophilaceae													9	25	13	27	36
Culture-independent	Bacteria	Microbacteriaceae													0	3	1	1	2
Culture-independent	Bacteria	Microchaetaceae													1	1	0	0	0
Culture-independent	Bacteria	Micrococcaceae													9	28	5	14	5
Culture-independent	Bacteria	Microcoleaceae													91	77	4	49	50
Culture-independent	Bacteria	Microcystaceae													16	19	9	13	15
Culture-independent	Bacteria	Micromonosporaceae				0	317	0							12	62	2	17	30
Culture-independent	Bacteria	Micropepsaceae				366	79	260
Culture-independent	Bacteria	Microscillaceae				0	0	94							4	17	9	16	44
Culture-independent	Bacteria	Moorellaceae													5	27	0	4	5
Culture-independent	Bacteria	Moraxellaceae				31	0	0							15	39	224	116	86
Culture-independent	Bacteria	Moritellaceae													1	5	42	27	9
Culture-independent	Bacteria	Mycobacteriaceae				701	897	847							53	245	25	89	79
Culture-independent	Bacteria	Mycoplasmataceae													0	1	1	0	2
Culture-independent	Bacteria	Mycoplasmoidaceae													0	0	0	1	0
Culture-independent	Bacteria	Myxococcaceae				0	0	289							21	89	14	19	41
Culture-independent	Bacteria	Nakamurellaceae													2	14	1	7	7
Culture-independent	Bacteria	Nannocystaceae													13	42	2	7	18
Culture-independent	Bacteria	Natranaerobiaceae													0	6	2	5	1
Culture-independent	Bacteria	Natronincolaceae													2	7	3	14	9
Culture-independent	Bacteria	Natronospirillaceae													0	8	23	28	30
Culture-independent	Bacteria	Nautiliaceae													0	1	2	3	2
Culture-independent	Bacteria	Neisseriaceae													3	25	23	41	40
Culture-independent	Bacteria	Nitrincolaceae													6	15	19	28	31
Culture-independent	Bacteria	Nitrococcaceae													5	34	5	8	15
Culture-independent	Bacteria	Nitrosococcaceae													19	63	22	50	54
Culture-independent	Bacteria	Nitrosomonadaceae													6	22	13	33	30
Culture-independent	Bacteria	Nitrospiraceae													2	0	0	0	0
Culture-independent	Bacteria	Nocardioidaceae				0	101	0							0	29	3	6	20
Culture-independent	Bacteria	Nostocaceae													79	120	16	70	59
Culture-independent	Bacteria	Obscuribacteraceae				0	0	64
Culture-independent	Bacteria	Oceanospirillaceae													4	14	26	18	21
Culture-independent	Bacteria	Oleiphilaceae													21	78	125	165	255
Culture-independent	Bacteria	Opitutaceae				49	42	0							4	25	3	9	18
Culture-independent	Bacteria	Oscillospiraceae													0	4	0	4	1
Culture-independent	Bacteria	Paenibacillaceae													7	89	6	14	21
Culture-independent	Bacteria	Paludibacteraceae													0	3	0	0	10
Culture-independent	Bacteria	Parachlamydiaceae													3	2	0	6	2
Culture-independent	Bacteria	Parvibaculaceae													9	44	17	84	73
Culture-independent	Bacteria	Parvularculaceae													4	15	9	25	33
Culture-independent	Bacteria	Pasteurellaceae													19	33	88	111	74
Culture-independent	Bacteria	Pedosphaeraceae				1114	2113	3250							8	47	1	12	23
Culture-independent	Bacteria	Pelagibacteraceae													4	8	385	1971	924
Culture-independent	Bacteria	Pelobacteraceae													11	40	5	13	26
Culture-independent	Bacteria	Peptoniphilaceae													3	4	4	14	9
Culture-independent	Bacteria	Peptostreptococcaceae													2	7	0	3	6
Culture-independent	Bacteria	Petrotogaceae													1	3	1	0	5
Culture-independent	Bacteria	Phormidiaceae													18	33	2	5	16
Culture-independent	Bacteria	Pirellulaceae				63	0	0							26	173	6	9	71
Culture-independent	Bacteria	Planctomycetaceae													39	200	7	24	83
Culture-independent	Bacteria	Planococcaceae													1	18	0	0	11
Culture-independent	Bacteria	Polyangiaceae													0	3	0	0	1
Culture-independent	Bacteria	Porphyromonadaceae													4	9	3	7	8
Culture-independent	Bacteria	Prochlorotrichaceae													1	0	0	0	0
Culture-independent	Bacteria	Propionibacteriaceae													2	13	4	3	5
Culture-independent	Bacteria	Pseudomonadaceae				1000	0	65							61	199	340	366	332
Culture-independent	Bacteria	Pseudonocardiaceae													12	49	6	8	21
Culture-independent	Bacteria	Psychromonadaceae													0	9	58	48	36
Culture-independent	Bacteria	Puniceicoccaceae													0	16	1	18	37
Culture-independent	Bacteria	Puniceispirillaceae													4	17	34	134	53
Culture-independent	Bacteria	Rhizobiaceae													124	399	215	912	625
Culture-independent	Bacteria	Rhodanobacteraceae				0	65	76
Culture-independent	Bacteria	Rhodobacteraceae													173	709	313	1179	1407
Culture-independent	Bacteria	Rhodocyclaceae													11	51	13	29	29
Culture-independent	Bacteria	Rhodomicrobiaceae				205	319	152							4	8	5	20	24
Culture-independent	Bacteria	Rhodospirillaceae													18	59	30	100	80
Culture-independent	Bacteria	Rhodothermaceae													14	91	4	14	31
Culture-independent	Bacteria	Rickettsiaceae													2	11	13	89	51
Culture-independent	Bacteria	Rikenellaceae													0	10	0	6	8
Culture-independent	Bacteria	Roseiflexaceae													32	122	3	14	7
Culture-independent	Bacteria	Rubrobacteraceae													6	31	1	5	6
Culture-independent	Bacteria	Ruminococcaceae													0	13	5	8	10
Culture-independent	Bacteria	Salibacteraceae				975	525	1313
Culture-independent	Bacteria	Salinibacteraceae													8	36	1	8	10
Culture-independent	Bacteria	Sediminispirochaetaceae													0	10	1	2	4
Culture-independent	Bacteria	Selenomonadaceae													5	25	0	2	8
Culture-independent	Bacteria	Shewanellaceae													26	135	931	663	412
Culture-independent	Bacteria	Silvanigrellaceae				0	0	7
Culture-independent	Bacteria	Simkaniaceae				7	0	77							0	0	0	1	0
Culture-independent	Bacteria	Solirubrobacteraceae				1555	765	514							4	24	1	2	5
Culture-independent	Bacteria	Sphingobacteriaceae				44	85	76							9	71	20	61	118
Culture-independent	Bacteria	Sphingomonadaceae													22	105	67	213	246
Culture-independent	Bacteria	Spirochaetaceae													0	11	3	6	2
Culture-independent	Bacteria	Spirosomaceae													19	80	12	34	94
Culture-independent	Bacteria	Staphylococcaceae													3	11	23	20	15
Culture-independent	Bacteria	Stappiaceae													5	36	11	67	60
Culture-independent	Bacteria	Streptococcaceae													6	11	14	17	13
Culture-independent	Bacteria	Streptomycetaceae													32	201	26	39	60
Culture-independent	Bacteria	Streptosporangiaceae													17	75	1	26	17
Culture-independent	Bacteria	Succinivibrionaceae													0	0	0	1	1
Culture-independent	Bacteria	Sulfurimonadaceae													1	5	7	7	5
Culture-independent	Bacteria	Sulfurospirillaceae													0	2	4	3	2
Culture-independent	Bacteria	Sulfurovaceae													0	3	1	1	0
Culture-independent	Bacteria	Synechococcaceae													25	85	225	1042	535
Culture-independent	Bacteria	Synergistaceae													3	7	1	1	0
Culture-independent	Bacteria	Syntrophaceae													6	29	3	6	7
Culture-independent	Bacteria	Syntrophobacteraceae													6	26	1	13	11
Culture-independent	Bacteria	Syntrophomonadaceae													0	9	0	8	6
Culture-independent	Bacteria	Syntrophothermaceae													0	9	0	0	2
Culture-independent	Bacteria	Tannerellaceae													4	26	0	7	49
Culture-independent	Bacteria	Thermaceae													19	52	1	18	14
Culture-independent	Bacteria	Thermaerobacteraceae													10	27	2	2	7
Culture-independent	Bacteria	Thermincolaceae													1	8	2	2	0
Culture-independent	Bacteria	Thermoactinomycetaceae													0	2	0	0	0
Culture-independent	Bacteria	Thermoanaerobacteraceae													12	53	10	59	43
Culture-independent	Bacteria	Thermobaculaceae													7	32	3	7	10
Culture-independent	Bacteria	Thermodesulfovibrionaceae													1	6	0	6	2
Culture-independent	Bacteria	Thermomicrobiaceae													25	63	3	8	4
Culture-independent	Bacteria	Thermomonosporaceae													0	1	0	0	1
Culture-independent	Bacteria	Thermosediminibacteraceae													2	11	0	3	1
Culture-independent	Bacteria	Thermosinaceae													0	9	2	2	0
Culture-independent	Bacteria	Thermosynechococcaceae													83	168	31	123	118
Culture-independent	Bacteria	Thermotogaceae													7	17	1	7	3
Culture-independent	Bacteria	Thioalkalivibrionaceae													17	34	12	39	32
Culture-independent	Bacteria	Thiobacillaceae													5	13	0	9	12
Culture-independent	Bacteria	Thioglobaceae													4	2	0	10	3
Culture-independent	Bacteria	Thiomicrospiraceae													2	6	12	13	16
Culture-independent	Bacteria	Treponemataceae													1	11	2	1	6
Culture-independent	Bacteria	Trueperaceae													5	14	0	0	5
Culture-independent	Bacteria	Turicibacteraceae													0	3	0	0	1
Culture-independent	Bacteria	unclassified (derived from Acidobacteria)													1	4	0	0	0
Culture-independent	Bacteria	unclassified (derived from Acidobacteriales)													1	5	0	0	0
Culture-independent	Bacteria	unclassified (derived from Alphaproteobacteria)													0	0	0	5	4
Culture-independent	Bacteria	unclassified (derived from Alteromonadales)													0	0	2	2	1
Culture-independent	Bacteria	unclassified (derived from Bacteria)													17	73	69	249	162
Culture-independent	Bacteria	unclassified (derived from Bacteroidetes)													2	6	7	10	28
Culture-independent	Bacteria	unclassified (derived from Betaproteobacteria)													0	3	0	14	6
Culture-independent	Bacteria	unclassified (derived from Chloroflexi)													2	9	1	0	0
Culture-independent	Bacteria	unclassified (derived from Chroococcales)													0	1	2	7	6
Culture-independent	Bacteria	unclassified (derived from Cyanobacteria)													0	0	0	2	1
Culture-independent	Bacteria	unclassified (derived from Deltaproteobacteria)													13	50	6	17	19
Culture-independent	Bacteria	unclassified (derived from Desulfobacterales)													0	1	0	0	0
Culture-independent	Bacteria	unclassified (derived from Flavobacteriales)													2	6	6	17	24
Culture-independent	Bacteria	unclassified (derived from Flavobacteriia)													9	34	26	65	93
Culture-independent	Bacteria	unclassified (derived from Gammaproteobacteria)													40	156	117	318	247
Culture-independent	Bacteria	unclassified (derived from Gemmatimonadales)													1	1	0	1	0
Culture-independent	Bacteria	unclassified (derived from Methylophilales)													0	0	2	8	7
Culture-independent	Bacteria	unclassified (derived from Myxococcales)													0	1	1	5	1
Culture-independent	Bacteria	unclassified (derived from Oceanospirillales)													2	3	3	14	8
Culture-independent	Bacteria	unclassified (derived from Planctomycetales)													0	8	2	11	10
Culture-independent	Bacteria	unclassified (derived from Poribacteria)													14	20	0	0	0
Culture-independent	Bacteria	unclassified (derived from Proteobacteria)													0	0	0	14	10
Culture-independent	Bacteria	unclassified (derived from Pseudomonadales)													0	0	0	1	3
Culture-independent	Bacteria	unclassified (derived from Rhodobacterales)													0	1	1	2	9
Culture-independent	Bacteria	unclassified (derived from Rhodospirillales)													0	1	0	0	3
Culture-independent	Bacteria	unclassified (derived from Sphingobacteriales)													0	0	0	0	4
Culture-independent	Bacteria	unclassified (derived from Spirochaetales)													0	0	0	0	2
Culture-independent	Bacteria	unclassified (derived from Verrucomicrobia)													0	5	0	1	0
Culture-independent	Bacteria	unclassified (derived from Verrucomicrobiales)													0	2	0	0	0
Culture-independent	Bacteria	Veillonellaceae													3	11	1	6	7
Culture-independent	Bacteria	Vermiphilaceae				0	0	97
Culture-independent	Bacteria	Vibrionaceae													30	89	2731	837	385
Culture-independent	Bacteria	Victivallaceae													3	8	2	0	1
Culture-independent	Bacteria	Waddliaceae													3	1	1	0	6
Culture-independent	Bacteria	Weeksellaceae													0	14	7	29	34
Culture-independent	Bacteria	Xanthobacteraceae				1430	2062	2224							54	207	90	363	248
Culture-independent	Bacteria	Xanthomonadaceae													23	67	25	78	82
Culture-independent	Bacteria					11372	7448	11347
Culture-independent	Bacteria														101	404	811	773	418
Culture-independent	Chromista	Pseudocohnilembidae				27	0	0
Culture-independent	Chromista	Sellaphoraceae				42	0	0
Culture-independent	Chromista					0	9	39
Culture-independent	Fungi	Acaulosporaceae				37	0	17
Culture-independent	Fungi	Acrocalymmaceae				88	0	0
Culture-independent	Fungi	Agaricaceae				38	0	0							0	0	0	0	1
Culture-independent	Fungi	Ajellomycetaceae													2	51	0	4	3
Culture-independent	Fungi	Amorphothecaceae				0	187	2166
Culture-independent	Fungi	Amphisphaeriaceae				35	0	0
Culture-independent	Fungi	Annulatascaceae				0	188	0
Culture-independent	Fungi	Apiosporaceae				85	25	0
Culture-independent	Fungi	Arachnomycetaceae				0	0	3
Culture-independent	Fungi	Archaeorhizomycetaceae				73	42	1134
Culture-independent	Fungi	Arthrodermataceae													1	2	1	1	2
Culture-independent	Fungi	Aspergillaceae				8197	2893	104							17	108	4	5	14
Culture-independent	Fungi	Auriculariaceae				0	250	0
Culture-independent	Fungi	Bionectriaceae				83	85	116
Culture-independent	Fungi	Bombardiaceae				16	0	0
Culture-independent	Fungi	Botryosphaeriaceae				74	162	0
Culture-independent	Fungi	Bulleribasidiaceae				82	0	0
Culture-independent	Fungi	Calloriaceae				49	0	2611
Culture-independent	Fungi	Ceratobasidiaceae				207	0	0
Culture-independent	Fungi	Chaetomiaceae				370	1368	2487							3	3	2	0	2
Culture-independent	Fungi	Chaetosphaeriaceae				9	0	13
Culture-independent	Fungi	Chrysozymaceae				48	0	0
Culture-independent	Fungi	Cladosporiaceae				1991	218	48
Culture-independent	Fungi	Clavariaceae				0	1439	3857
Culture-independent	Fungi	Clavicipitaceae				113	483	0							1	6	1	1	0
Culture-independent	Fungi	Coniochaetaceae				0	19158	0
Culture-independent	Fungi	Cordycipitaceae				105	0	0
Culture-independent	Fungi	Cortinariaceae				0	142	20
Culture-independent	Fungi	Cuniculitremaceae				0	55	0
Culture-independent	Fungi	Cunninghamellaceae				76	0	0
Culture-independent	Fungi	Cyphellophoraceae				0	106	0
Culture-independent	Fungi	Debaryomycetaceae				24	0	0							4	23	0	3	5
Culture-independent	Fungi	Dermateaceae				52	41	0
Culture-independent	Fungi	Diaporthaceae				1701	0	10
Culture-independent	Fungi	Dictyosporiaceae				21	0	0
Culture-independent	Fungi	Didymellaceae				1669	447	11
Culture-independent	Fungi	Didymosphaeriaceae				11082	0	0
Culture-independent	Fungi	Discinellaceae				67	37	0
Culture-independent	Fungi	Distoseptisporaceae				16	0	0
Culture-independent	Fungi	Entolomataceae				0	427	534
Culture-independent	Fungi	Eremomycetaceae				15	0	0
Culture-independent	Fungi	Eremotheciaceae													1	0	0	0	0
Culture-independent	Fungi	Erythrobasidiaceae				50	0	0
Culture-independent	Fungi	Ganodermataceae				38	0	0
Culture-independent	Fungi	Glomeraceae				68	440	160
Culture-independent	Fungi	Glomerellaceae				89	33	0							0	1	0	0	0
Culture-independent	Fungi	Graphostromataceae				0	28	0
Culture-independent	Fungi	Hamatocanthoscyphaceae				424	101	0
Culture-independent	Fungi	Helotiaceae				1086	125	22
Culture-independent	Fungi	Herpotrichiellaceae				194	1149	3108
Culture-independent	Fungi	Hyaloscyphaceae				164	121	0
Culture-independent	Fungi	Hydnangiaceae													2	0	3	3	3
Culture-independent	Fungi	Hydnodontaceae				0	0	16
Culture-independent	Fungi	Hygrophoraceae				0	0	52
Culture-independent	Fungi	Hymenochaetaceae				0	812	0
Culture-independent	Fungi	Hyphodiscaceae				535	780	1068
Culture-independent	Fungi	Hypocreaceae				218	230	40
Culture-independent	Fungi	Hypoxylaceae				24	0	0
Culture-independent	Fungi	Kickxellaceae				0	40	0
Culture-independent	Fungi	Kriegeriaceae				241	143	0
Culture-independent	Fungi	Lasiosphaeriaceae				0	0	11							0	1	0	0	0
Culture-independent	Fungi	Lecanoraceae				0	42	25
Culture-independent	Fungi	Leucosporidiaceae				1386	246	0
Culture-independent	Fungi	Lipomycetaceae				1613	3658	320
Culture-independent	Fungi	Lophiostomataceae				43	0	0
Culture-independent	Fungi	Magnaporthaceae				223	0	0
Culture-independent	Fungi	Malasseziaceae				46	0	65							2	3	0	2	0
Culture-independent	Fungi	Marasmiaceae													1	0	0	0	2
Culture-independent	Fungi	Meripilaceae				35	0	0
Culture-independent	Fungi	Metschnikowiaceae													0	1	0	2	0
Culture-independent	Fungi	Mollisiaceae				0	50	49
Culture-independent	Fungi	Montagnulaceae				232	0	10
Culture-independent	Fungi	Mortierellaceae				19088	9622	2756
Culture-independent	Fungi	Mrakiaceae				287	0	0
Culture-independent	Fungi	Mucoraceae				7	0	0
Culture-independent	Fungi	Mycenaceae				854	0	55
Culture-independent	Fungi	Mycosphaerellaceae				20	0	0							0	2	0	0	0
Culture-independent	Fungi	Myrotheciomycetaceae				8	0	0
Culture-independent	Fungi	Nectriaceae				1241	339	17							0	1	0	1	1
Culture-independent	Fungi	Neocallimastigaceae													0	1	0	0	0
Culture-independent	Fungi	Neodevriesiaceae				73	0	0
Culture-independent	Fungi	Nosematidae													2	1	0	2	1
Culture-independent	Fungi	Onygenaceae													2	10	1	0	1
Culture-independent	Fungi	Ophiocordycipitaceae				115	581	135							0	1	0	0	0
Culture-independent	Fungi	Ophiostomataceae				0	85	0							1	2	0	0	0
Culture-independent	Fungi	Paraglomeraceae				0	1232	11
Culture-independent	Fungi	Pestalotiopsidaceae				76	96	9
Culture-independent	Fungi	Pezizellaceae				222	0	0
Culture-independent	Fungi	Phaeosphaeriaceae				1017	134	20							0	1	0	0	0
Culture-independent	Fungi	Phleogenaceae				0	32	0
Culture-independent	Fungi	Pichiaceae				75	0	0							0	0	0	0	1
Culture-independent	Fungi	Piskurozymaceae				537	0	29
Culture-independent	Fungi	Plectosphaerellaceae				13	0	0							3	0	0	0	0
Culture-independent	Fungi	Pleosporaceae				524	64	8							1	6	0	1	0
Culture-independent	Fungi	Ploettnerulaceae				627	247	29
Culture-independent	Fungi	Pluteaceae				117	0	0
Culture-independent	Fungi	Pneumocystaceae													0	0	0	1	0
Culture-independent	Fungi	Polyporaceae													1	1	0	0	0
Culture-independent	Fungi	Psathyrellaceae													3	0	0	2	2
Culture-independent	Fungi	Pseudeurotiaceae				738	0	0
Culture-independent	Fungi	Pucciniaceae													2	0	0	0	1
Culture-independent	Fungi	Pyriculariaceae													0	1	0	1	0
Culture-independent	Fungi	Pyronemataceae				34	0	56
Culture-independent	Fungi	Rhizophydiaceae				0	174	0
Culture-independent	Fungi	Saccharomycetaceae				600	208	0							2	7	1	0	5
Culture-independent	Fungi	Saccotheciaceae				43	0	84
Culture-independent	Fungi	Schizophyllaceae													2	7	0	2	1
Culture-independent	Fungi	Sclerotiniaceae				24022	503	96400							1	5	0	0	3
Culture-independent	Fungi	Serendipitaceae				0	0	45
Culture-independent	Fungi	Sordariaceae													0	3	0	1	1
Culture-independent	Fungi	Spizellomycetaceae				0	0	22
Culture-independent	Fungi	Sporidiobolaceae				374	56	0
Culture-independent	Fungi	Stephanosporaceae				0	4866	0
Culture-independent	Fungi	Stereaceae				0	0	22
Culture-independent	Fungi	Stictidaceae				0	0	49
Culture-independent	Fungi	Sympoventuriaceae				45	68	0
Culture-independent	Fungi	Syncephalastraceae				0	0	27
Culture-independent	Fungi	Teratosphaeriaceae				219	922	75
Culture-independent	Fungi	Terramycetaceae				0	0	24
Culture-independent	Fungi	Thelebolaceae				41076	7064	357
Culture-independent	Fungi	Thermoascaceae				0	57	47
Culture-independent	Fungi	Togniniaceae				0	129	0
Culture-independent	Fungi	Torulaceae				15	0	0
Culture-independent	Fungi	Tremellaceae				98	238	202							0	1	2	1	4
Culture-independent	Fungi	Tricholomataceae				0	0	1874
Culture-independent	Fungi	Trichomeriaceae				27	71	57
Culture-independent	Fungi	Trichomonascaceae				52	0	9
Culture-independent	Fungi	Trichosporonaceae				25044	2448	46
Culture-independent	Fungi	Trimorphomycetaceae				715	3550	489
Culture-independent	Fungi	Typhulaceae				0	72	0
Culture-independent	Fungi	Umbelopsidaceae				0	1132	38
Culture-independent	Fungi	Ustilaginaceae				0	94	0							0	0	1	3	0
Culture-independent	Fungi	Venturiaceae				0	22	0
Culture-independent	Fungi	Xylariaceae				27	133	0
Culture-independent	Fungi					5917	44234	34200
Culture-independent	Fungi														0	5	0	0	0
Culture-independent	Metazoa	Cephalobidae				8	0	0
Culture-independent	Metazoa	Entomobryidae				0	18	0
Culture-independent	Metazoa	Isotomidae				0	21	0
Culture-independent	Metazoa	Stenostomidae				0	0	27
Culture-independent	Metazoa					10	0	0
Culture-independent	Plantae	Begoniaceae				161	0	44
Culture-independent	Plantae	Chlamydomonadaceae				33	168	0
Culture-independent	Plantae	Cyatheaceae				91	0	142
Culture-independent	Plantae	Dicranaceae				0	107	0
Culture-independent	Plantae	Fabaceae				35	0	0
Culture-independent	Plantae	Prasiolaceae													4	6	0	6	14
Culture-independent	Plantae	Trebouxiaceae				22	61	0
Culture-independent	Plantae					0	101	0
Culture-independent	Protozoa	Cercomonadidae				0	0	7
Culture-independent	Protozoa	Vahlkampfidae				0	34	20

## Sheet: Genus
Method	Domain	Genus	PD5	PD6	PF7	FAR_Island_C	NOR_Island_C	NOR_Island_W	PRI_Island_W	SAN_Island_W	Crude Oil	Control_S
Culture-independent	Archaea	Aciduliprofundum				0	7	0	0	1
Culture-independent	Archaea	Archaeoglobus				5	3	0	3	2
Culture-independent	Archaea	Caldivirga				0	1	0	0	1
Culture-independent	Archaea	Cenarchaeum				12	23	1	0	3
Culture-independent	Archaea	Desulfurococcus				1	1	0	0	1
Culture-independent	Archaea	Ferroglobus				0	2	0	1	0
Culture-independent	Archaea	Haladaptatus				0	7	0	0	0
Culture-independent	Archaea	Halalkalicoccus				0	9	0	0	2
Culture-independent	Archaea	Haloarcula				0	5	0	0	2
Culture-independent	Archaea	Halobacterium				3	1	0	2	2
Culture-independent	Archaea	Haloferax				0	6	0	0	6
Culture-independent	Archaea	Halogeometricum				2	7	0	1	1
Culture-independent	Archaea	Halomicrobium				0	2	1	0	1
Culture-independent	Archaea	Halorubrum				3	1	0	0	0
Culture-independent	Archaea	Haloterrigena				3	2	0	0	0
Culture-independent	Archaea	Ignicoccus				0	2	0	0	0
Culture-independent	Archaea	Ignisphaera				0	0	0	0	1
Culture-independent	Archaea	Korarchaeum				1	0	0	0	0
Culture-independent	Archaea	Metallosphaera				0	0	0	1	0
Culture-independent	Archaea	Methanobrevibacter				0	3	2	1	0
Culture-independent	Archaea	Methanocaldococcus				0	8	0	3	2
Culture-independent	Archaea	Methanococcoides				1	0	0	3	1
Culture-independent	Archaea	Methanococcus				2	5	1	4	3
Culture-independent	Archaea	Methanocorpusculum				2	2	0	0	0
Culture-independent	Archaea	Methanoculleus				0	7	0	3	1
Culture-independent	Archaea	Methanohalobium				3	4	0	3	1
Culture-independent	Archaea	Methanohalophilus				2	0	0	4	0
Culture-independent	Archaea	Methanolacinia				0	0	0	2	1
Culture-independent	Archaea	Methanopyrus				0	3	0	4	0
Culture-independent	Archaea	Methanoregula				2	4	1	2	1
Culture-independent	Archaea	Methanosarcina				4	19	4	6	10
Culture-independent	Archaea	Methanosphaera				2	0	0	0	0
Culture-independent	Archaea	Methanosphaerula				0	7	0	0	0
Culture-independent	Archaea	Methanospirillum				1	9	1	2	1
Culture-independent	Archaea	Methanothermobacter				0	3	1	0	0
Culture-independent	Archaea	Methanothermus				0	2	0	3	0
Culture-independent	Archaea	Methanothrix				0	4	0	0	0
Culture-independent	Archaea	Natrialba				2	3	0	2	4
Culture-independent	Archaea	Nitrosopumilus				54	38	3	3	6
Culture-independent	Archaea	Nitrososphaera				1	0	0	0	0
Culture-independent	Archaea	Picrophilus				1	1	1	2	4
Culture-independent	Archaea	Pyrobaculum				1	11	0	0	0
Culture-independent	Archaea	Pyrococcus				0	2	0	1	2
Culture-independent	Archaea	Staphylothermus				0	1	0	1	1
Culture-independent	Archaea	Sulfolobus				5	4	2	8	1
Culture-independent	Archaea	Thermococcus				6	13	0	8	4
Culture-independent	Archaea	Thermofilum				2	0	1	0	0
Culture-independent	Archaea	Thermoplasma				0	1	0	0	0
Culture-independent	Archaea	Thermosphaera				0	2	0	0	0
Culture-independent	Archaea	unclassified (derived from Archaea)				0	3	1	11	8
Culture-independent	Archaea	unclassified (derived from Crenarchaeota)				0	1	0	0	0
Culture-independent	Archaea	unclassified (derived from Euryarchaeota)				0	1	0	6	6
Culture-independent	Archaea	unclassified (derived from Halobacteriaceae)				1	1	1	0	0
Culture-independent	Archaea	unclassified (derived from Thaumarchaeota)				27	31	0	1	3
Culture-independent	Archaea	Vulcanisaeta				0	1	0	0	0
Culture-independent	Bacteria	Acaryochloris				15	32	5	21	26
Culture-independent	Bacteria	Accumulibacter				7	23	2	8	11
Culture-independent	Bacteria	Acetivibrio				2	7	0	3	5
Culture-independent	Bacteria	Acetohalobium				0	13	0	6	3
Culture-independent	Bacteria	Acetomicrobium				0	10	0	0	5
Culture-independent	Bacteria	Acholeplasma				1	0	0	0	0
Culture-independent	Bacteria	Achromobacter				9	32	9	20	25
Culture-independent	Bacteria	Acidaminococcus				1	13	2	0	1
Culture-independent	Bacteria	Acidimicrobium				0	10	1	5	0
Culture-independent	Bacteria	Acidiphilium				4	29	11	27	20
Culture-independent	Bacteria	Acidipila	205	0	213
Culture-independent	Bacteria	Acidithiobacillus				5	7	3	9	10
Culture-independent	Bacteria	Acidobacterium				9	43	1	5	2
Culture-independent	Bacteria	Acidothermus	3880	1395	3299	0	12	1	7	0
Culture-independent	Bacteria	Acidovorax				7	19	15	21	23
Culture-independent	Bacteria	Acinetobacter	31	0	0	7	26	113	76	60
Culture-independent	Bacteria	Actinoallomurus				0	0	0	0	1
Culture-independent	Bacteria	Actinobacillus				3	5	22	26	16
Culture-independent	Bacteria	Actinomadura				0	1	0	0	0
Culture-independent	Bacteria	Actinomyces				1	4	0	8	1
Culture-independent	Bacteria	Actinosynnema				2	25	2	0	6
Culture-independent	Bacteria	Aerococcus				0	1	1	0	0
Culture-independent	Bacteria	Aeromicrobium				0	9	0	0	7
Culture-independent	Bacteria	Aeromonas				3	16	61	52	46
Culture-independent	Bacteria	Afipia				3	7	4	11	8
Culture-independent	Bacteria	Agathobacter				2	0	0	0	1
Culture-independent	Bacteria	Aggregatibacter				0	1	13	16	6
Culture-independent	Bacteria	Agrobacterium				5	32	16	54	45
Culture-independent	Bacteria	Ahrensia				2	10	7	17	17
Culture-independent	Bacteria	Akkermansia				3	11	1	2	4
Culture-independent	Bacteria	Alcaligenes				0	0	0	1	1
Culture-independent	Bacteria	Alcanivorax				4	14	16	20	65
Culture-independent	Bacteria	Algoriphagus				3	28	3	18	28
Culture-independent	Bacteria	Alicycliphilus				0	10	2	5	6
Culture-independent	Bacteria	Alicyclobacillus				2	12	1	2	0
Culture-independent	Bacteria	Aliivibrio				7	8	88	37	27
Culture-independent	Bacteria	Alistipes				0	10	0	6	8
Culture-independent	Bacteria	Alkalilimnicola				9	16	14	18	19
Culture-independent	Bacteria	Alkaliphilus				2	7	3	14	9
Culture-independent	Bacteria	Allochromatium				6	12	1	15	15
Culture-independent	Bacteria	Alloprevotella				0	3	0	0	4
Culture-independent	Bacteria	Allorhizobium				7	3	1	23	16
Culture-independent	Bacteria	Alteromonas				2	12	265	354	559
Culture-independent	Bacteria	Aminobacterium				0	4	0	1	0
Culture-independent	Bacteria	Aminomonas				2	4	0	1	0
Culture-independent	Bacteria	Ammonifex				1	5	1	3	7
Culture-independent	Bacteria	Amoebophilus				0	3	1	0	4
Culture-independent	Bacteria	Amycolatopsis				6	8	3	5	8
Culture-independent	Bacteria	Anabaena				18	34	5	21	24
Culture-independent	Bacteria	Anaerococcus				2	2	1	4	5
Culture-independent	Bacteria	Anaerofustis				0	0	0	3	0
Culture-independent	Bacteria	Anaeromyxobacter				21	81	7	13	35
Culture-independent	Bacteria	Anaerostipes				0	0	0	1	0
Culture-independent	Bacteria	Anaerotruncus				0	1	1	2	1
Culture-independent	Bacteria	Anaplasma				0	5	4	13	3
Culture-independent	Bacteria	Anoxybacillus				3	6	0	6	2
Culture-independent	Bacteria	Aphanizomenon				0	2	0	0	0
Culture-independent	Bacteria	Aquicella	28	0	0
Culture-independent	Bacteria	Aquifex				2	2	0	6	3
Culture-independent	Bacteria	Arcanobacterium				0	0	0	2	0
Culture-independent	Bacteria	Arcobacter				1	3	31	14	7
Culture-independent	Bacteria	Arthrobacter				2	8	1	2	0
Culture-independent	Bacteria	Arthrospira				12	30	0	13	14
Culture-independent	Bacteria	Asticcacaulis				2	8	6	17	20
Culture-independent	Bacteria	Atopobium				2	2	0	1	0
Culture-independent	Bacteria	Aurantimonas				4	24	7	29	25
Culture-independent	Bacteria	Azospirillum				0	1	1	0	1
Culture-independent	Bacteria	Azotobacter				0	13	18	15	17
Culture-independent	Bacteria	Bacillus				28	131	37	99	80
Culture-independent	Bacteria	Bacteroides				12	132	20	96	203
Culture-independent	Bacteria	Bartonella				1	5	6	40	15
Culture-independent	Bacteria	Basfia				0	1	1	11	3
Culture-independent	Bacteria	Baumannia				0	0	1	1	1
Culture-independent	Bacteria	Bdellovibrio	0	12	146
Culture-independent	Bacteria	Beggiatoa				9	28	3	8	10
Culture-independent	Bacteria	Beijerinckia				1	9	5	22	20
Culture-independent	Bacteria	Bermanella				4	14	26	18	21
Culture-independent	Bacteria	Beutenbergia				5	13	2	1	2
Culture-independent	Bacteria	Bifidobacterium				2	11	2	4	1
Culture-independent	Bacteria	Bilophila				0	1	2	2	0
Culture-independent	Bacteria	Blastopirellula				15	94	4	5	35
Culture-independent	Bacteria	Blattabacterium				0	1	0	4	0
Culture-independent	Bacteria	Blautia				0	6	1	2	2
Culture-independent	Bacteria	Blochmannia				0	0	3	4	0
Culture-independent	Bacteria	Bordetella				0	0	0	0	3
Culture-independent	Bacteria	Borrelia				0	2	2	5	1
Culture-independent	Bacteria	Borreliella				1	3	0	0	3
Culture-independent	Bacteria	Bowmanella				0	0	1	0	1
Culture-independent	Bacteria	Brachybacterium				5	4	0	0	0
Culture-independent	Bacteria	Brachyspira				2	12	0	5	10
Culture-independent	Bacteria	Bradyrhizobium				12	54	16	68	32
Culture-independent	Bacteria	Brevibacterium				1	3	0	0	0
Culture-independent	Bacteria	Brevundimonas				3	8	8	24	32
Culture-independent	Bacteria	Brucella				29	73	84	372	207
Culture-independent	Bacteria	Bryobacter	205	297	510
Culture-independent	Bacteria	Buchnera				0	0	3	6	3
Culture-independent	Bacteria	Bulleidia				0	0	0	1	0
Culture-independent	Bacteria	Burkholderia	0	105	549	38	143	63	135	148
Culture-independent	Bacteria	Butyrivibrio				0	9	0	0	1
Culture-independent	Bacteria	Caballeronia	0	105	549
Culture-independent	Bacteria	Caldanaerobacter				6	10	4	7	8
Culture-independent	Bacteria	Caldicellulosiruptor				4	19	0	25	11
Culture-independent	Bacteria	Calditerrivibrio				2	9	0	3	5
Culture-independent	Bacteria	Caminibacter				0	0	0	1	0
Culture-independent	Bacteria	Campylobacter				1	6	13	26	15
Culture-independent	Bacteria	Candidatus Fritschea				0	0	0	1	0
Culture-independent	Bacteria	Candidatus Phytoplasma				0	0	4	0	0
Culture-independent	Bacteria	Candidatus Thiobios				0	0	0	0	1
Culture-independent	Bacteria	Capnocytophaga				7	15	7	25	31
Culture-independent	Bacteria	Carboxydothermus				2	13	0	4	8
Culture-independent	Bacteria	Cardiobacterium				0	5	0	4	6
Culture-independent	Bacteria	Carnobacterium				0	0	5	1	1
Culture-independent	Bacteria	Catenibacterium				1	0	0	1	1
Culture-independent	Bacteria	Catenulispora				6	30	2	5	7
Culture-independent	Bacteria	Catonella				0	1	0	2	1
Culture-independent	Bacteria	Caulobacter				8	52	23	72	97
Culture-independent	Bacteria	Cellulomonas				0	11	1	0	2
Culture-independent	Bacteria	Cellulophaga				0	18	0	16	41
Culture-independent	Bacteria	Cellulosilyticum				0	2	0	3	1
Culture-independent	Bacteria	Cellvibrio				2	11	22	29	35
Culture-independent	Bacteria	Chelativorans				8	23	12	38	39
Culture-independent	Bacteria	Chitinophaga				16	28	8	7	57
Culture-independent	Bacteria	Chlamydia				0	0	3	5	2
Culture-independent	Bacteria	Chlamydophila				0	2	0	1	2
Culture-independent	Bacteria	Chloracidobacterium				1	1	0	1	0
Culture-independent	Bacteria	Chlorobaculum				4	10	4	8	2
Culture-independent	Bacteria	Chlorobium				13	79	7	30	40
Culture-independent	Bacteria	Chloroflexus				21	114	1	27	25
Culture-independent	Bacteria	Chloroherpeton				7	20	1	7	10
Culture-independent	Bacteria	Chromatium				0	0	0	1	0
Culture-independent	Bacteria	Chromobacterium				4	9	4	9	10
Culture-independent	Bacteria	Chromohalobacter				5	17	29	51	30
Culture-independent	Bacteria	Chryseobacterium				0	12	5	10	15
Culture-independent	Bacteria	Chthoniobacter	0	0	112	13	50	4	6	27
Culture-independent	Bacteria	Chthonomonas	0	0	96
Culture-independent	Bacteria	Citreicella				5	18	3	18	48
Culture-independent	Bacteria	Citrobacter				3	7	55	13	21
Culture-independent	Bacteria	Clostridioides				2	6	0	2	2
Culture-independent	Bacteria	Clostridium				32	100	10	69	51
Culture-independent	Bacteria	Coenonia				0	0	0	1	0
Culture-independent	Bacteria	Collinsella				0	3	1	0	0
Culture-independent	Bacteria	Colwellia				4	16	107	76	47
Culture-independent	Bacteria	Comamonas				1	10	13	20	11
Culture-independent	Bacteria	Conexibacter	877	521	292	4	24	1	2	5
Culture-independent	Bacteria	Congregibacter				7	36	22	50	40
Culture-independent	Bacteria	Coprobacillus				0	1	0	1	1
Culture-independent	Bacteria	Coprococcus				0	4	0	1	0
Culture-independent	Bacteria	Coprothermobacter				0	6	0	0	1
Culture-independent	Bacteria	Coraliomargarita				0	16	1	18	37
Culture-independent	Bacteria	Corynebacterium				4	15	8	16	17
Culture-independent	Bacteria	Coxiella				2	4	3	16	17
Culture-independent	Bacteria	Croceibacter				4	12	14	26	37
Culture-independent	Bacteria	Crocosphaera				13	18	8	13	15
Culture-independent	Bacteria	Cronobacter				0	3	28	3	5
Culture-independent	Bacteria	Cryptobacterium				0	1	0	0	2
Culture-independent	Bacteria	Cupriavidus				17	35	12	29	38
Culture-independent	Bacteria	Cyanobium				3	2	10	50	24
Culture-independent	Bacteria	Cyanothece				68	136	26	102	92
Culture-independent	Bacteria	Cylindrospermopsis				3	13	0	7	4
Culture-independent	Bacteria	Cytophaga				0	9	3	11	23
Culture-independent	Bacteria	Dechloromonas				4	11	6	13	11
Culture-independent	Bacteria	Dehalococcoides				7	22	3	4	1
Culture-independent	Bacteria	Dehalogenimonas				4	11	1	0	4
Culture-independent	Bacteria	Deinococcus				10	38	0	19	11
Culture-independent	Bacteria	Delftia				3	10	8	9	5
Culture-independent	Bacteria	Denitrovibrio				2	5	6	5	2
Culture-independent	Bacteria	Dermacoccus				0	2	0	2	2
Culture-independent	Bacteria	Desulfarculus				7	14	0	3	4
Culture-independent	Bacteria	Desulfatibacillum				5	16	2	11	12
Culture-independent	Bacteria	Desulfitobacterium				0	17	2	9	2
Culture-independent	Bacteria	Desulfobacterium				6	14	0	4	10
Culture-independent	Bacteria	Desulfobulbus				2	10	0	0	5
Culture-independent	Bacteria	Desulfococcus				3	12	0	8	10
Culture-independent	Bacteria	Desulfohalobium				0	7	1	8	5
Culture-independent	Bacteria	Desulfomicrobium				2	12	4	8	5
Culture-independent	Bacteria	Desulfonatronospira				0	15	2	0	5
Culture-independent	Bacteria	Desulforudis				3	20	0	2	4
Culture-independent	Bacteria	Desulfotomaculum				8	29	1	10	11
Culture-independent	Bacteria	Desulfovibrio				20	59	13	30	35
Culture-independent	Bacteria	Desulfurispirillum				2	7	1	4	6
Culture-independent	Bacteria	Desulfurivibrio				0	16	4	6	9
Culture-independent	Bacteria	Desulfuromonas				0	15	8	4	7
Culture-independent	Bacteria	Dethiobacter				1	11	2	0	1
Culture-independent	Bacteria	Dethiosulfovibrio				0	4	0	1	1
Culture-independent	Bacteria	Dialister				2	0	0	1	0
Culture-independent	Bacteria	Diaphorobacter				0	0	0	1	5
Culture-independent	Bacteria	Dichelobacter				0	1	1	6	4
Culture-independent	Bacteria	Dickeya				3	12	31	12	24
Culture-independent	Bacteria	Dictyoglomus				3	6	0	6	1
Culture-independent	Bacteria	Dietzia				0	7	0	1	2
Culture-independent	Bacteria	Dinghuibacter	0	0	243
Culture-independent	Bacteria	Dinoroseobacter				3	21	17	46	44
Culture-independent	Bacteria	Dokdonia				3	7	10	22	37
Culture-independent	Bacteria	Dorea				3	2	1	2	2
Culture-independent	Bacteria	Dyadobacter				9	40	9	10	23
Culture-independent	Bacteria	Dyella	0	65	76
Culture-independent	Bacteria	Edaphobacter	327	356	235
Culture-independent	Bacteria	Edaphobaculum	0	0	222
Culture-independent	Bacteria	Edwardsiella				0	5	21	23	15
Culture-independent	Bacteria	Eggerthella				0	8	0	2	4
Culture-independent	Bacteria	Ehrlichia				1	0	3	17	11
Culture-independent	Bacteria	Eikenella				0	2	1	2	3
Culture-independent	Bacteria	Elusimicrobium				0	3	0	1	3
Culture-independent	Bacteria	Enhydrobacter				3	2	14	1	5
Culture-independent	Bacteria	Enterobacter				3	6	155	16	21
Culture-independent	Bacteria	Enterococcus				1	10	15	5	2
Culture-independent	Bacteria	Eremococcus				0	0	0	1	0
Culture-independent	Bacteria	Erwinia				0	2	5	2	4
Culture-independent	Bacteria	Erysipelothrix				0	1	0	0	0
Culture-independent	Bacteria	Erythrobacter				5	37	19	68	101
Culture-independent	Bacteria	Escherichia				5	21	157	57	48
Culture-independent	Bacteria	Ethanoligenens				0	2	0	0	0
Culture-independent	Bacteria	Eubacterium				6	5	6	7	9
Culture-independent	Bacteria	Exiguobacterium				0	4	2	2	7
Culture-independent	Bacteria	Faecalibacterium				0	3	0	1	2
Culture-independent	Bacteria	Ferrimonas				0	14	44	31	21
Culture-independent	Bacteria	Fervidobacterium				1	2	0	1	0
Culture-independent	Bacteria	Fibrobacter				0	2	0	1	4
Culture-independent	Bacteria	Filifactor				0	0	0	4	1
Culture-independent	Bacteria	Finegoldia				0	1	1	2	2
Culture-independent	Bacteria	Flammeovirga				0	0	0	0	1
Culture-independent	Bacteria	Flavobacterium	0	121	248	4	18	19	24	47
Culture-independent	Bacteria	Francisella				1	9	8	35	28
Culture-independent	Bacteria	Frankia				25	113	3	23	25
Culture-independent	Bacteria	Fulvimarina				3	8	8	24	14
Culture-independent	Bacteria	Fusobacterium				2	15	9	19	11
Culture-independent	Bacteria	Gallibacterium				0	1	0	0	0
Culture-independent	Bacteria	Gallionella				3	2	0	9	6
Culture-independent	Bacteria	Gardnerella				0	0	0	2	0
Culture-independent	Bacteria	Gemella				1	2	2	0	0
Culture-independent	Bacteria	Gemmata				0	0	0	0	1
Culture-independent	Bacteria	Gemmatimonas	168	204	434
Culture-independent	Bacteria	Geobacillus				18	62	12	29	32
Culture-independent	Bacteria	Geobacter				44	116	26	45	59
Culture-independent	Bacteria	Geodermatophilus				2	22	1	6	9
Culture-independent	Bacteria	Gimesia				17	98	4	14	38
Culture-independent	Bacteria	Gloeobacter				0	0	0	0	1
Culture-independent	Bacteria	Gluconacetobacter				3	10	5	16	8
Culture-independent	Bacteria	Gluconobacter				2	7	1	17	14
Culture-independent	Bacteria	Gordonia				2	3	0	2	3
Culture-independent	Bacteria	Granulibacter				3	16	0	22	19
Culture-independent	Bacteria	Granulicatella				1	0	3	0	0
Culture-independent	Bacteria	Granulicella				3	23	1	7	4
Culture-independent	Bacteria	Grimontia				0	6	42	32	10
Culture-independent	Bacteria	Haemophilus				8	16	28	30	34
Culture-independent	Bacteria	Hahella				10	26	34	41	56
Culture-independent	Bacteria	Halanaerobium				0	8	0	0	4
Culture-independent	Bacteria	Haliangium	54	303	123	13	62	6	8	28
Culture-independent	Bacteria	Halobacillus				0	0	0	0	1
Culture-independent	Bacteria	Halomonas				0	0	0	1	0
Culture-independent	Bacteria	Halorhodospira				9	20	4	9	15
Culture-independent	Bacteria	Halothermothrix				5	20	3	3	3
Culture-independent	Bacteria	Halothiobacillus				3	9	3	9	7
Culture-independent	Bacteria	Hamiltonella				1	0	2	2	0
Culture-independent	Bacteria	Helicobacter				2	5	5	13	5
Culture-independent	Bacteria	Heliobacterium				0	14	1	3	5
Culture-independent	Bacteria	Herbaspirillum				1	2	5	7	9
Culture-independent	Bacteria	Herpetosiphon				12	35	2	6	15
Culture-independent	Bacteria	Hirschia				3	10	5	23	55
Culture-independent	Bacteria	Histophilus				7	7	6	8	5
Culture-independent	Bacteria	Hoeflea				8	24	5	30	35
Culture-independent	Bacteria	Holdemanella				0	0	1	0	1
Culture-independent	Bacteria	Holdemania				0	2	0	1	1
Culture-independent	Bacteria	Hungatella				0	6	0	0	0
Culture-independent	Bacteria	Hydrogenivirga				0	7	0	3	3
Culture-independent	Bacteria	Hydrogenobacter				1	4	0	3	3
Culture-independent	Bacteria	Hydrogenobaculum				0	2	0	0	0
Culture-independent	Bacteria	Hydrogenovibrio				2	6	12	13	16
Culture-independent	Bacteria	Hyphomicrobium				2	16	7	18	28
Culture-independent	Bacteria	Hyphomonas				0	16	14	30	88
Culture-independent	Bacteria	Idiomarina				3	16	162	112	108
Culture-independent	Bacteria	Ilyobacter				1	9	3	2	0
Culture-independent	Bacteria	Inquilinus	0	0	89
Culture-independent	Bacteria	Intestinibacter				0	0	0	1	4
Culture-independent	Bacteria	Intrasporangium				2	3	2	4	0
Culture-independent	Bacteria	Isosphaera				11	45	3	3	13
Culture-independent	Bacteria	Janibacter				0	8	0	0	7
Culture-independent	Bacteria	Jannaschia				4	26	14	33	39
Culture-independent	Bacteria	Janthinobacterium				4	6	4	12	14
Culture-independent	Bacteria	Jonesia				0	2	0	2	1
Culture-independent	Bacteria	Jonquetella				1	0	0	0	1
Culture-independent	Bacteria	Kangiella				8	9	19	25	20
Culture-independent	Bacteria	Ketogulonicigenium				5	10	5	17	11
Culture-independent	Bacteria	Kineococcus				4	14	2	4	6
Culture-independent	Bacteria	Kingella				1	1	1	5	1
Culture-independent	Bacteria	Klebsiella				3	6	70	31	24
Culture-independent	Bacteria	Kluyvera				0	0	0	0	1
Culture-independent	Bacteria	Komagataeibacter				0	13	2	10	3
Culture-independent	Bacteria	Kordia				2	12	6	18	45
Culture-independent	Bacteria	Koribacter				8	59	4	11	4
Culture-independent	Bacteria	Kosmotoga				1	2	0	3	1
Culture-independent	Bacteria	Kribbella				2	20	0	6	6
Culture-independent	Bacteria	Ktedonobacter				14	52	0	5	13
Culture-independent	Bacteria	Kyrpidia				6	16	1	6	7
Culture-independent	Bacteria	Kytococcus				0	7	1	4	2
Culture-independent	Bacteria	Labrenzia				8	42	10	65	68
Culture-independent	Bacteria	Lactobacillus				7	22	21	19	7
Culture-independent	Bacteria	Lactococcus				0	1	1	3	6
Culture-independent	Bacteria	Laribacter				1	11	4	5	10
Culture-independent	Bacteria	Lautropia				0	1	3	2	3
Culture-independent	Bacteria	Leadbetterella				0	10	1	5	15
Culture-independent	Bacteria	Leeuwenhoekiella				3	12	17	15	60
Culture-independent	Bacteria	Legionella	20	0	0	9	27	7	32	31
Culture-independent	Bacteria	Leifsonia				0	3	1	1	2
Culture-independent	Bacteria	Lentisphaera				7	36	0	14	24
Culture-independent	Bacteria	Leptospira				5	14	2	17	14
Culture-independent	Bacteria	Leptospirillum				11	33	0	3	8
Culture-independent	Bacteria	Leptothrix				4	11	0	9	9
Culture-independent	Bacteria	Leptotrichia				0	3	0	8	3
Culture-independent	Bacteria	Leuconostoc				1	1	0	2	1
Culture-independent	Bacteria	Liberibacter				1	0	0	11	3
Culture-independent	Bacteria	Limnobacter				2	8	5	14	9
Culture-independent	Bacteria	Listeria				7	11	7	4	5
Culture-independent	Bacteria	Loktanella				2	14	2	17	18
Culture-independent	Bacteria	Luedemannella	0	317	0
Culture-independent	Bacteria	Lutiella				0	10	5	7	9
Culture-independent	Bacteria	Lyngbya				21	27	0	17	13
Culture-independent	Bacteria	Lysinibacillus				1	13	0	0	9
Culture-independent	Bacteria	Magnetococcus				5	20	7	17	15
Culture-independent	Bacteria	Magnetospirillum				0	0	0	1	0
Culture-independent	Bacteria	Mannheimia				0	2	4	5	2
Culture-independent	Bacteria	Maribacter				6	26	11	29	54
Culture-independent	Bacteria	Maricaulis				4	23	8	35	71
Culture-independent	Bacteria	Marinobacter				11	52	91	124	199
Culture-independent	Bacteria	Marinobacterium				0	0	0	1	0
Culture-independent	Bacteria	Marinomonas				7	26	73	70	61
Culture-independent	Bacteria	Mariprofundus				0	9	3	11	2
Culture-independent	Bacteria	Maritimibacter				7	13	10	31	36
Culture-independent	Bacteria	Marivirga				0	16	4	21	35
Culture-independent	Bacteria	Marvinbryantia				0	2	0	1	0
Culture-independent	Bacteria	Mastigocladus				0	0	0	0	1
Culture-independent	Bacteria	Megasphaera				5	0	0	3	2
Culture-independent	Bacteria	Meiothermus				5	33	0	11	7
Culture-independent	Bacteria	Mesorhizobium				15	46	20	38	31
Culture-independent	Bacteria	Methylacidiphilum				0	5	0	3	3
Culture-independent	Bacteria	Methylibium				4	6	1	9	11
Culture-independent	Bacteria	Methylobacillus				1	6	10	10	8
Culture-independent	Bacteria	Methylobacter				1	8	7	9	15
Culture-independent	Bacteria	Methylobacterium				26	108	38	100	115
Culture-independent	Bacteria	Methylocella				4	7	6	17	17
Culture-independent	Bacteria	Methylococcus				10	25	5	25	20
Culture-independent	Bacteria	Methylocystis				3	9	7	11	14
Culture-independent	Bacteria	Methylophaga				2	8	10	13	13
Culture-independent	Bacteria	Methylosinus				3	8	4	9	9
Culture-independent	Bacteria	Methylotenera				6	13	2	11	16
Culture-independent	Bacteria	Methylovorus				2	6	1	6	12
Culture-independent	Bacteria	Micrococcus				0	1	1	4	0
Culture-independent	Bacteria	Microcoleus				18	33	2	5	16
Culture-independent	Bacteria	Microcystis				0	1	0	0	0
Culture-independent	Bacteria	Micromonospora				8	23	1	3	16
Culture-independent	Bacteria	Microscilla				4	17	9	16	44
Culture-independent	Bacteria	Mitsuokella				3	4	0	0	1
Culture-independent	Bacteria	Mobiluncus				0	0	1	1	2
Culture-independent	Bacteria	Moorella				5	27	0	4	5
Culture-independent	Bacteria	Moraxella				0	3	10	6	3
Culture-independent	Bacteria	Moritella				1	5	42	27	9
Culture-independent	Bacteria	Mucilaginibacter	44	85	76	4	17	3	10	20
Culture-independent	Bacteria	Mycobacterium	701	897	847	38	173	11	47	41
Culture-independent	Bacteria	Mycoplasma				0	1	1	0	2
Culture-independent	Bacteria	Myxococcus				13	42	6	10	22
Culture-independent	Bacteria	Nakamurella				2	14	1	7	7
Culture-independent	Bacteria	Natranaerobius				0	6	2	5	1
Culture-independent	Bacteria	Nautilia				0	1	2	2	2
Culture-independent	Bacteria	Neisseria				2	12	15	25	24
Culture-independent	Bacteria	Neorickettsia				0	0	0	11	6
Culture-independent	Bacteria	Neptuniibacter				6	15	19	27	31
Culture-independent	Bacteria	Nitratifractor				0	3	1	1	0
Culture-independent	Bacteria	Nitrobacter				5	27	11	60	53
Culture-independent	Bacteria	Nitrococcus				5	34	5	8	15
Culture-independent	Bacteria	Nitrosococcus				19	63	22	50	54
Culture-independent	Bacteria	Nitrosomonas				2	14	8	21	18
Culture-independent	Bacteria	Nitrosospira				4	8	5	12	12
Culture-independent	Bacteria	Nitrospira				2	0	0	0	0
Culture-independent	Bacteria	Nocardioides				0	20	3	6	13
Culture-independent	Bacteria	Nocardiopsis				0	14	0	7	5
Culture-independent	Bacteria	Nodularia				15	20	2	11	7
Culture-independent	Bacteria	Nonomuraea				0	0	0	1	0
Culture-independent	Bacteria	Nostoc				34	46	6	14	12
Culture-independent	Bacteria	Novosphingobium				5	11	6	16	36
Culture-independent	Bacteria	Occallatibacter	0	0	151
Culture-independent	Bacteria	Oceanicaulis				7	14	8	17	65
Culture-independent	Bacteria	Oceanicola				2	16	6	23	19
Culture-independent	Bacteria	Oceanimonas				0	0	1	0	0
Culture-independent	Bacteria	Oceanithermus				3	9	0	7	4
Culture-independent	Bacteria	Ochrobactrum				6	14	13	42	34
Culture-independent	Bacteria	Octadecabacter				8	28	9	36	52
Culture-independent	Bacteria	Oenococcus				0	1	0	0	0
Culture-independent	Bacteria	Oligotropha				5	9	5	29	15
Culture-independent	Bacteria	Opitutus				4	25	3	9	18
Culture-independent	Bacteria	Oribacterium				2	3	0	0	0
Culture-independent	Bacteria	Oscillochloris				9	24	3	1	6
Culture-independent	Bacteria	Oxalobacter				1	3	5	4	4
Culture-independent	Bacteria	Paenarthrobacter				3	8	0	3	2
Culture-independent	Bacteria	Paenibacillus				7	89	6	14	21
Culture-independent	Bacteria	Paludibacter				0	3	0	0	10
Culture-independent	Bacteria	Pantoea				1	13	39	23	15
Culture-independent	Bacteria	Parabacteroides				4	26	0	7	49
Culture-independent	Bacteria	Paraburkholderia	0	105	549	12	35	8	44	38
Culture-independent	Bacteria	Parachlamydia				3	2	0	6	2
Culture-independent	Bacteria	Paracoccus				10	21	8	35	39
Culture-independent	Bacteria	Parvibaculum				9	44	17	84	73
Culture-independent	Bacteria	Parvimonas				0	1	2	0	1
Culture-independent	Bacteria	Parvularcula				4	15	9	25	33
Culture-independent	Bacteria	Pasteurella				1	0	14	15	8
Culture-independent	Bacteria	Pectobacterium				2	1	19	18	17
Culture-independent	Bacteria	Pediococcus				4	14	0	2	2
Culture-independent	Bacteria	Pedobacter				5	39	14	36	69
Culture-independent	Bacteria	Pedomicrobium	219	343	305
Culture-independent	Bacteria	Pedosphaera	175	372	889	8	47	1	12	23
Culture-independent	Bacteria	Pelagibaca				5	23	5	23	60
Culture-independent	Bacteria	Pelagibacter				4	8	385	1971	924
Culture-independent	Bacteria	Pelobacter				11	40	5	13	26
Culture-independent	Bacteria	Peptoniphilus				1	0	0	8	1
Culture-independent	Bacteria	Peptostreptococcus				0	1	0	0	0
Culture-independent	Bacteria	Persephonella				0	4	1	1	2
Culture-independent	Bacteria	Petrotoga				1	3	1	0	5
Culture-independent	Bacteria	Phaeobacter				2	16	10	30	37
Culture-independent	Bacteria	Phascolarctobacterium				0	3	0	0	0
Culture-independent	Bacteria	Phenylobacterium	0	0	109	1	25	11	29	39
Culture-independent	Bacteria	Photobacterium				5	13	147	69	47
Culture-independent	Bacteria	Phytoplasma				0	0	1	0	0
Culture-independent	Bacteria	Pirellula				11	77	2	4	36
Culture-independent	Bacteria	Planctopirus				10	42	1	5	13
Culture-independent	Bacteria	Planococcus				0	5	0	0	2
Culture-independent	Bacteria	Plesiocystis				13	42	2	7	18
Culture-independent	Bacteria	Plesiomonas				0	0	1	0	0
Culture-independent	Bacteria	Polaribacter				7	12	19	39	83
Culture-independent	Bacteria	Polaromonas				11	22	4	16	15
Culture-independent	Bacteria	Polynucleobacter				1	3	3	9	15
Culture-independent	Bacteria	Porphyromonas				4	9	3	7	8
Culture-independent	Bacteria	Prevotella				2	17	9	8	38
Culture-independent	Bacteria	Prochlorococcus				8	10	954	4206	1900
Culture-independent	Bacteria	Prochlorothrix				1	0	0	0	0
Culture-independent	Bacteria	Propionibacterium				2	13	4	3	5
Culture-independent	Bacteria	Prosthecochloris				3	7	0	2	0
Culture-independent	Bacteria	Proteus				0	3	18	10	10
Culture-independent	Bacteria	Providencia				2	6	57	26	23
Culture-independent	Bacteria	Pseudarthrobacter				4	5	0	3	2
Culture-independent	Bacteria	Pseudoalteromonas				5	25	1103	555	261
Culture-independent	Bacteria	Pseudodesulfovibrio				5	6	2	6	4
Culture-independent	Bacteria	Pseudoflavonifractor				0	4	0	4	1
Culture-independent	Bacteria	Pseudomonas	1000	0	65	61	186	322	351	315
Culture-independent	Bacteria	Pseudonocardia				0	1	0	0	0
Culture-independent	Bacteria	Pseudooceanicola				3	19	4	26	44
Culture-independent	Bacteria	Pseudoramibacter				0	1	0	1	1
Culture-independent	Bacteria	Pseudothermotoga				0	5	0	5	0
Culture-independent	Bacteria	Pseudovibrio				0	14	8	36	30
Culture-independent	Bacteria	Pseudoxanthomonas				2	0	5	7	8
Culture-independent	Bacteria	Psychrobacter				5	8	87	33	18
Culture-independent	Bacteria	Psychroflexus				3	10	11	20	32
Culture-independent	Bacteria	Psychromonas				0	9	58	48	36
Culture-independent	Bacteria	Puia	200	0	128
Culture-independent	Bacteria	Puniceispirillum				4	17	34	134	53
Culture-independent	Bacteria	Pyramidobacter				0	0	1	0	0
Culture-independent	Bacteria	Rahnella				0	3	12	7	1
Culture-independent	Bacteria	Ralstonia				2	15	12	19	18
Culture-independent	Bacteria	Raphidiopsis				5	0	1	5	8
Culture-independent	Bacteria	Regiella				0	0	2	0	0
Culture-independent	Bacteria	Reinekea				0	8	23	28	30
Culture-independent	Bacteria	Renibacterium				0	4	2	1	1
Culture-independent	Bacteria	Rhizobium				12	72	15	88	66
Culture-independent	Bacteria	Rhodobacter				18	58	33	128	128
Culture-independent	Bacteria	Rhodocista				12	33	14	58	38
Culture-independent	Bacteria	Rhodococcus				8	40	3	17	13
Culture-independent	Bacteria	Rhodoferax				0	6	2	15	6
Culture-independent	Bacteria	Rhodomicrobium	205	319	152	4	8	5	20	24
Culture-independent	Bacteria	Rhodopirellula				0	2	0	0	0
Culture-independent	Bacteria	Rhodopseudomonas				25	89	42	163	115
Culture-independent	Bacteria	Rhodospirillum				6	26	16	42	42
Culture-independent	Bacteria	Rhodothermus				14	91	4	14	31
Culture-independent	Bacteria	Rickettsia				2	11	13	89	51
Culture-independent	Bacteria	Rickettsiella				0	1	0	7	5
Culture-independent	Bacteria	Riemerella				0	0	1	10	10
Culture-independent	Bacteria	Robiginitalea				7	23	13	31	52
Culture-independent	Bacteria	Roseburia				2	3	1	7	2
Culture-independent	Bacteria	Roseiarcus	132	552	307
Culture-independent	Bacteria	Roseibium				5	22	3	31	30
Culture-independent	Bacteria	Roseiflexus				32	122	3	14	7
Culture-independent	Bacteria	Roseisolibacter	0	0	83
Culture-independent	Bacteria	Roseivivax				0	0	0	1	0
Culture-independent	Bacteria	Roseobacter				15	143	48	206	226
Culture-independent	Bacteria	Roseomonas				5	22	5	12	14
Culture-independent	Bacteria	Roseovarius				17	54	26	83	101
Culture-independent	Bacteria	Rothia				0	2	1	1	0
Culture-independent	Bacteria	Rubinisphaera				12	60	2	5	32
Culture-independent	Bacteria	Rubrobacter				6	31	1	5	6
Culture-independent	Bacteria	Ruegeria				24	87	38	184	213
Culture-independent	Bacteria	Ruminococcus				0	6	4	5	7
Culture-independent	Bacteria	Ruthia				4	2	0	10	3
Culture-independent	Bacteria	Saccharomonospora				4	14	1	3	7
Culture-independent	Bacteria	Saccharophagus				10	17	48	50	39
Culture-independent	Bacteria	Saccharopolyspora				0	1	0	0	0
Culture-independent	Bacteria	Sagittula				6	17	9	21	28
Culture-independent	Bacteria	Salinibacter				8	36	1	8	10
Culture-independent	Bacteria	Salinispora				2	21	0	8	8
Culture-independent	Bacteria	Salmonella				6	11	82	31	30
Culture-independent	Bacteria	Sanguibacter				0	7	0	4	1
Culture-independent	Bacteria	Sebaldella				0	5	1	7	2
Culture-independent	Bacteria	Sediminispirochaeta				0	10	1	2	4
Culture-independent	Bacteria	Segniliparus				0	3	1	3	3
Culture-independent	Bacteria	Selenomonas				2	21	0	2	7
Culture-independent	Bacteria	Serratia				4	13	42	36	31
Culture-independent	Bacteria	Shewanella				26	121	887	632	391
Culture-independent	Bacteria	Shigella				1	10	119	33	27
Culture-independent	Bacteria	Shuttleworthia				1	0	0	0	0
Culture-independent	Bacteria	Sideroxydans				0	6	3	8	8
Culture-independent	Bacteria	Simonsiella				0	0	1	2	3
Culture-independent	Bacteria	Sinorhizobium				23	65	21	106	78
Culture-independent	Bacteria	Slackia				4	3	0	0	3
Culture-independent	Bacteria	Solibacter				28	127	2	12	19
Culture-independent	Bacteria	Sorangium				0	3	0	0	1
Culture-independent	Bacteria	Sphaerobacter				10	42	0	4	4
Culture-independent	Bacteria	Sphingobacterium				0	15	3	15	29
Culture-independent	Bacteria	Sphingobium				2	8	5	13	20
Culture-independent	Bacteria	Sphingomonas				7	32	18	57	48
Culture-independent	Bacteria	Sphingopyxis				0	12	10	28	28
Culture-independent	Bacteria	Spirochaeta				0	11	3	6	2
Culture-independent	Bacteria	Spirosoma				10	30	2	19	56
Culture-independent	Bacteria	Stackebrandtia				2	18	1	6	6
Culture-independent	Bacteria	Staphylococcus				3	11	23	20	15
Culture-independent	Bacteria	Starkeya				7	12	6	23	16
Culture-independent	Bacteria	Stenotrophomonas				7	14	5	18	14
Culture-independent	Bacteria	Stigmatella				8	47	8	9	19
Culture-independent	Bacteria	Streptobacillus				0	2	2	2	0
Culture-independent	Bacteria	Streptococcus				6	10	13	14	7
Culture-independent	Bacteria	Streptomyces				32	201	26	39	60
Culture-independent	Bacteria	Streptosporangium				7	20	1	8	1
Culture-independent	Bacteria	Subdoligranulum				0	3	0	0	0
Culture-independent	Bacteria	Succinatimonas				0	0	0	1	1
Culture-independent	Bacteria	Sulcia				0	0	0	1	1
Culture-independent	Bacteria	Sulfitobacter				9	28	25	64	90
Culture-independent	Bacteria	Sulfuricurvum				0	3	0	3	0
Culture-independent	Bacteria	Sulfurihydrogenibium				0	3	1	8	11
Culture-independent	Bacteria	Sulfurimonas				1	2	7	4	5
Culture-independent	Bacteria	Sulfurospirillum				0	2	4	3	2
Culture-independent	Bacteria	Sutterella				0	2	0	2	4
Culture-independent	Bacteria	Synechococcus				25	85	225	1042	535
Culture-independent	Bacteria	Synechocystis				3	0	1	0	0
Culture-independent	Bacteria	Syntrophobacter				6	26	1	13	11
Culture-independent	Bacteria	Syntrophomonas				0	9	0	8	6
Culture-independent	Bacteria	Syntrophothermus				0	9	0	0	2
Culture-independent	Bacteria	Syntrophus				6	29	3	6	7
Culture-independent	Bacteria	Taylorella				0	1	0	0	1
Culture-independent	Bacteria	Teredinibacter				4	17	15	29	31
Culture-independent	Bacteria	Terrabacter				0	0	0	1	0
Culture-independent	Bacteria	Terriglobus				3	20	0	2	2
Culture-independent	Bacteria	Thalassobius				3	19	4	18	20
Culture-independent	Bacteria	Thauera				0	17	5	8	7
Culture-independent	Bacteria	Thermaerobacter				10	27	2	2	7
Culture-independent	Bacteria	Thermanaerovibrio				1	3	1	0	0
Culture-independent	Bacteria	Thermincola				1	8	2	2	0
Culture-independent	Bacteria	Thermoactinomyces				0	2	0	0	0
Culture-independent	Bacteria	Thermoanaerobacter				2	36	4	46	27
Culture-independent	Bacteria	Thermoanaerobacterium				4	7	2	6	8
Culture-independent	Bacteria	Thermobaculum				7	32	3	7	10
Culture-independent	Bacteria	Thermobifida				2	11	0	2	5
Culture-independent	Bacteria	Thermobispora				3	7	0	5	2
Culture-independent	Bacteria	Thermochromatium				0	0	1	0	0
Culture-independent	Bacteria	Thermocrinis				0	0	0	5	0
Culture-independent	Bacteria	Thermodesulfovibrio				1	6	0	6	2
Culture-independent	Bacteria	Thermomicrobium				15	21	3	4	0
Culture-independent	Bacteria	Thermomonospora				5	23	0	3	4
Culture-independent	Bacteria	Thermosediminibacter				2	11	0	3	1
Culture-independent	Bacteria	Thermosinus				0	9	2	2	0
Culture-independent	Bacteria	Thermosipho				2	1	2	5	4
Culture-independent	Bacteria	Thermosporothrix	0	0	235
Culture-independent	Bacteria	Thermotoga				7	17	1	7	3
Culture-independent	Bacteria	Thermovibrio				0	8	1	1	4
Culture-independent	Bacteria	Thermus				14	19	1	7	7
Culture-independent	Bacteria	Thioalkalivibrio				17	34	12	39	32
Culture-independent	Bacteria	Thiobacillus				5	13	0	9	12
Culture-independent	Bacteria	Thiococcus				0	0	0	0	2
Culture-independent	Bacteria	Thiomonas				0	6	3	5	5
Culture-independent	Bacteria	Tolumonas				1	12	16	10	18
Culture-independent	Bacteria	Tolypothrix				1	1	0	0	0
Culture-independent	Bacteria	Treponema				1	11	2	1	6
Culture-independent	Bacteria	Trichodesmium				58	20	4	19	23
Culture-independent	Bacteria	Trichormus				4	5	2	12	4
Culture-independent	Bacteria	Truepera				5	14	0	0	5
Culture-independent	Bacteria	Tsukamurella				1	4	2	3	0
Culture-independent	Bacteria	Turicibacter				0	3	0	0	1
Culture-independent	Bacteria	unclassified (derived from Acidobacteria)				1	4	0	0	0
Culture-independent	Bacteria	unclassified (derived from Acidobacteriales)				1	5	0	0	0
Culture-independent	Bacteria	unclassified (derived from Alphaproteobacteria)				0	0	0	5	4
Culture-independent	Bacteria	unclassified (derived from Alteromonadales)				0	0	2	2	1
Culture-independent	Bacteria	unclassified (derived from Bacteria)				17	73	69	249	162
Culture-independent	Bacteria	unclassified (derived from Bacteroidetes)				2	6	7	10	28
Culture-independent	Bacteria	unclassified (derived from Betaproteobacteria)				0	3	0	14	6
Culture-independent	Bacteria	unclassified (derived from Chloroflexi)				2	9	1	0	0
Culture-independent	Bacteria	unclassified (derived from Chroococcales)				0	1	2	7	6
Culture-independent	Bacteria	unclassified (derived from Cyanobacteria)				0	0	0	2	1
Culture-independent	Bacteria	unclassified (derived from Deltaproteobacteria)				13	50	6	17	19
Culture-independent	Bacteria	unclassified (derived from Desulfobacterales)				0	1	0	0	0
Culture-independent	Bacteria	unclassified (derived from Flavobacteriales)				2	6	6	17	24
Culture-independent	Bacteria	unclassified (derived from Flavobacteriia)				9	34	26	65	93
Culture-independent	Bacteria	unclassified (derived from Gammaproteobacteria)				40	156	117	318	246
Culture-independent	Bacteria	unclassified (derived from Gemmatimonadales)				1	1	0	1	0
Culture-independent	Bacteria	unclassified (derived from Methylophilales)				0	0	2	8	7
Culture-independent	Bacteria	unclassified (derived from Myxococcales)				0	1	1	5	1
Culture-independent	Bacteria	unclassified (derived from Oceanospirillales)				2	3	3	14	8
Culture-independent	Bacteria	unclassified (derived from Planctomycetales)				0	8	2	11	10
Culture-independent	Bacteria	unclassified (derived from Poribacteria)				14	20	0	0	0
Culture-independent	Bacteria	unclassified (derived from Proteobacteria)				0	0	0	14	10
Culture-independent	Bacteria	unclassified (derived from Pseudomonadales)				0	0	0	1	3
Culture-independent	Bacteria	unclassified (derived from Rhodobacterales)				0	1	1	2	9
Culture-independent	Bacteria	unclassified (derived from Rhodospirillales)				0	1	0	0	3
Culture-independent	Bacteria	unclassified (derived from Sphingobacteriales)				0	0	0	0	4
Culture-independent	Bacteria	unclassified (derived from Spirochaetales)				0	0	0	0	2
Culture-independent	Bacteria	unclassified (derived from Verrucomicrobia)				0	5	0	1	0
Culture-independent	Bacteria	unclassified (derived from Verrucomicrobiales)				0	2	0	0	0
Culture-independent	Bacteria	Ureaplasma				0	0	0	1	0
Culture-independent	Bacteria	Variovorax				4	25	3	20	24
Culture-independent	Bacteria	Veillonella				3	11	1	6	7
Culture-independent	Bacteria	Verminephrobacter				7	10	5	17	7
Culture-independent	Bacteria	Vibrio				18	62	2454	699	301
Culture-independent	Bacteria	Victivallis				3	8	2	0	1
Culture-independent	Bacteria	Waddlia				3	1	1	0	6
Culture-independent	Bacteria	Weeksella				0	2	1	9	9
Culture-independent	Bacteria	Weissella				0	0	0	1	0
Culture-independent	Bacteria	Wolbachia				0	6	5	40	26
Culture-independent	Bacteria	Xanthobacter				2	18	11	38	24
Culture-independent	Bacteria	Xanthomonas				10	40	10	36	56
Culture-independent	Bacteria	Xylanimonas				0	2	0	2	6
Culture-independent	Bacteria	Xylella				4	13	5	17	4
Culture-independent	Bacteria	Yersinia				6	16	93	60	47
Culture-independent	Bacteria	Zunongwangia				3	15	11	29	46
Culture-independent	Bacteria	Zymomonas				3	5	9	31	13
Culture-independent	Bacteria		19127	16691	21420
Culture-independent	Bacteria					120	443	857	863	526
Culture-independent	Chromista	Pseudocohnilembus	27	0	0
Culture-independent	Chromista	Sellaphora	42	0	0
Culture-independent	Chromista	Thaumatomonas	0	0	39
Culture-independent	Chromista		0	9	0
Culture-independent	Fungi	Absidia	13	0	0
Culture-independent	Fungi	Acaulospora	0	0	17
Culture-independent	Fungi	Acremonium	36	58	0
Culture-independent	Fungi	Acrocalymma	88	0	0
Culture-independent	Fungi	Agaricus				0	0	0	0	1
Culture-independent	Fungi	Ajellomyces				0	10	0	2	2
Culture-independent	Fungi	Alternaria	509	64	8
Culture-independent	Fungi	Antarctomyces	22379	3409	295
Culture-independent	Fungi	Anthopsis	0	67	0
Culture-independent	Fungi	Anungitopsis	0	22	0
Culture-independent	Fungi	Apiotrichum	24509	2394	46
Culture-independent	Fungi	Arachnomyces	0	0	3
Culture-independent	Fungi	Archaeorhizomyces	73	42	1134
Culture-independent	Fungi	Arthrinium	85	25	0
Culture-independent	Fungi	Arthroderma				0	1	1	0	0
Culture-independent	Fungi	Arthrographis	15	0	0
Culture-independent	Fungi	Aspergillus	1108	130	0	2	105	4	5	11
Culture-independent	Fungi	Aureobasidium	43	0	84
Culture-independent	Fungi	Auricularia	0	250	0
Culture-independent	Fungi	Basidiodendron	0	86	0
Culture-independent	Fungi	Beauveria	52	0	0
Culture-independent	Fungi	Biscogniauxia	0	28	0
Culture-independent	Fungi	Botryosphaeria	36	0	0
Culture-independent	Fungi	Botryotinia				0	5	0	0	0
Culture-independent	Fungi	Botrytis	0	0	38
Culture-independent	Fungi	Callistosporium	0	0	1874
Culture-independent	Fungi	Calycina	222	0	0
Culture-independent	Fungi	Campylospora	40	0	0
Culture-independent	Fungi	Candida	24	0	0	3	0	0	2	4
Culture-independent	Fungi	Chaetomium	50	0	0	3	3	2	0	2
Culture-independent	Fungi	Chaetosphaeria	0	0	13
Culture-independent	Fungi	Ciliophora	438	218	13
Culture-independent	Fungi	Circinella	0	0	27
Culture-independent	Fungi	Cladophialophora	0	408	39
Culture-independent	Fungi	Cladosporium	1991	218	48
Culture-independent	Fungi	Clavaria	0	0	68
Culture-independent	Fungi	Clavispora				0	1	0	2	0
Culture-independent	Fungi	Clitopilus	0	119	0
Culture-independent	Fungi	Clonostachys	28	0	0
Culture-independent	Fungi	Coccidioides				2	5	0	0	1
Culture-independent	Fungi	Coleophoma	60	0	0
Culture-independent	Fungi	Colletotrichum	89	33	0	0	1	0	0	0
Culture-independent	Fungi	Coniochaeta	0	19158	0
Culture-independent	Fungi	Coprinopsis				3	0	0	2	2
Culture-independent	Fungi	Cortinarius	0	142	20
Culture-independent	Fungi	Cryptococcus				0	1	2	1	4
Culture-independent	Fungi	Cryptodiscus	0	0	49
Culture-independent	Fungi	Cuniculitrema	0	55	0
Culture-independent	Fungi	Curvularia	15	0	0
Culture-independent	Fungi	Cutaneotrichosporon	70	0	0
Culture-independent	Fungi	Cylindrocarpon	165	0	12
Culture-independent	Fungi	Cyphellophora	0	39	0
Culture-independent	Fungi	Dactylonectria	0	50	0
Culture-independent	Fungi	Debaryomyces	584	208	0
Culture-independent	Fungi	Devriesia	0	636	30
Culture-independent	Fungi	Diaporthe	1701	334	10
Culture-independent	Fungi	Distoseptispora	16	0	0
Culture-independent	Fungi	Dothiorella	0	25	0
Culture-independent	Fungi	Entoloma	0	308	111
Culture-independent	Fungi	Entrophospora	37	0	0
Culture-independent	Fungi	Eremothecium				1	0	0	0	0
Culture-independent	Fungi	Erythrobasidium	50	0	0
Culture-independent	Fungi	Exophiala	0	57	5
Culture-independent	Fungi	Fonsecaea	0	9	0
Culture-independent	Fungi	Fulvifomes	0	812	0
Culture-independent	Fungi	Furcasterigmium	13	0	0
Culture-independent	Fungi	Fusarium	877	101	5	0	1	0	0	0
Culture-independent	Fungi	Ganoderma	38	0	0
Culture-independent	Fungi	Gibberella	80	108	0
Culture-independent	Fungi	Glarea	464	73	0
Culture-independent	Fungi	Gloeocystidiellum	0	0	22
Culture-independent	Fungi	Gloioxanthomyces	0	0	52
Culture-independent	Fungi	Gongronella	63	0	0
Culture-independent	Fungi	Gremmenia	346	101	0
Culture-independent	Fungi	Grosmannia				1	2	0	0	0
Culture-independent	Fungi	Gyoerffyella	25	0	0
Culture-independent	Fungi	Helicogloea	0	32	0
Culture-independent	Fungi	Hemimycena	854	0	0
Culture-independent	Fungi	Heydenia	34	0	0
Culture-independent	Fungi	Hyaloraphidium				0	1	0	0	0
Culture-independent	Fungi	Hyaloscypha	164	60	0
Culture-independent	Fungi	Hyphodiscus	535	780	1068
Culture-independent	Fungi	Hyphozyma	0	0	56
Culture-independent	Fungi	Hypoxylon	24	0	0
Culture-independent	Fungi	Idriella	69	0	0
Culture-independent	Fungi	Ilyonectria	24	58	0
Culture-independent	Fungi	Issatchenkia				0	0	0	0	1
Culture-independent	Fungi	Juncaceicola	926	134	20
Culture-independent	Fungi	Knufia	17	71	57
Culture-independent	Fungi	Laccaria				2	0	3	3	3
Culture-independent	Fungi	Lecanicillium	53	0	0
Culture-independent	Fungi	Leohumicola	49	0	2611
Culture-independent	Fungi	Leucosporidiella	1386	246	0
Culture-independent	Fungi	Lipomyces	1613	3658	320
Culture-independent	Fungi	Lodderomyces				0	2	0	0	0
Culture-independent	Fungi	Lophiostoma	43	0	0
Culture-independent	Fungi	Macrophomina	38	137	0
Culture-independent	Fungi	Malassezia	46	0	65	2	3	0	2	0
Culture-independent	Fungi	Mariannaea	26	0	0
Culture-independent	Fungi	Metacordyceps	0	46	0
Culture-independent	Fungi	Metarhizium				1	6	1	1	0
Culture-independent	Fungi	Meyerozyma				1	0	0	1	0
Culture-independent	Fungi	Microdochium	35	0	0
Culture-independent	Fungi	Moesziomyces	0	94	0
Culture-independent	Fungi	Mollisia	0	50	49
Culture-independent	Fungi	Moniliophthora				1	0	0	0	2
Culture-independent	Fungi	Mortierella	19088	9622	2756
Culture-independent	Fungi	Mrakia	287	0	0
Culture-independent	Fungi	Mucor	7	0	0
Culture-independent	Fungi	Mycena	0	0	55
Culture-independent	Fungi	Mycoleptodiscus	223	0	0
Culture-independent	Fungi	Naganishia	13	0	0
Culture-independent	Fungi	Nakazawaea	75	0	0
Culture-independent	Fungi	Nannizzia				1	1	0	0	1
Culture-independent	Fungi	Nectriopsis	0	27	116
Culture-independent	Fungi	Nemania	0	133	0
Culture-independent	Fungi	Neoascochyta	1563	328	11
Culture-independent	Fungi	Neocallimastix				0	1	0	0	0
Culture-independent	Fungi	Neocosmospora				0	0	0	1	1
Culture-independent	Fungi	Neurospora				0	3	0	1	1
Culture-independent	Fungi	Nosema				2	1	0	2	1
Culture-independent	Fungi	Oidiodendron	0	187	2166
Culture-independent	Fungi	Ophiocordyceps				0	1	0	0	0
Culture-independent	Fungi	Papiliotrema	40	238	28
Culture-independent	Fungi	Paracoccidioides				2	41	0	2	1
Culture-independent	Fungi	Paraglomus	0	1232	11
Culture-independent	Fungi	Paraphaeosphaeria	11082	0	0
Culture-independent	Fungi	Penicillium	6927	1805	73
Culture-independent	Fungi	Pestalotiopsis	76	96	9
Culture-independent	Fungi	Pezicula	52	41	0
Culture-independent	Fungi	Pezoloma	42	37	0
Culture-independent	Fungi	Phaeoacremonium	0	129	0
Culture-independent	Fungi	Phaeophleospora	20	0	0
Culture-independent	Fungi	Phaeosphaeria	91	0	0	0	1	0	0	0
Culture-independent	Fungi	Phaeotremella	0	0	174
Culture-independent	Fungi	Phenoliferia	241	143	0
Culture-independent	Fungi	Piskurozyma	537	0	0
Culture-independent	Fungi	Pluteus	117	0	0
Culture-independent	Fungi	Pneumocystis				0	0	0	1	0
Culture-independent	Fungi	Podospora	0	0	11
Culture-independent	Fungi	Pseudeurotium	141	0	0
Culture-independent	Fungi	Pseudogymnoascus	17862	3376	62
Culture-independent	Fungi	Puccinia				2	0	0	0	1
Culture-independent	Fungi	Purpureocillium	89	294	31
Culture-independent	Fungi	Pyrenophora				1	6	0	1	0
Culture-independent	Fungi	Pyricularia				0	1	0	1	0
Culture-independent	Fungi	Pyrigemmula	9	0	0
Culture-independent	Fungi	Ramicandelaber	0	40	0
Culture-independent	Fungi	Ramophialophora	16	0	0
Culture-independent	Fungi	Recurvomyces	219	249	45
Culture-independent	Fungi	Remersonia	30	0	0
Culture-independent	Fungi	Rhexocercosporidium	627	247	29
Culture-independent	Fungi	Rhinocladiella	21	0	0
Culture-independent	Fungi	Rhizophagus	0	48	22
Culture-independent	Fungi	Rhizophydium	0	174	0
Culture-independent	Fungi	Rhodonia				1	1	0	0	0
Culture-independent	Fungi	Rhodotorula	374	56	0
Culture-independent	Fungi	Rigidoporus	35	0	0
Culture-independent	Fungi	Saccharomyces	16	0	0	2	5	0	0	2
Culture-independent	Fungi	Saitozyma	715	3550	489
Culture-independent	Fungi	Sampaiozyma	48	0	0
Culture-independent	Fungi	Scheffersomyces				0	23	0	0	1
Culture-independent	Fungi	Schizophyllum				2	7	0	2	1
Culture-independent	Fungi	Sclerotinia				1	0	0	0	3
Culture-independent	Fungi	Scolecobasidium	33	0	0
Culture-independent	Fungi	Scytalidium	0	61	0
Culture-independent	Fungi	Solicoccozyma	0	0	29
Culture-independent	Fungi	Spencermartinsiella	0	0	9
Culture-independent	Fungi	Staphylotrichum	0	48	0
Culture-independent	Fungi	Strelitziana	10	0	0
Culture-independent	Fungi	Sugiyamaella	52	0	0
Culture-independent	Fungi	Talaromyces	162	227	31	15	3	0	0	3
Culture-independent	Fungi	Teratosphaericola	0	37	0
Culture-independent	Fungi	Tetracladium	109	0	0
Culture-independent	Fungi	Thanatephorus	43	0	0
Culture-independent	Fungi	Thelebolus	597	279	0
Culture-independent	Fungi	Tolypocladium	0	287	104
Culture-independent	Fungi	Torula	15	0	0
Culture-independent	Fungi	Trechispora	0	0	16
Culture-independent	Fungi	Tremella	16	0	0
Culture-independent	Fungi	Triangularia				0	1	0	0	0
Culture-independent	Fungi	Trichobolus	97	0	0
Culture-independent	Fungi	Trichoderma	218	230	40
Culture-independent	Fungi	Trichophyton				0	0	0	1	1
Culture-independent	Fungi	Trichosporon	465	54	0
Culture-independent	Fungi	Trichothecium	8	0	0
Culture-independent	Fungi	Triparticalcar	0	0	22
Culture-independent	Fungi	Typhula	0	72	0
Culture-independent	Fungi	Umbelopsis	0	1132	38
Culture-independent	Fungi	Uncinocarpus				0	5	1	0	0
Culture-independent	Fungi	Ustilago				0	0	1	3	0
Culture-independent	Fungi	Vanderwaltozyma				0	0	1	0	3
Culture-independent	Fungi	Veronaea	0	88	0
Culture-independent	Fungi	Veronaeopsis	12	68	0
Culture-independent	Fungi	Vertexicola	0	188	0
Culture-independent	Fungi	Verticillium				3	0	0	0	0
Culture-independent	Fungi	Vishniacozyma	82	0	0
Culture-independent	Fungi	Volutella	29	22	0
Culture-independent	Fungi	Xenochalara	78	0	0
Culture-independent	Fungi	Xylaria	27	0	0
Culture-independent	Fungi	Zymonema				0	4	0	0	0
Culture-independent	Fungi	Zymoseptoria				0	2	0	0	0
Culture-independent	Fungi		31975	54560	140623
Culture-independent	Metazoa	Desoria	0	21	0
Culture-independent	Metazoa	Heterocephalobellus	8	0	0
Culture-independent	Metazoa	Lepidocyrtus	0	18	0
Culture-independent	Metazoa	Rhynchoscolex	0	0	27
Culture-independent	Metazoa		10	0	0
Culture-independent	Plantae	Alsophila	91	0	142
Culture-independent	Plantae	Asterochloris	0	61	0
Culture-independent	Plantae	Begonia	161	0	44
Culture-independent	Plantae	Campylopus	0	107	0
Culture-independent	Plantae	Chlamydomonas	33	0	0
Culture-independent	Plantae	Chloromonas	0	84	0
Culture-independent	Plantae	Diplosphaera				4	6	0	6	14
Culture-independent	Plantae	Eremochloris	0	101	0
Culture-independent	Plantae	Trebouxia	22	0	0
Culture-independent	Plantae	Vachellia	35	0	0
Culture-independent	Plantae		0	84	0
Culture-independent	Protozoa	Eocercomonas	0	0	7
Culture-independent	Protozoa	Vahlkampfia	0	34	20
Culture-dependent	Archaea										0	6.1
Culture-dependent	Bacteria										100	93.9
Culture-dependent	Bacteria	WS-2									0	0
Culture-dependent	Bacteria	WS-3									0	0

## Sheet: Species
Method	Domain	Species	PD5	PD6	PF7	FAR_Island_C	NOR_Island_C	NOR_Island_W	PRI_Island_W	SAN_Island_W
Culture-independent	Archaea	Aciduliprofundum boonei				0	7	0	0	1
Culture-independent	Archaea	Archaeoglobus fulgidus				5	2	0	0	0
Culture-independent	Archaea	Archaeoglobus profundus				0	1	0	3	2
Culture-independent	Archaea	Caldivirga maquilingensis				0	1	0	0	1
Culture-independent	Archaea	Candidatus Korarchaeum cryptofilum				1	0	0	0	0
Culture-independent	Archaea	Candidatus Nitrososphaera gargensis				1	0	0	0	0
Culture-independent	Archaea	Cenarchaeum symbiosum				12	23	1	0	3
Culture-independent	Archaea	Desulfurococcus amylolyticus				1	0	0	0	0
Culture-independent	Archaea	Desulfurococcus mucosus				0	1	0	0	1
Culture-independent	Archaea	Ferroglobus placidus				0	2	0	1	0
Culture-independent	Archaea	Haladaptatus paucihalophilus				0	7	0	0	0
Culture-independent	Archaea	Halalkalicoccus jeotgali				0	9	0	0	2
Culture-independent	Archaea	Haloarcula marismortui				0	5	0	0	2
Culture-independent	Archaea	Halobacterium salinarum				3	1	0	2	2
Culture-independent	Archaea	Haloferax volcanii				0	6	0	0	6
Culture-independent	Archaea	Halogeometricum borinquense				2	7	0	1	1
Culture-independent	Archaea	Halomicrobium mukohataei				0	2	1	0	1
Culture-independent	Archaea	Halorubrum lacusprofundi				3	1	0	0	0
Culture-independent	Archaea	Haloterrigena turkmenica				3	2	0	0	0
Culture-independent	Archaea	Ignicoccus hospitalis				0	2	0	0	0
Culture-independent	Archaea	Ignisphaera aggregans				0	0	0	0	1
Culture-independent	Archaea	Metallosphaera sedula				0	0	0	1	0
Culture-independent	Archaea	Methanobrevibacter ruminantium				0	3	1	1	0
Culture-independent	Archaea	Methanobrevibacter smithii				0	0	1	0	0
Culture-independent	Archaea	Methanocaldococcus fervens				0	1	0	2	0
Culture-independent	Archaea	Methanocaldococcus jannaschii				0	5	0	0	2
Culture-independent	Archaea	Methanocaldococcus sp. FS406-22				0	0	0	1	0
Culture-independent	Archaea	Methanocaldococcus vulcanius				0	2	0	0	0
Culture-independent	Archaea	Methanococcoides burtonii				1	0	0	3	1
Culture-independent	Archaea	Methanococcus aeolicus				2	1	0	2	3
Culture-independent	Archaea	Methanococcus maripaludis				0	1	1	1	0
Culture-independent	Archaea	Methanococcus vannielii				0	3	0	0	0
Culture-independent	Archaea	Methanococcus voltae				0	0	0	1	0
Culture-independent	Archaea	Methanocorpusculum labreanum				2	2	0	0	0
Culture-independent	Archaea	Methanoculleus marisnigri				0	7	0	3	1
Culture-independent	Archaea	Methanohalobium evestigatum				3	4	0	3	1
Culture-independent	Archaea	Methanohalophilus mahii				2	0	0	4	0
Culture-independent	Archaea	Methanolacinia petrolearia				0	0	0	2	1
Culture-independent	Archaea	Methanopyrus kandleri				0	3	0	4	0
Culture-independent	Archaea	Methanoregula boonei				2	4	1	2	1
Culture-independent	Archaea	Methanosaeta harundinacea				0	1	0	0	0
Culture-independent	Archaea	Methanosarcina acetivorans				1	10	1	2	5
Culture-independent	Archaea	Methanosarcina barkeri				0	6	0	0	5
Culture-independent	Archaea	Methanosarcina mazei				3	3	3	4	0
Culture-independent	Archaea	Methanosphaera stadtmanae				2	0	0	0	0
Culture-independent	Archaea	Methanosphaerula palustris				0	7	0	0	0
Culture-independent	Archaea	Methanospirillum hungatei				1	9	1	2	1
Culture-independent	Archaea	Methanothermobacter marburgensis				0	0	1	0	0
Culture-independent	Archaea	Methanothermobacter thermautotrophicus				0	3	0	0	0
Culture-independent	Archaea	Methanothermus fervidus				0	2	0	3	0
Culture-independent	Archaea	Methanothrix thermoacetophila				0	3	0	0	0
Culture-independent	Archaea	Natrialba magadii				2	3	0	2	4
Culture-independent	Archaea	Nitrosopumilus maritimus				54	38	3	3	6
Culture-independent	Archaea	Picrophilus torridus				1	1	1	2	4
Culture-independent	Archaea	Pyrobaculum arsenaticum				0	3	0	0	0
Culture-independent	Archaea	Pyrobaculum calidifontis				0	3	0	0	0
Culture-independent	Archaea	Pyrobaculum islandicum				1	3	0	0	0
Culture-independent	Archaea	Pyrobaculum neutrophilum				0	2	0	0	0
Culture-independent	Archaea	Pyrococcus furiosus				0	2	0	1	2
Culture-independent	Archaea	Staphylothermus marinus				0	1	0	1	1
Culture-independent	Archaea	Sulfolobus acidocaldarius				1	0	0	4	0
Culture-independent	Archaea	Sulfolobus islandicus				4	4	2	0	0
Culture-independent	Archaea	Sulfolobus solfataricus				0	0	0	4	1
Culture-independent	Archaea	Thermococcus barophilus				2	5	0	3	1
Culture-independent	Archaea	Thermococcus gammatolerans				0	2	0	4	0
Culture-independent	Archaea	Thermococcus onnurineus				2	1	0	0	2
Culture-independent	Archaea	Thermococcus sibiricus				0	3	0	1	1
Culture-independent	Archaea	Thermococcus sp. AM4				2	2	0	0	0
Culture-independent	Archaea	Thermofilum pendens				2	0	1	0	0
Culture-independent	Archaea	Thermoplasma acidophilum				0	1	0	0	0
Culture-independent	Archaea	Thermosphaera aggregans				0	2	0	0	0
Culture-independent	Archaea	uncultured archaeon GZfos26D6				0	1	0	0	0
Culture-independent	Archaea	uncultured archaeon GZfos34G5				0	1	0	0	0
Culture-independent	Archaea	uncultured archaeon GZfos9D1				0	1	0	1	0
Culture-independent	Archaea	uncultured archaeon MedDCM-OCT-S04-C14				0	0	0	2	1
Culture-independent	Archaea	uncultured archaeon MedDCM-OCT-S04-C140				0	0	0	1	1
Culture-independent	Archaea	uncultured archaeon MedDCM-OCT-S04-C163				0	0	0	1	1
Culture-independent	Archaea	uncultured archaeon MedDCM-OCT-S04-C246				0	0	0	1	1
Culture-independent	Archaea	uncultured archaeon MedDCM-OCT-S05-C10				0	0	0	0	1
Culture-independent	Archaea	uncultured archaeon MedDCM-OCT-S08-C282				0	0	0	0	1
Culture-independent	Archaea	uncultured archaeon MedDCM-OCT-S08-C37				0	0	1	1	0
Culture-independent	Archaea	uncultured archaeon MedDCM-OCT-S09-C50				0	0	0	3	0
Culture-independent	Archaea	uncultured archaeon MedDCM-OCT-S11-C441				0	0	0	1	1
Culture-independent	Archaea	uncultured archaeon MedDCM-OCT-S11-C473				0	0	0	0	1
Culture-independent	Archaea	uncultured crenarchaeote				0	1	0	0	0
Culture-independent	Archaea	uncultured crenarchaeote 74A4				3	1	0	0	0
Culture-independent	Archaea	uncultured haloarchaeon				1	1	0	0	0
Culture-independent	Archaea	uncultured haloarchaeon FLAS10H9				0	0	1	0	0
Culture-independent	Archaea	uncultured marine crenarchaeote AD1000-202-A2				0	1	0	0	1
Culture-independent	Archaea	uncultured marine crenarchaeote AD1000-207-H3				0	1	0	0	0
Culture-independent	Archaea	uncultured marine crenarchaeote HF4000_ANIW133C7				0	1	0	0	0
Culture-independent	Archaea	uncultured marine crenarchaeote HF4000_ANIW133I6				1	0	0	0	0
Culture-independent	Archaea	uncultured marine crenarchaeote HF4000_ANIW137N13				1	0	0	0	0
Culture-independent	Archaea	uncultured marine crenarchaeote HF4000_ANIW137N18				2	0	0	0	0
Culture-independent	Archaea	uncultured marine crenarchaeote HF4000_ANIW141M18				1	1	0	0	0
Culture-independent	Archaea	uncultured marine crenarchaeote HF4000_ANIW141N1				0	1	0	0	0
Culture-independent	Archaea	uncultured marine crenarchaeote HF4000_ANIW93E5				2	1	0	0	0
Culture-independent	Archaea	uncultured marine crenarchaeote HF4000_ANIW93H17				1	0	0	0	0
Culture-independent	Archaea	uncultured marine crenarchaeote HF4000_ANIW93I24				1	0	0	0	0
Culture-independent	Archaea	uncultured marine crenarchaeote HF4000_ANIW97J3				1	1	0	0	0
Culture-independent	Archaea	uncultured marine crenarchaeote HF4000_ANIW97M7				0	1	0	0	0
Culture-independent	Archaea	uncultured marine crenarchaeote HF4000_ANIW97P9				1	0	0	0	0
Culture-independent	Archaea	uncultured marine crenarchaeote HF4000_APKG10D8				0	4	0	0	0
Culture-independent	Archaea	uncultured marine crenarchaeote HF4000_APKG10F15				1	0	0	0	0
Culture-independent	Archaea	uncultured marine crenarchaeote HF4000_APKG10L15				0	1	0	0	0
Culture-independent	Archaea	uncultured marine crenarchaeote HF4000_APKG2O16				3	2	0	0	0
Culture-independent	Archaea	uncultured marine crenarchaeote HF4000_APKG3D24				1	0	0	0	1
Culture-independent	Archaea	uncultured marine crenarchaeote HF4000_APKG3K8				0	2	0	0	0
Culture-independent	Archaea	uncultured marine crenarchaeote HF4000_APKG5B22				0	1	0	0	0
Culture-independent	Archaea	uncultured marine crenarchaeote HF4000_APKG5C13				0	1	0	0	0
Culture-independent	Archaea	uncultured marine crenarchaeote HF4000_APKG5N21				1	0	0	0	0
Culture-independent	Archaea	uncultured marine crenarchaeote HF4000_APKG6B14				1	1	0	0	1
Culture-independent	Archaea	uncultured marine crenarchaeote HF4000_APKG6D3				1	0	0	0	0
Culture-independent	Archaea	uncultured marine crenarchaeote HF4000_APKG6D9				3	2	0	0	0
Culture-independent	Archaea	uncultured marine crenarchaeote HF4000_APKG6J21				1	0	0	0	0
Culture-independent	Archaea	uncultured marine crenarchaeote HF4000_APKG7F11				0	1	0	0	0
Culture-independent	Archaea	uncultured marine crenarchaeote HF4000_APKG7F19				0	0	0	1	0
Culture-independent	Archaea	uncultured marine crenarchaeote HF4000_APKG8D22				0	1	0	0	0
Culture-independent	Archaea	uncultured marine crenarchaeote HF4000_APKG8D6				1	0	0	0	0
Culture-independent	Archaea	uncultured marine crenarchaeote HF4000_APKG8I13				0	1	0	0	0
Culture-independent	Archaea	uncultured marine crenarchaeote HF4000_APKG9M20				0	4	0	0	0
Culture-independent	Archaea	uncultured marine crenarchaeote KM3-47-D6				0	1	0	0	0
Culture-independent	Archaea	uncultured marine group II euryarchaeote 37F11				0	0	0	0	2
Culture-independent	Archaea	uncultured marine group II euryarchaeote DeepAnt-15E7				0	0	0	0	2
Culture-independent	Archaea	uncultured marine group II euryarchaeote EF100_57A08				0	0	0	2	0
Culture-independent	Archaea	uncultured marine group II euryarchaeote KM3-130-D10				0	0	0	0	1
Culture-independent	Archaea	uncultured marine group II euryarchaeote KM3-85-F5				0	0	0	1	1
Culture-independent	Archaea	uncultured marine group III euryarchaeote KM3-28-E8				0	1	0	1	0
Culture-independent	Archaea	uncultured marine group III euryarchaeote SAT1000-53-B3				0	0	0	2	0
Culture-independent	Archaea	Vulcanisaeta distributa				0	1	0	0	0
Culture-independent	Bacteria	Acaryochloris marina				15	32	5	21	26
Culture-independent	Bacteria	Acetivibrio cellulolyticus				2	7	0	3	5
Culture-independent	Bacteria	Acetohalobium arabaticum				0	13	0	6	3
Culture-independent	Bacteria	Acetomicrobium hydrogeniformans				0	10	0	0	5
Culture-independent	Bacteria	Acholeplasma laidlawii				1	0	0	0	0
Culture-independent	Bacteria	Achromobacter lyticus				0	1	0	0	0
Culture-independent	Bacteria	Achromobacter piechaudii				3	8	3	5	6
Culture-independent	Bacteria	Achromobacter sp. BP3				0	1	0	0	0
Culture-independent	Bacteria	Achromobacter xylosoxidans				6	22	6	15	19
Culture-independent	Bacteria	Acidaminococcus fermentans				0	11	0	0	1
Culture-independent	Bacteria	Acidaminococcus sp. D21				1	2	2	0	0
Culture-independent	Bacteria	Acidimicrobium ferrooxidans				0	10	1	5	0
Culture-independent	Bacteria	Acidiphilium cryptum				4	29	11	27	20
Culture-independent	Bacteria	Acidithiobacillus caldus				0	2	0	5	0
Culture-independent	Bacteria	Acidithiobacillus ferrooxidans				5	5	3	4	10
Culture-independent	Bacteria	Acidobacterium capsulatum				5	23	0	5	2
Culture-independent	Bacteria	Acidobacterium sp. MP5ACTX9				4	20	1	0	0
Culture-independent	Bacteria	Acidothermus cellulolyticus				0	12	1	7	0
Culture-independent	Bacteria	Acidovorax avenae				0	3	0	3	6
Culture-independent	Bacteria	Acidovorax citrulli				2	7	7	6	7
Culture-independent	Bacteria	Acidovorax delafieldii				0	1	2	4	1
Culture-independent	Bacteria	Acidovorax sp. JS42				5	8	6	8	9
Culture-independent	Bacteria	Acinetobacter baumannii				4	8	29	18	24
Culture-independent	Bacteria	Acinetobacter calcoaceticus				0	1	8	3	4
Culture-independent	Bacteria	Acinetobacter haemolyticus				2	2	4	11	1
Culture-independent	Bacteria	Acinetobacter johnsonii				0	1	17	7	5
Culture-independent	Bacteria	Acinetobacter junii				1	2	7	4	3
Culture-independent	Bacteria	Acinetobacter lwoffii				0	5	11	4	5
Culture-independent	Bacteria	Acinetobacter nosocomialis				0	1	6	0	2
Culture-independent	Bacteria	Acinetobacter oleivorans				0	2	5	5	3
Culture-independent	Bacteria	Acinetobacter pittii				0	3	7	3	3
Culture-independent	Bacteria	Acinetobacter radioresistens				0	1	10	10	5
Culture-independent	Bacteria	Acinetobacter sp. ADP1				0	0	0	1	0
Culture-independent	Bacteria	Acinetobacter sp. ATCC 27244				0	0	9	10	4
Culture-independent	Bacteria	Acinetobacter sp. NFM2				0	0	0	0	1
Culture-independent	Bacteria	Actinoallomurus spadix				0	0	0	0	1
Culture-independent	Bacteria	Actinobacillus lignieresii				1	3	3	11	9
Culture-independent	Bacteria	Actinobacillus minor				1	2	5	6	2
Culture-independent	Bacteria	Actinobacillus succinogenes				1	0	11	9	5
Culture-independent	Bacteria	Actinobacillus ureae				0	0	3	0	0
Culture-independent	Bacteria	Actinomadura kijaniata				0	1	0	0	0
Culture-independent	Bacteria	Actinomyces coleocanis				0	0	0	0	1
Culture-independent	Bacteria	Actinomyces odontolyticus				0	1	0	0	0
Culture-independent	Bacteria	Actinomyces sp. oral taxon 171				1	1	0	2	0
Culture-independent	Bacteria	Actinomyces sp. oral taxon 178				0	0	0	3	0
Culture-independent	Bacteria	Actinomyces sp. oral taxon 848				0	0	0	2	0
Culture-independent	Bacteria	Actinomyces urogenitalis				0	2	0	1	0
Culture-independent	Bacteria	Actinosynnema mirum				2	25	2	0	6
Culture-independent	Bacteria	Aerococcus viridans				0	1	1	0	0
Culture-independent	Bacteria	Aeromicrobium marinum				0	9	0	0	7
Culture-independent	Bacteria	Aeromonas caviae				0	0	0	0	3
Culture-independent	Bacteria	Aeromonas encheleia				0	0	0	1	0
Culture-independent	Bacteria	Aeromonas hydrophila				3	6	30	21	19
Culture-independent	Bacteria	Aeromonas molluscorum				0	0	0	1	0
Culture-independent	Bacteria	Aeromonas salmonicida				0	9	31	29	24
Culture-independent	Bacteria	Aeromonas veronii				0	1	0	0	0
Culture-independent	Bacteria	Afipia sp. 1NLS2				3	7	4	11	8
Culture-independent	Bacteria	Agathobacter rectalis				2	0	0	0	1
Culture-independent	Bacteria	Aggregatibacter actinomycetemcomitans				0	0	6	6	5
Culture-independent	Bacteria	Aggregatibacter aphrophilus				0	0	4	7	1
Culture-independent	Bacteria	Aggregatibacter segnis				0	1	3	3	0
Culture-independent	Bacteria	Agrobacterium tumefaciens				5	32	16	54	45
Culture-independent	Bacteria	Ahrensia sp. R2A130				2	10	7	17	17
Culture-independent	Bacteria	Akkermansia muciniphila				3	11	1	2	4
Culture-independent	Bacteria	Alcaligenes faecalis				0	0	0	1	1
Culture-independent	Bacteria	Alcanivorax sp. DG881				4	14	16	20	65
Culture-independent	Bacteria	Algoriphagus sp. PR1				3	28	3	18	28
Culture-independent	Bacteria	Alicycliphilus denitrificans				0	10	2	5	6
Culture-independent	Bacteria	Alicyclobacillus acidocaldarius				2	12	1	2	0
Culture-independent	Bacteria	Aliivibrio fischeri				7	8	87	36	27
Culture-independent	Bacteria	Aliivibrio salmonicida				0	0	1	1	0
Culture-independent	Bacteria	Alistipes putredinis				0	2	0	4	7
Culture-independent	Bacteria	Alistipes sp. HGB5				0	8	0	2	1
Culture-independent	Bacteria	Alkalilimnicola ehrlichii				9	16	14	18	19
Culture-independent	Bacteria	Alkaliphilus metalliredigens				2	4	3	7	4
Culture-independent	Bacteria	Alkaliphilus oremlandii				0	3	0	7	5
Culture-independent	Bacteria	Allochromatium vinosum				6	12	1	15	15
Culture-independent	Bacteria	Alloprevotella tannerae				0	3	0	0	4
Culture-independent	Bacteria	Allorhizobium borbori				0	0	0	0	1
Culture-independent	Bacteria	Allorhizobium vitis				7	3	1	23	16
Culture-independent	Bacteria	Alteromonadales bacterium TW-7				3	3	619	279	43
Culture-independent	Bacteria	Alteromonas macleodii				2	12	264	354	559
Culture-independent	Bacteria	Alteromonas sp.				0	0	1	0	0
Culture-independent	Bacteria	Aminobacterium colombiense				0	4	0	1	0
Culture-independent	Bacteria	Aminomonas paucivorans				2	4	0	1	0
Culture-independent	Bacteria	Ammonifex degensii				1	5	1	3	7
Culture-independent	Bacteria	Amoebophilus asiaticus				0	3	1	0	4
Culture-independent	Bacteria	Amycolatopsis mediterranei				6	8	3	5	8
Culture-independent	Bacteria	Anabaena variabilis				18	34	5	21	24
Culture-independent	Bacteria	Anaerococcus lactolyticus				0	0	0	1	1
Culture-independent	Bacteria	Anaerococcus prevotii				2	2	1	1	2
Culture-independent	Bacteria	Anaerococcus tetradius				0	0	0	2	0
Culture-independent	Bacteria	Anaerococcus vaginalis				0	0	0	0	2
Culture-independent	Bacteria	Anaerofustis stercorihominis				0	0	0	3	0
Culture-independent	Bacteria	Anaeromyxobacter dehalogenans				11	28	5	7	20
Culture-independent	Bacteria	Anaeromyxobacter sp. Fw109-5				5	40	0	3	12
Culture-independent	Bacteria	Anaeromyxobacter sp. K				5	13	2	3	3
Culture-independent	Bacteria	Anaerostipes caccae				0	0	0	1	0
Culture-independent	Bacteria	Anaerotruncus colihominis				0	1	1	2	1
Culture-independent	Bacteria	Anaplasma centrale				0	1	1	3	0
Culture-independent	Bacteria	Anaplasma marginale				0	3	3	5	0
Culture-independent	Bacteria	Anaplasma phagocytophilum				0	1	0	5	3
Culture-independent	Bacteria	Anoxybacillus flavithermus				3	6	0	6	2
Culture-independent	Bacteria	Aphanizomenon flosaquae				0	1	0	0	0
Culture-independent	Bacteria	Aphanizomenon sp. NH-5				0	1	0	0	0
Culture-independent	Bacteria	Aplysina aerophoba bacterial symbiont clone pAE27P20				0	1	0	0	0
Culture-independent	Bacteria	Aplysina aerophoba bacterial symbiont clone pAPKS18				0	7	0	0	0
Culture-independent	Bacteria	Aquifex aeolicus				2	2	0	6	3
Culture-independent	Bacteria	Arcanobacterium haemolyticum				0	0	0	2	0
Culture-independent	Bacteria	Arcobacter butzleri				1	1	11	5	4
Culture-independent	Bacteria	Arcobacter nitrofigilis				0	2	20	9	3
Culture-independent	Bacteria	Arthrobacter sp. FB24				2	8	1	2	0
Culture-independent	Bacteria	Arthrospira maxima				12	30	0	13	14
Culture-independent	Bacteria	Aster yellows phytoplasma				0	0	1	0	0
Culture-independent	Bacteria	Asticcacaulis excentricus				2	8	6	17	20
Culture-independent	Bacteria	Atopobium parvulum				0	1	0	0	0
Culture-independent	Bacteria	Atopobium rimae				1	1	0	0	0
Culture-independent	Bacteria	Atopobium vaginae				1	0	0	1	0
Culture-independent	Bacteria	Aurantimonas manganoxydans				4	24	7	29	25
Culture-independent	Bacteria	Azospirillum brasilense				0	1	1	0	1
Culture-independent	Bacteria	Azotobacter vinelandii				0	13	18	15	17
Culture-independent	Bacteria	Bacillus amyloliquefaciens				2	3	1	1	5
Culture-independent	Bacteria	Bacillus anthracis				3	6	1	3	2
Culture-independent	Bacteria	Bacillus atrophaeus				0	0	1	0	0
Culture-independent	Bacteria	Bacillus cellulosilyticus				1	5	1	6	7
Culture-independent	Bacteria	Bacillus cereus				10	23	8	22	13
Culture-independent	Bacteria	Bacillus coagulans				0	5	1	0	2
Culture-independent	Bacteria	Bacillus cytotoxicus				0	1	3	2	1
Culture-independent	Bacteria	Bacillus firmus				0	1	0	0	0
Culture-independent	Bacteria	Bacillus halodurans				0	0	1	0	0
Culture-independent	Bacteria	Bacillus licheniformis				0	6	1	4	5
Culture-independent	Bacteria	Bacillus megaterium				5	10	0	6	6
Culture-independent	Bacteria	Bacillus mycoides				0	1	0	2	1
Culture-independent	Bacteria	Bacillus pseudofirmus				0	4	4	8	0
Culture-independent	Bacteria	Bacillus pseudomycoides				0	0	0	1	2
Culture-independent	Bacteria	Bacillus pumilus				0	7	1	6	2
Culture-independent	Bacteria	Bacillus selenitireducens				0	3	2	3	3
Culture-independent	Bacteria	Bacillus sp. 2_A_57_CT2				2	7	1	5	1
Culture-independent	Bacteria	Bacillus sp. B14905				1	2	0	0	0
Culture-independent	Bacteria	Bacillus sp. BR449				0	1	0	0	0
Culture-independent	Bacteria	Bacillus sp. BT1B_CT2				0	2	1	4	7
Culture-independent	Bacteria	Bacillus sp. NRRL B-14911				0	10	0	5	8
Culture-independent	Bacteria	Bacillus sp. SG-1				1	6	1	3	0
Culture-independent	Bacteria	Bacillus sp. TA2.A1				0	1	0	0	0
Culture-independent	Bacteria	Bacillus sp. WBC-3				0	0	0	1	0
Culture-independent	Bacteria	Bacillus subtilis				1	13	3	5	4
Culture-independent	Bacteria	Bacillus thuringiensis				2	12	4	9	9
Culture-independent	Bacteria	Bacillus weihenstephanensis				0	2	2	3	2
Culture-independent	Bacteria	Bacteroides caccae				0	5	0	3	4
Culture-independent	Bacteria	Bacteroides cellulosilyticus				0	8	1	0	6
Culture-independent	Bacteria	Bacteroides coprocola				0	0	0	0	8
Culture-independent	Bacteria	Bacteroides coprophilus				0	0	1	0	0
Culture-independent	Bacteria	Bacteroides dorei				0	6	1	2	6
Culture-independent	Bacteria	Bacteroides eggerthii				1	4	0	0	5
Culture-independent	Bacteria	Bacteroides finegoldii				0	2	0	3	2
Culture-independent	Bacteria	Bacteroides fragilis				0	2	0	0	1
Culture-independent	Bacteria	Bacteroides helcogenes				0	1	0	1	2
Culture-independent	Bacteria	Bacteroides intestinalis				0	5	2	2	8
Culture-independent	Bacteria	Bacteroides ovatus				0	14	0	9	8
Culture-independent	Bacteria	Bacteroides pectinophilus				0	0	1	1	3
Culture-independent	Bacteria	Bacteroides plebeius				0	0	2	2	0
Culture-independent	Bacteria	Bacteroides sp. 1_1_14				0	6	1	6	8
Culture-independent	Bacteria	Bacteroides sp. 1_1_6				0	4	1	8	7
Culture-independent	Bacteria	Bacteroides sp. 2_1_16				2	0	2	3	6
Culture-independent	Bacteria	Bacteroides sp. 2_1_22				1	2	0	6	2
Culture-independent	Bacteria	Bacteroides sp. 2_1_33B				0	6	0	2	5
Culture-independent	Bacteria	Bacteroides sp. 2_2_4				0	1	0	0	5
Culture-independent	Bacteria	Bacteroides sp. 20_3				0	1	0	3	7
Culture-independent	Bacteria	Bacteroides sp. 3_1_19				0	6	0	1	12
Culture-independent	Bacteria	Bacteroides sp. 3_1_23				0	0	0	0	6
Culture-independent	Bacteria	Bacteroides sp. 3_1_33FAA				0	1	0	2	4
Culture-independent	Bacteria	Bacteroides sp. 3_1_40A				1	6	0	1	8
Culture-independent	Bacteria	Bacteroides sp. 3_2_5				0	9	1	2	7
Culture-independent	Bacteria	Bacteroides sp. 4_1_36				1	1	0	2	2
Culture-independent	Bacteria	Bacteroides sp. 4_3_47FAA				1	5	0	1	9
Culture-independent	Bacteria	Bacteroides sp. 9_1_42FAA				0	3	0	3	5
Culture-independent	Bacteria	Bacteroides sp. D1				0	0	0	6	2
Culture-independent	Bacteria	Bacteroides sp. D2				0	2	0	2	2
Culture-independent	Bacteria	Bacteroides sp. D20				0	2	1	2	6
Culture-independent	Bacteria	Bacteroides sp. D22				0	0	0	3	1
Culture-independent	Bacteria	Bacteroides stercoris				0	1	2	0	5
Culture-independent	Bacteria	Bacteroides thetaiotaomicron				0	10	3	10	10
Culture-independent	Bacteria	Bacteroides uniformis				2	2	0	3	8
Culture-independent	Bacteria	Bacteroides vulgatus				2	13	1	1	22
Culture-independent	Bacteria	Bacteroides xylanisolvens				1	4	0	6	1
Culture-independent	Bacteria	Bacteroidetes oral taxon 274				1	0	0	0	4
Culture-independent	Bacteria	Bartonella bacilliformis				0	3	5	22	14
Culture-independent	Bacteria	Bartonella clarridgeiae				0	0	0	1	0
Culture-independent	Bacteria	Bartonella grahamii				1	2	0	15	0
Culture-independent	Bacteria	Bartonella henselae				0	0	0	1	0
Culture-independent	Bacteria	Bartonella quintana				0	0	0	1	0
Culture-independent	Bacteria	Basfia succiniciproducens				0	1	1	11	3
Culture-independent	Bacteria	Beggiatoa sp. PS				9	25	3	7	10
Culture-independent	Bacteria	Beggiatoa sp. SS				0	3	0	1	0
Culture-independent	Bacteria	Beijerinckia indica				1	9	5	22	20
Culture-independent	Bacteria	Bermanella marisrubri				4	14	26	18	21
Culture-independent	Bacteria	beta proteobacterium KB13				0	3	0	14	6
Culture-independent	Bacteria	Beutenbergia cavernae				5	13	2	1	2
Culture-independent	Bacteria	Bifidobacterium adolescentis				0	3	0	2	0
Culture-independent	Bacteria	Bifidobacterium angulatum				1	0	0	1	1
Culture-independent	Bacteria	Bifidobacterium animalis				0	1	1	0	0
Culture-independent	Bacteria	Bifidobacterium gallicum				0	2	0	0	0
Culture-independent	Bacteria	Bifidobacterium longum				1	2	1	1	0
Culture-independent	Bacteria	Bifidobacterium pseudocatenulatum				0	2	0	0	0
Culture-independent	Bacteria	Bifidobacterium sp. 12_1_47BFAA				0	1	0	0	0
Culture-independent	Bacteria	Bilophila wadsworthia				0	1	2	2	0
Culture-independent	Bacteria	Blastopirellula marina				15	94	4	5	35
Culture-independent	Bacteria	Blattabacterium sp. (Blattella germanica)				0	0	0	4	0
Culture-independent	Bacteria	Blattabacterium sp. (Periplaneta americana)				0	1	0	0	0
Culture-independent	Bacteria	Blautia hydrogenotrophica				0	2	0	1	0
Culture-independent	Bacteria	Blautia obeum				0	4	1	1	2
Culture-independent	Bacteria	Bordetella hinzii				0	0	0	0	1
Culture-independent	Bacteria	Bordetella pertussis				0	0	0	0	2
Culture-independent	Bacteria	Borrelia afzelii				0	2	1	0	0
Culture-independent	Bacteria	Borrelia duttonii				0	0	0	1	0
Culture-independent	Bacteria	Borrelia recurrentis				0	0	0	0	1
Culture-independent	Bacteria	Borrelia turicatae				0	0	1	4	0
Culture-independent	Bacteria	Borreliella burgdorferi				0	1	0	0	1
Culture-independent	Bacteria	Borreliella garinii				1	2	0	0	2
Culture-independent	Bacteria	Bowmanella denitrificans				0	0	1	0	0
Culture-independent	Bacteria	Bowmanella pacifica				0	0	0	0	1
Culture-independent	Bacteria	Brachybacterium faecium				5	4	0	0	0
Culture-independent	Bacteria	Brachyspira hyodysenteriae				1	3	0	0	4
Culture-independent	Bacteria	Brachyspira murdochii				1	8	0	2	4
Culture-independent	Bacteria	Brachyspira pilosicoli				0	1	0	3	2
Culture-independent	Bacteria	Bradyrhizobium japonicum				2	4	0	0	0
Culture-independent	Bacteria	Bradyrhizobium sp. BTAi1				10	50	16	67	32
Culture-independent	Bacteria	Bradyrhizobium sp. UPM1029				0	0	0	1	0
Culture-independent	Bacteria	Brevibacterium mcbrellneri				1	3	0	0	0
Culture-independent	Bacteria	Brevundimonas sp. BAL3				1	7	1	12	11
Culture-independent	Bacteria	Brevundimonas subvibrioides				2	1	7	12	21
Culture-independent	Bacteria	Brucella melitensis				17	45	55	241	145
Culture-independent	Bacteria	Brucella pinnipedialis				3	4	6	32	12
Culture-independent	Bacteria	Brucella sp. 83/13				1	8	4	14	5
Culture-independent	Bacteria	Brucella sp. BO1				0	1	2	12	9
Culture-independent	Bacteria	Brucella sp. BO2				2	4	4	18	8
Culture-independent	Bacteria	Brucella sp. F5/99				3	3	5	24	11
Culture-independent	Bacteria	Brucella sp. NF 2653				1	6	4	15	7
Culture-independent	Bacteria	Brucella sp. NVSL 07-0026				2	2	4	16	10
Culture-independent	Bacteria	Buchnera aphidicola				0	0	3	6	3
Culture-independent	Bacteria	Bulleidia extructa				0	0	0	1	0
Culture-independent	Bacteria	Burkholderia ambifaria				1	15	1	19	22
Culture-independent	Bacteria	Burkholderia cenocepacia				4	12	10	10	11
Culture-independent	Bacteria	Burkholderia dolosa				0	5	0	0	2
Culture-independent	Bacteria	Burkholderia glumae				0	9	5	4	3
Culture-independent	Bacteria	Burkholderia mallei				9	23	16	28	37
Culture-independent	Bacteria	Burkholderia multivorans				6	6	3	9	15
Culture-independent	Bacteria	Burkholderia sp. 383				4	15	16	10	9
Culture-independent	Bacteria	Burkholderia sp. CCGE1001				0	7	1	4	4
Culture-independent	Bacteria	Burkholderia sp. CCGE1002				2	14	3	9	10
Culture-independent	Bacteria	Burkholderia sp. CCGE1003				4	7	5	8	5
Culture-independent	Bacteria	Burkholderia sp. Ch1-1				3	4	1	3	4
Culture-independent	Bacteria	Burkholderia sp. H160				1	12	2	8	6
Culture-independent	Bacteria	Burkholderia thailandensis				3	5	0	8	3
Culture-independent	Bacteria	Burkholderia vietnamiensis				1	9	0	15	17
Culture-independent	Bacteria	Burkholderiales bacterium 1_1_47				0	1	0	3	3
Culture-independent	Bacteria	Butyrivibrio crossotus				0	0	0	0	1
Culture-independent	Bacteria	Butyrivibrio proteoclasticus				0	9	0	0	0
Culture-independent	Bacteria	Caldanaerobacter subterraneus				6	10	4	7	8
Culture-independent	Bacteria	Caldicellulosiruptor bescii				1	5	0	4	2
Culture-independent	Bacteria	Caldicellulosiruptor hydrothermalis				1	0	0	2	2
Culture-independent	Bacteria	Caldicellulosiruptor kristjanssonii				0	0	0	1	1
Culture-independent	Bacteria	Caldicellulosiruptor kronotskyensis				0	3	0	3	0
Culture-independent	Bacteria	Caldicellulosiruptor lactoaceticus				0	1	0	1	3
Culture-independent	Bacteria	Caldicellulosiruptor obsidiansis				0	0	0	4	3
Culture-independent	Bacteria	Caldicellulosiruptor owensensis				0	1	0	7	0
Culture-independent	Bacteria	Caldicellulosiruptor saccharolyticus				2	9	0	3	0
Culture-independent	Bacteria	Calditerrivibrio nitroreducens				2	9	0	3	5
Culture-independent	Bacteria	Caminibacter mediatlanticus				0	0	0	1	0
Culture-independent	Bacteria	Campylobacter coli				0	0	1	1	1
Culture-independent	Bacteria	Campylobacter concisus				0	0	1	4	3
Culture-independent	Bacteria	Campylobacter curvus				1	0	0	2	3
Culture-independent	Bacteria	Campylobacter fetus				0	1	0	6	2
Culture-independent	Bacteria	Campylobacter hominis				0	0	0	1	0
Culture-independent	Bacteria	Campylobacter jejuni				0	3	6	10	5
Culture-independent	Bacteria	Campylobacter lari				0	1	4	0	0
Culture-independent	Bacteria	Campylobacter rectus				0	1	0	0	0
Culture-independent	Bacteria	Campylobacter showae				0	0	0	1	0
Culture-independent	Bacteria	Campylobacter upsaliensis				0	0	1	1	1
Culture-independent	Bacteria	Campylobacterales bacterium GD 1				0	2	0	5	2
Culture-independent	Bacteria	candidate division TM7 genomosp. GTL1				0	4	0	0	1
Culture-independent	Bacteria	Candidatus Accumulibacter phosphatis				7	23	2	8	11
Culture-independent	Bacteria	Candidatus Baumannia cicadellinicola				0	0	1	1	1
Culture-independent	Bacteria	Candidatus Blochmannia pennsylvanicus				0	0	1	4	0
Culture-independent	Bacteria	Candidatus Blochmannia vafer				0	0	2	0	0
Culture-independent	Bacteria	Candidatus Chloracidobacterium thermophilum				1	1	0	1	0
Culture-independent	Bacteria	Candidatus Desulforudis audaxviator				3	20	0	2	4
Culture-independent	Bacteria	Candidatus Fritschea bemisiae				0	0	0	1	0
Culture-independent	Bacteria	Candidatus Hamiltonella defensa				1	0	2	2	0
Culture-independent	Bacteria	Candidatus Koribacter versatilis				8	59	4	11	4
Culture-independent	Bacteria	Candidatus Liberibacter americanus				0	0	0	0	1
Culture-independent	Bacteria	Candidatus Liberibacter asiaticus				1	0	0	9	2
Culture-independent	Bacteria	Candidatus Liberibacter solanacearum				0	0	0	2	0
Culture-independent	Bacteria	Candidatus Nitrospira defluvii				2	0	0	0	0
Culture-independent	Bacteria	Candidatus Pelagibacter sp. HTCC7211				3	3	173	672	353
Culture-independent	Bacteria	Candidatus Pelagibacter ubique				1	5	212	1299	571
Culture-independent	Bacteria	Candidatus Poribacteria sp. WGA-A3				57	232	1	5	3
Culture-independent	Bacteria	Candidatus Puniceispirillum marinum				4	17	34	134	53
Culture-independent	Bacteria	Candidatus Regiella insecticola				0	0	2	0	0
Culture-independent	Bacteria	Candidatus Solibacter usitatus				28	127	2	12	19
Culture-independent	Bacteria	Candidatus Thiobios zoothamnicoli				0	0	0	0	1
Culture-independent	Bacteria	Capnocytophaga gingivalis				2	3	1	4	13
Culture-independent	Bacteria	Capnocytophaga ochracea				3	11	6	16	12
Culture-independent	Bacteria	Capnocytophaga sputigena				2	1	0	5	6
Culture-independent	Bacteria	Carboxydothermus hydrogenoformans				2	13	0	4	8
Culture-independent	Bacteria	Cardiobacterium hominis				0	5	0	4	6
Culture-independent	Bacteria	Carnobacterium sp. AT7				0	0	5	1	1
Culture-independent	Bacteria	Catenibacterium mitsuokai				1	0	0	1	1
Culture-independent	Bacteria	Catenulispora acidiphila				6	30	2	5	7
Culture-independent	Bacteria	Catonella morbi				0	1	0	2	1
Culture-independent	Bacteria	Caulobacter segnis				0	14	5	14	24
Culture-independent	Bacteria	Caulobacter sp. K31				3	18	8	26	35
Culture-independent	Bacteria	Caulobacter vibrioides				5	20	10	32	38
Culture-independent	Bacteria	Cellulomonas flavigena				0	11	1	0	2
Culture-independent	Bacteria	Cellulophaga algicola				0	18	0	16	41
Culture-independent	Bacteria	Cellulosilyticum lentocellum				0	2	0	3	1
Culture-independent	Bacteria	Cellvibrio japonicus				2	11	22	29	35
Culture-independent	Bacteria	Chelativorans sp. BNC1				8	23	12	38	39
Culture-independent	Bacteria	Chinaberry witches'-broom phytoplasma				0	0	1	0	0
Culture-independent	Bacteria	Chitinophaga pinensis				16	28	8	7	57
Culture-independent	Bacteria	Chlamydia muridarum				0	0	1	1	2
Culture-independent	Bacteria	Chlamydia suis				0	0	2	3	0
Culture-independent	Bacteria	Chlamydia trachomatis				0	0	0	1	0
Culture-independent	Bacteria	Chlamydophila caviae				0	1	0	0	2
Culture-independent	Bacteria	Chlamydophila pneumoniae				0	1	0	1	0
Culture-independent	Bacteria	Chlorobaculum parvum				3	2	1	4	0
Culture-independent	Bacteria	Chlorobaculum tepidum				1	8	3	4	2
Culture-independent	Bacteria	Chlorobium chlorochromatii				3	11	1	2	1
Culture-independent	Bacteria	Chlorobium clathratiforme				1	14	1	7	3
Culture-independent	Bacteria	Chlorobium ferrooxidans				1	5	1	1	4
Culture-independent	Bacteria	Chlorobium limicola				0	10	1	4	4
Culture-independent	Bacteria	Chlorobium luteolum				3	9	0	2	8
Culture-independent	Bacteria	Chlorobium phaeobacteroides				3	23	1	8	13
Culture-independent	Bacteria	Chlorobium phaeovibrioides				2	7	2	6	7
Culture-independent	Bacteria	Chloroflexus aggregans				14	35	1	13	4
Culture-independent	Bacteria	Chloroflexus aurantiacus				4	41	0	7	10
Culture-independent	Bacteria	Chloroflexus sp. Y-400-fl				3	38	0	7	11
Culture-independent	Bacteria	Chloroherpeton thalassium				7	20	1	7	10
Culture-independent	Bacteria	Chromatium okenii				0	0	0	1	0
Culture-independent	Bacteria	Chromobacterium violaceum				4	9	4	9	10
Culture-independent	Bacteria	Chromohalobacter salexigens				5	17	29	51	30
Culture-independent	Bacteria	Chryseobacterium gleum				0	12	5	10	15
Culture-independent	Bacteria	Chthoniobacter flavus				13	50	4	6	27
Culture-independent	Bacteria	Citreicella sp. SE45				5	18	3	18	48
Culture-independent	Bacteria	Citrobacter freundii				0	0	2	0	1
Culture-independent	Bacteria	Citrobacter koseri				3	3	25	4	9
Culture-independent	Bacteria	Citrobacter sp. 30_2				0	4	17	5	9
Culture-independent	Bacteria	Citrobacter youngae				0	0	11	4	2
Culture-independent	Bacteria	Clostridiales bacterium 1_7_47FAA				4	5	1	0	3
Culture-independent	Bacteria	Clostridiales genomosp. BVAB3				0	0	0	0	2
Culture-independent	Bacteria	Clostridioides difficile				2	6	0	2	2
Culture-independent	Bacteria	Clostridium acetobutylicum				1	3	1	0	1
Culture-independent	Bacteria	Clostridium asparagiforme				0	7	0	0	2
Culture-independent	Bacteria	Clostridium beijerinckii				5	10	0	5	4
Culture-independent	Bacteria	Clostridium bolteae				1	6	0	1	0
Culture-independent	Bacteria	Clostridium botulinum				2	11	0	11	4
Culture-independent	Bacteria	Clostridium butyricum				3	3	0	2	2
Culture-independent	Bacteria	Clostridium carboxidivorans				0	3	0	0	0
Culture-independent	Bacteria	Clostridium cellulolyticum				0	6	1	4	6
Culture-independent	Bacteria	Clostridium cellulovorans				2	0	0	0	4
Culture-independent	Bacteria	Clostridium hiranonis				0	2	0	3	5
Culture-independent	Bacteria	Clostridium hylemonae				1	0	0	1	0
Culture-independent	Bacteria	Clostridium kluyveri				0	3	1	3	0
Culture-independent	Bacteria	Clostridium leptum				0	3	0	4	0
Culture-independent	Bacteria	Clostridium ljungdahlii				2	5	0	2	1
Culture-independent	Bacteria	Clostridium methylpentosum				1	3	0	1	0
Culture-independent	Bacteria	Clostridium nexile				0	0	0	1	0
Culture-independent	Bacteria	Clostridium novyi				2	3	1	2	0
Culture-independent	Bacteria	Clostridium papyrosolvens				0	2	0	2	2
Culture-independent	Bacteria	Clostridium perfringens				0	4	2	12	5
Culture-independent	Bacteria	Clostridium phytofermentans				4	8	1	3	3
Culture-independent	Bacteria	Clostridium ramosum				0	0	0	1	1
Culture-independent	Bacteria	Clostridium saccharolyticum				0	0	0	0	4
Culture-independent	Bacteria	Clostridium scindens				0	1	0	0	1
Culture-independent	Bacteria	Clostridium sp. 7_2_43FAA				2	0	2	2	0
Culture-independent	Bacteria	Clostridium sp. L2-50				0	0	0	0	1
Culture-independent	Bacteria	Clostridium sp. M62/1				3	0	0	1	0
Culture-independent	Bacteria	Clostridium sp. SS2/1				0	1	0	0	0
Culture-independent	Bacteria	Clostridium spiroforme				0	0	0	1	0
Culture-independent	Bacteria	Clostridium sporogenes				1	0	0	0	3
Culture-independent	Bacteria	Clostridium symbiosum				1	0	0	0	0
Culture-independent	Bacteria	Clostridium tetani				0	2	0	6	1
Culture-independent	Bacteria	Clostridium thermocellum				1	14	1	1	1
Culture-independent	Bacteria	Coenonia anatina				0	0	0	1	0
Culture-independent	Bacteria	Collinsella aerofaciens				0	3	1	0	0
Culture-independent	Bacteria	Colwellia psychrerythraea				4	16	107	76	47
Culture-independent	Bacteria	Comamonas testosteroni				1	10	13	20	11
Culture-independent	Bacteria	Conexibacter woesei				4	24	1	2	5
Culture-independent	Bacteria	Congregibacter litoralis				7	36	22	50	40
Culture-independent	Bacteria	Coprobacillus sp. 29_1				0	1	0	0	0
Culture-independent	Bacteria	Coprobacillus sp. D7				0	0	0	1	1
Culture-independent	Bacteria	Coprococcus comes				0	2	0	0	0
Culture-independent	Bacteria	Coprococcus eutactus				0	2	0	1	0
Culture-independent	Bacteria	Coprothermobacter proteolyticus				0	6	0	0	1
Culture-independent	Bacteria	Coraliomargarita akajimensis				0	16	1	18	37
Culture-independent	Bacteria	Corynebacterium accolens				0	1	1	0	3
Culture-independent	Bacteria	Corynebacterium ammoniagenes				1	0	0	0	0
Culture-independent	Bacteria	Corynebacterium amycolatum				0	0	0	1	0
Culture-independent	Bacteria	Corynebacterium aurimucosum				0	0	2	0	0
Culture-independent	Bacteria	Corynebacterium efficiens				0	6	0	2	1
Culture-independent	Bacteria	Corynebacterium genitalium				1	1	2	0	0
Culture-independent	Bacteria	Corynebacterium glucuronolyticum				0	3	1	3	3
Culture-independent	Bacteria	Corynebacterium glutamicum				0	0	1	2	2
Culture-independent	Bacteria	Corynebacterium jeikeium				2	0	0	2	0
Culture-independent	Bacteria	Corynebacterium kroppenstedtii				0	0	0	0	4
Culture-independent	Bacteria	Corynebacterium kutscheri				0	0	0	1	0
Culture-independent	Bacteria	Corynebacterium matruchotii				0	2	0	0	1
Culture-independent	Bacteria	Corynebacterium pseudogenitalium				0	0	0	0	1
Culture-independent	Bacteria	Corynebacterium pseudotuberculosis				0	0	0	3	0
Culture-independent	Bacteria	Corynebacterium sp. L2-79-05				0	0	0	0	1
Culture-independent	Bacteria	Corynebacterium striatum				0	2	0	2	0
Culture-independent	Bacteria	Corynebacterium tuberculostearicum				0	0	1	0	1
Culture-independent	Bacteria	Coxiella burnetii				2	4	3	16	17
Culture-independent	Bacteria	Croceibacter atlanticus				4	12	14	26	37
Culture-independent	Bacteria	Crocosphaera watsonii				13	18	8	13	15
Culture-independent	Bacteria	Cronobacter sakazakii				0	3	28	3	5
Culture-independent	Bacteria	Cryptobacterium curtum				0	1	0	0	2
Culture-independent	Bacteria	Cupriavidus basilensis				0	0	1	0	0
Culture-independent	Bacteria	Cupriavidus metallidurans				11	14	11	18	17
Culture-independent	Bacteria	Cupriavidus pinatubonensis				6	21	0	11	21
Culture-independent	Bacteria	cyanobacterium UCYN-A				0	1	2	7	6
Culture-independent	Bacteria	Cyanobium sp. PCC 7001				3	2	10	50	24
Culture-independent	Bacteria	Cyanothece sp. ATCC 51142				3	27	11	20	15
Culture-independent	Bacteria	Cyanothece sp. CCY0110				9	15	1	13	16
Culture-independent	Bacteria	Cyanothece sp. PCC 7424				14	16	4	16	11
Culture-independent	Bacteria	Cyanothece sp. PCC 7425				13	24	1	11	16
Culture-independent	Bacteria	Cyanothece sp. PCC 7822				16	28	0	14	13
Culture-independent	Bacteria	Cyanothece sp. PCC 8801				7	14	4	19	14
Culture-independent	Bacteria	Cyanothece sp. PCC 8802				6	12	5	9	7
Culture-independent	Bacteria	Cylindrospermopsis raciborskii				3	13	0	7	4
Culture-independent	Bacteria	Cytophaga hutchinsonii				0	9	3	11	23
Culture-independent	Bacteria	Dechloromonas aromatica				4	11	6	13	11
Culture-independent	Bacteria	Dehalococcoides ethenogenes				4	7	0	0	0
Culture-independent	Bacteria	Dehalococcoides sp. BAV1				2	6	1	2	0
Culture-independent	Bacteria	Dehalococcoides sp. GT				0	4	2	2	0
Culture-independent	Bacteria	Dehalococcoides sp. VS				1	5	0	0	1
Culture-independent	Bacteria	Dehalogenimonas lykanthroporepellens				4	11	1	0	4
Culture-independent	Bacteria	Deinococcus deserti				4	13	0	5	3
Culture-independent	Bacteria	Deinococcus geothermalis				1	14	0	5	6
Culture-independent	Bacteria	Deinococcus maricopensis				1	6	0	4	2
Culture-independent	Bacteria	Deinococcus radiodurans				4	5	0	5	0
Culture-independent	Bacteria	Delftia acidovorans				3	10	8	9	5
Culture-independent	Bacteria	delta proteobacterium MLMS-1				2	19	3	3	10
Culture-independent	Bacteria	delta proteobacterium NaphS2				10	27	2	6	8
Culture-independent	Bacteria	Denitrovibrio acetiphilus				2	5	6	5	2
Culture-independent	Bacteria	Dermacoccus sp. Ellin185				0	2	0	2	2
Culture-independent	Bacteria	Desulfarculus baarsii				7	14	0	3	4
Culture-independent	Bacteria	Desulfatibacillum alkenivorans				5	16	2	11	12
Culture-independent	Bacteria	Desulfitobacterium hafniense				0	17	2	9	2
Culture-independent	Bacteria	Desulfobacterium autotrophicum				6	14	0	4	10
Culture-independent	Bacteria	Desulfobulbus propionicus				2	10	0	0	5
Culture-independent	Bacteria	Desulfococcus oleovorans				3	12	0	8	10
Culture-independent	Bacteria	Desulfohalobium retbaense				0	7	1	8	5
Culture-independent	Bacteria	Desulfomicrobium baculatum				2	12	4	8	5
Culture-independent	Bacteria	Desulfonatronospira thiodismutans				0	15	2	0	5
Culture-independent	Bacteria	Desulfotomaculum acetoxidans				2	14	1	4	6
Culture-independent	Bacteria	Desulfotomaculum nigrificans				0	9	0	2	1
Culture-independent	Bacteria	Desulfotomaculum reducens				6	6	0	4	4
Culture-independent	Bacteria	Desulfovibrio alaskensis				3	15	1	10	9
Culture-independent	Bacteria	Desulfovibrio desulfuricans				0	7	3	7	6
Culture-independent	Bacteria	Desulfovibrio fructosivorans				2	5	2	0	0
Culture-independent	Bacteria	Desulfovibrio piger				3	0	1	0	0
Culture-independent	Bacteria	Desulfovibrio salexigens				2	5	4	8	6
Culture-independent	Bacteria	Desulfovibrio sp. 3_1_syn3				0	3	0	2	0
Culture-independent	Bacteria	Desulfovibrio sp. FW1012B				4	8	0	0	2
Culture-independent	Bacteria	Desulfovibrio vulgaris				6	16	2	3	12
Culture-independent	Bacteria	Desulfurispirillum indicum				2	7	1	4	6
Culture-independent	Bacteria	Desulfurivibrio alkaliphilus				0	16	4	6	9
Culture-independent	Bacteria	Desulfuromonas acetoxidans				0	15	8	4	7
Culture-independent	Bacteria	Dethiobacter alkaliphilus				1	11	2	0	1
Culture-independent	Bacteria	Dethiosulfovibrio peptidovorans				0	4	0	1	1
Culture-independent	Bacteria	Dialister invisus				2	0	0	1	0
Culture-independent	Bacteria	Diaphorobacter nitroreducens				0	0	0	1	5
Culture-independent	Bacteria	Dichelobacter nodosus				0	1	1	6	4
Culture-independent	Bacteria	Dickeya dadantii				1	10	25	6	17
Culture-independent	Bacteria	Dickeya zeae				2	2	6	6	7
Culture-independent	Bacteria	Dictyoglomus thermophilum				1	3	0	3	1
Culture-independent	Bacteria	Dictyoglomus turgidum				2	3	0	3	0
Culture-independent	Bacteria	Dietzia cinnamea				0	7	0	1	2
Culture-independent	Bacteria	Dinghuibacter silviterrae	0	0	243
Culture-independent	Bacteria	Dinoroseobacter shibae				3	21	17	46	44
Culture-independent	Bacteria	Dokdonia donghaensis				3	7	10	22	37
Culture-independent	Bacteria	Dorea formicigenerans				3	2	0	2	0
Culture-independent	Bacteria	Dorea longicatena				0	0	1	0	2
Culture-independent	Bacteria	Dyadobacter fermentans				9	40	9	10	23
Culture-independent	Bacteria	Edwardsiella ictaluri				0	0	7	8	8
Culture-independent	Bacteria	Edwardsiella tarda				0	5	14	15	7
Culture-independent	Bacteria	Eggerthella lenta				0	5	0	1	3
Culture-independent	Bacteria	Eggerthella sp. 1_3_56FAA				0	3	0	1	1
Culture-independent	Bacteria	Ehrlichia canis				0	0	2	6	7
Culture-independent	Bacteria	Ehrlichia chaffeensis				1	0	1	10	4
Culture-independent	Bacteria	Ehrlichia ruminantium				0	0	0	1	0
Culture-independent	Bacteria	Eikenella corrodens				0	2	1	2	3
Culture-independent	Bacteria	Elusimicrobium minutum				0	3	0	1	3
Culture-independent	Bacteria	endophytic bacterium LOB-07				0	0	1	0	0
Culture-independent	Bacteria	endosymbiont of Oligobrachia haakonmosbiensis				0	0	0	0	1
Culture-independent	Bacteria	endosymbiont of Ridgeia piscesae				0	0	0	1	0
Culture-independent	Bacteria	Enhydrobacter aerosaccus				3	2	14	1	5
Culture-independent	Bacteria	Enterobacter cancerogenus				0	0	41	4	3
Culture-independent	Bacteria	Enterobacter cloacae				1	3	72	4	10
Culture-independent	Bacteria	Enterobacter sp. 638				2	3	42	8	8
Culture-independent	Bacteria	Enterobacteriaceae bacterium 521				0	0	0	0	1
Culture-independent	Bacteria	Enterobacteriaceae bacterium 9_2_54FAA				0	1	11	9	3
Culture-independent	Bacteria	Enterobacteriaceae bacterium Am-4				0	0	0	0	1
Culture-independent	Bacteria	Enterococcus casseliflavus				0	0	2	1	2
Culture-independent	Bacteria	Enterococcus durans				0	0	1	0	0
Culture-independent	Bacteria	Enterococcus faecalis				1	2	5	0	0
Culture-independent	Bacteria	Enterococcus faecium				0	4	6	4	0
Culture-independent	Bacteria	Enterococcus gallinarum				0	2	0	0	0
Culture-independent	Bacteria	Enterococcus italicus				0	2	1	0	0
Culture-independent	Bacteria	Eremococcus coleocola				0	0	0	1	0
Culture-independent	Bacteria	Erwinia psidii				0	0	0	0	1
Culture-independent	Bacteria	Erwinia sp. Ejp617				0	2	5	2	3
Culture-independent	Bacteria	Erysipelothrix rhusiopathiae				0	1	0	0	0
Culture-independent	Bacteria	Erysipelotrichaceae bacterium 3_1_53				0	0	0	1	0
Culture-independent	Bacteria	Erysipelotrichaceae bacterium 5_2_54FAA				0	2	0	1	0
Culture-independent	Bacteria	Erythrobacter citreus				0	0	0	0	1
Culture-independent	Bacteria	Erythrobacter litoralis				1	18	8	34	35
Culture-independent	Bacteria	Erythrobacter sp. NAP1				2	7	8	20	26
Culture-independent	Bacteria	Erythrobacter sp. SD-21				2	12	3	14	39
Culture-independent	Bacteria	Escherichia albertii				1	0	10	2	2
Culture-independent	Bacteria	Escherichia coli				4	20	121	42	37
Culture-independent	Bacteria	Escherichia sp. 1_1_43				0	0	10	3	2
Culture-independent	Bacteria	Escherichia sp. 3_2_53FAA				0	1	16	10	7
Culture-independent	Bacteria	Ethanoligenens harbinense				0	2	0	0	0
Culture-independent	Bacteria	Eubacterium cellulosolvens				0	0	0	3	0
Culture-independent	Bacteria	Eubacterium eligens				0	1	0	0	0
Culture-independent	Bacteria	Eubacterium limosum				3	4	2	2	0
Culture-independent	Bacteria	Eubacterium saphenum				0	0	0	2	1
Culture-independent	Bacteria	Eubacterium siraeum				0	0	2	0	2
Culture-independent	Bacteria	Eubacterium ventriosum				2	0	0	0	6
Culture-independent	Bacteria	Eubacterium yurii				1	0	2	0	0
Culture-independent	Bacteria	Exiguobacterium sibiricum				0	3	1	1	4
Culture-independent	Bacteria	Exiguobacterium sp. AT1b				0	1	1	1	3
Culture-independent	Bacteria	Faecalibacterium prausnitzii				0	3	0	1	2
Culture-independent	Bacteria	Ferrimonas balearica				0	14	44	31	21
Culture-independent	Bacteria	Fervidobacterium nodosum				1	2	0	1	0
Culture-independent	Bacteria	Fibrobacter succinogenes				0	2	0	1	4
Culture-independent	Bacteria	Filifactor alocis				0	0	0	4	1
Culture-independent	Bacteria	Finegoldia magna				0	1	1	2	2
Culture-independent	Bacteria	Flammeovirga yaeyamensis				0	0	0	0	1
Culture-independent	Bacteria	Flavobacteria bacterium BAL38				2	6	6	17	24
Culture-independent	Bacteria	Flavobacteria bacterium BBFL7				1	12	9	11	45
Culture-independent	Bacteria	Flavobacteria bacterium MS024-2A				2	13	14	42	29
Culture-independent	Bacteria	Flavobacteria bacterium MS024-3C				6	9	3	12	19
Culture-independent	Bacteria	Flavobacteriaceae bacterium 3519-10				2	4	8	8	17
Culture-independent	Bacteria	Flavobacteriales bacterium ALC-1				5	20	10	19	40
Culture-independent	Bacteria	Flavobacterium columnare				0	0	0	0	1
Culture-independent	Bacteria	Flavobacterium johnsoniae				4	18	19	24	46
Culture-independent	Bacteria	Francisella cantonensis				0	0	0	0	1
Culture-independent	Bacteria	Francisella philomiragia				0	1	2	8	10
Culture-independent	Bacteria	Francisella tularensis				1	8	6	27	17
Culture-independent	Bacteria	Frankia sp. CcI3				2	7	0	6	3
Culture-independent	Bacteria	Frankia sp. EAN1pec				9	27	1	7	8
Culture-independent	Bacteria	Frankia sp. EuI1c				3	41	0	5	9
Culture-independent	Bacteria	Frankia sp. EUN1f				7	23	2	2	3
Culture-independent	Bacteria	Frankia symbiont of Datisca glomerata				4	15	0	3	2
Culture-independent	Bacteria	Fulvimarina pelagi				3	8	8	24	14
Culture-independent	Bacteria	Fusobacterium mortiferum				0	0	3	4	3
Culture-independent	Bacteria	Fusobacterium nucleatum				1	9	3	4	3
Culture-independent	Bacteria	Fusobacterium sp. 1_1_41FAA				0	0	1	4	0
Culture-independent	Bacteria	Fusobacterium sp. 2_1_31				0	0	0	0	1
Culture-independent	Bacteria	Fusobacterium sp. 3_1_36A2				0	0	0	1	0
Culture-independent	Bacteria	Fusobacterium sp. 4_1_13				0	0	0	2	0
Culture-independent	Bacteria	Fusobacterium sp. 7_1				0	0	0	1	0
Culture-independent	Bacteria	Fusobacterium sp. D11				0	0	0	1	0
Culture-independent	Bacteria	Fusobacterium sp. D12				0	2	0	0	2
Culture-independent	Bacteria	Fusobacterium ulcerans				0	2	0	0	0
Culture-independent	Bacteria	Fusobacterium varium				1	2	2	2	2
Culture-independent	Bacteria	Gallibacterium anatis				0	1	0	0	0
Culture-independent	Bacteria	Gallionella capsiferriformans				3	2	0	9	6
Culture-independent	Bacteria	gamma proteobacterium HTCC2207				0	14	12	41	23
Culture-independent	Bacteria	gamma proteobacterium HTCC5015				1	8	11	19	16
Culture-independent	Bacteria	gamma proteobacterium NOR51-B				5	17	8	32	25
Culture-independent	Bacteria	gamma proteobacterium NOR5-3				4	21	12	23	27
Culture-independent	Bacteria	Gardnerella vaginalis				0	0	0	2	0
Culture-independent	Bacteria	Gemella haemolysans				1	1	2	0	0
Culture-independent	Bacteria	Gemella morbillorum				0	1	0	0	0
Culture-independent	Bacteria	Gemmata sp. Wa1-1				0	0	0	0	1
Culture-independent	Bacteria	Geobacillus sp. C56-T3				4	11	1	1	2
Culture-independent	Bacteria	Geobacillus sp. G11MC16				0	6	1	2	7
Culture-independent	Bacteria	Geobacillus sp. POT5				0	1	0	0	0
Culture-independent	Bacteria	Geobacillus sp. WCH70				2	8	1	2	2
Culture-independent	Bacteria	Geobacillus sp. Y4.1MC1				2	5	2	7	3
Culture-independent	Bacteria	Geobacillus sp. Y412MC52				3	7	3	4	3
Culture-independent	Bacteria	Geobacillus sp. Y412MC61				3	7	3	4	3
Culture-independent	Bacteria	Geobacillus stearothermophilus				0	1	0	0	0
Culture-independent	Bacteria	Geobacillus thermodenitrificans				2	10	0	4	11
Culture-independent	Bacteria	Geobacillus thermoglucosidasius				2	5	1	5	1
Culture-independent	Bacteria	Geobacillus thermoleovorans				0	1	0	0	0
Culture-independent	Bacteria	Geobacter bemidjiensis				5	12	2	6	5
Culture-independent	Bacteria	Geobacter lovleyi				6	8	6	1	2
Culture-independent	Bacteria	Geobacter metallireducens				2	23	2	6	6
Culture-independent	Bacteria	Geobacter sp. FRC-32				0	12	3	7	7
Culture-independent	Bacteria	Geobacter sp. M18				7	8	3	4	8
Culture-independent	Bacteria	Geobacter sp. M21				4	6	1	1	6
Culture-independent	Bacteria	Geobacter sulfurreducens				12	20	3	10	15
Culture-independent	Bacteria	Geobacter uraniireducens				8	27	6	9	10
Culture-independent	Bacteria	Geodermatophilus obscurus				2	22	1	6	9
Culture-independent	Bacteria	Gimesia maris				17	98	4	14	38
Culture-independent	Bacteria	Gloeobacter violaceus				0	0	0	0	1
Culture-independent	Bacteria	Gluconacetobacter diazotrophicus				3	10	5	16	8
Culture-independent	Bacteria	Gluconobacter oxydans				2	7	1	17	14
Culture-independent	Bacteria	Goldenrain phytoplasma				0	0	1	0	0
Culture-independent	Bacteria	Gordonia bronchialis				2	2	0	2	3
Culture-independent	Bacteria	Gordonia rubripertincta				0	1	0	0	0
Culture-independent	Bacteria	Granulibacter bethesdensis				3	16	0	22	19
Culture-independent	Bacteria	Granulicatella adiacens				1	0	2	0	0
Culture-independent	Bacteria	Granulicatella elegans				0	0	1	0	0
Culture-independent	Bacteria	Granulicella mallensis				3	23	1	7	4
Culture-independent	Bacteria	Grimontia hollisae				0	6	42	32	10
Culture-independent	Bacteria	Haemophilus ducreyi				0	1	4	6	2
Culture-independent	Bacteria	Haemophilus haemolyticus				0	1	0	0	0
Culture-independent	Bacteria	Haemophilus influenzae				8	10	16	15	28
Culture-independent	Bacteria	Haemophilus parasuis				0	4	8	9	4
Culture-independent	Bacteria	Hahella chejuensis				10	26	34	41	56
Culture-independent	Bacteria	Halanaerobium hydrogeniformans				0	5	0	0	4
Culture-independent	Bacteria	Halanaerobium praevalens				0	3	0	0	0
Culture-independent	Bacteria	Haliangium ochraceum				13	62	6	8	28
Culture-independent	Bacteria	Halobacillus halophilus				0	0	0	0	1
Culture-independent	Bacteria	Halomonas sp. HAL1				0	0	0	1	0
Culture-independent	Bacteria	Halorhodospira halophila				9	20	4	9	15
Culture-independent	Bacteria	Halothermothrix orenii				5	20	3	3	3
Culture-independent	Bacteria	Halothiobacillus neapolitanus				3	9	3	9	7
Culture-independent	Bacteria	Helicobacter bilis				0	2	0	0	1
Culture-independent	Bacteria	Helicobacter canadensis				0	0	2	0	1
Culture-independent	Bacteria	Helicobacter cinaedi				0	0	0	2	0
Culture-independent	Bacteria	Helicobacter hepaticus				0	0	2	0	0
Culture-independent	Bacteria	Helicobacter pullorum				0	0	0	3	0
Culture-independent	Bacteria	Helicobacter pylori				2	3	1	6	2
Culture-independent	Bacteria	Helicobacter winghamensis				0	0	0	2	1
Culture-independent	Bacteria	Heliobacterium modesticaldum				0	14	1	3	5
Culture-independent	Bacteria	Herbaspirillum seropedicae				1	2	5	7	9
Culture-independent	Bacteria	Herpetosiphon aurantiacus				12	35	2	6	15
Culture-independent	Bacteria	Hirschia baltica				3	10	5	23	55
Culture-independent	Bacteria	Histophilus somni				7	7	6	8	5
Culture-independent	Bacteria	Hoeflea phototrophica				8	24	5	30	35
Culture-independent	Bacteria	Holdemanella biformis				0	0	1	0	1
Culture-independent	Bacteria	Holdemania filiformis				0	2	0	1	1
Culture-independent	Bacteria	Hungatella hathewayi				0	6	0	0	0
Culture-independent	Bacteria	Hydrogenivirga sp. 128-5-R1-1				0	7	0	3	3
Culture-independent	Bacteria	Hydrogenobacter thermophilus				1	4	0	3	3
Culture-independent	Bacteria	Hydrogenobaculum sp. Y04AAS1				0	2	0	0	0
Culture-independent	Bacteria	Hydrogenovibrio crunogenus				2	6	12	13	16
Culture-independent	Bacteria	Hyphomicrobium denitrificans				2	16	7	18	28
Culture-independent	Bacteria	Hyphomonas neptunium				0	16	14	30	88
Culture-independent	Bacteria	Idiomarina baltica				2	5	91	45	52
Culture-independent	Bacteria	Idiomarina loihiensis				1	11	71	67	56
Culture-independent	Bacteria	Ilyobacter polytropus				1	9	3	2	0
Culture-independent	Bacteria	Intestinibacter bartlettii				0	0	0	1	4
Culture-independent	Bacteria	Intrasporangium calvum				2	3	2	4	0
Culture-independent	Bacteria	Isosphaera pallida				11	45	3	3	13
Culture-independent	Bacteria	Janibacter sp. HTCC2649				0	8	0	0	7
Culture-independent	Bacteria	Jannaschia sp. CCS1				4	26	14	33	39
Culture-independent	Bacteria	Janthinobacterium sp. Marseille				4	6	4	12	14
Culture-independent	Bacteria	Jonesia denitrificans				0	2	0	2	1
Culture-independent	Bacteria	Jonquetella anthropi				1	0	0	0	1
Culture-independent	Bacteria	Kangiella koreensis				8	9	19	25	20
Culture-independent	Bacteria	Ketogulonicigenium vulgare				5	10	5	17	11
Culture-independent	Bacteria	Kineococcus radiotolerans				4	14	2	4	6
Culture-independent	Bacteria	Kingella oralis				1	1	1	5	1
Culture-independent	Bacteria	Klebsiella pneumoniae				2	5	47	16	16
Culture-independent	Bacteria	Klebsiella sp. 1_1_55				0	1	9	8	5
Culture-independent	Bacteria	Klebsiella sp. KCL-2				0	0	3	0	0
Culture-independent	Bacteria	Klebsiella variicola				1	0	11	7	3
Culture-independent	Bacteria	Kluyvera ascorbata				0	0	0	0	1
Culture-independent	Bacteria	Komagataeibacter hansenii				0	13	2	10	3
Culture-independent	Bacteria	Kordia algicida				2	12	6	18	45
Culture-independent	Bacteria	Kosmotoga olearia				1	2	0	3	1
Culture-independent	Bacteria	Kribbella flavida				2	20	0	6	6
Culture-independent	Bacteria	Ktedonobacter racemifer				14	52	0	5	13
Culture-independent	Bacteria	Kyrpidia tusciae				6	16	1	6	7
Culture-independent	Bacteria	Kytococcus sedentarius				0	7	1	4	2
Culture-independent	Bacteria	Labrenzia aggregata				0	25	6	34	25
Culture-independent	Bacteria	Labrenzia alexandrii				8	17	4	31	43
Culture-independent	Bacteria	Lachnospiraceae bacterium 5_1_63FAA				0	0	0	2	0
Culture-independent	Bacteria	Lachnospiraceae bacterium 8_1_57FAA				0	1	0	0	0
Culture-independent	Bacteria	Lactobacillus acidophilus				0	2	0	1	0
Culture-independent	Bacteria	Lactobacillus antri				0	2	2	1	0
Culture-independent	Bacteria	Lactobacillus brevis				0	0	1	0	0
Culture-independent	Bacteria	Lactobacillus buchneri				0	1	0	0	0
Culture-independent	Bacteria	Lactobacillus casei				0	2	1	4	0
Culture-independent	Bacteria	Lactobacillus delbrueckii				1	2	0	2	0
Culture-independent	Bacteria	Lactobacillus fermentum				1	2	0	0	0
Culture-independent	Bacteria	Lactobacillus gasseri				0	1	0	1	0
Culture-independent	Bacteria	Lactobacillus helveticus				1	0	0	0	0
Culture-independent	Bacteria	Lactobacillus hilgardii				0	1	0	0	0
Culture-independent	Bacteria	Lactobacillus iners				0	0	1	0	1
Culture-independent	Bacteria	Lactobacillus jensenii				0	3	1	0	0
Culture-independent	Bacteria	Lactobacillus johnsonii				0	2	0	0	2
Culture-independent	Bacteria	Lactobacillus paracasei				0	0	1	2	0
Culture-independent	Bacteria	Lactobacillus plantarum				2	0	4	3	3
Culture-independent	Bacteria	Lactobacillus reuteri				1	1	2	0	0
Culture-independent	Bacteria	Lactobacillus rhamnosus				0	2	1	2	0
Culture-independent	Bacteria	Lactobacillus salivarius				1	0	5	3	0
Culture-independent	Bacteria	Lactobacillus ultunensis				0	1	0	0	1
Culture-independent	Bacteria	Lactobacillus vaginalis				0	0	2	0	0
Culture-independent	Bacteria	Lactococcus lactis				0	1	1	3	6
Culture-independent	Bacteria	Laribacter hongkongensis				1	11	4	5	10
Culture-independent	Bacteria	Lautropia mirabilis				0	1	3	2	3
Culture-independent	Bacteria	Leadbetterella byssophila				0	10	1	5	15
Culture-independent	Bacteria	Leeuwenhoekiella blandensis				3	12	17	15	60
Culture-independent	Bacteria	Legionella drancourtii				0	3	2	6	5
Culture-independent	Bacteria	Legionella longbeachae				2	12	0	2	5
Culture-independent	Bacteria	Legionella pneumophila				7	12	5	24	21
Culture-independent	Bacteria	Leifsonia xyli				0	3	1	1	2
Culture-independent	Bacteria	Lentisphaera araneosa				7	36	0	14	24
Culture-independent	Bacteria	Leptospira biflexa				0	8	2	3	7
Culture-independent	Bacteria	Leptospira borgpetersenii				0	1	0	1	0
Culture-independent	Bacteria	Leptospira interrogans				5	5	0	13	7
Culture-independent	Bacteria	Leptospirillum ferrodiazotrophum				4	14	0	1	5
Culture-independent	Bacteria	Leptospirillum rubarum				3	10	0	2	2
Culture-independent	Bacteria	Leptospirillum sp. Group II '5-way CG'				4	9	0	0	1
Culture-independent	Bacteria	Leptothrix cholodnii				4	11	0	9	9
Culture-independent	Bacteria	Leptotrichia buccalis				0	0	0	5	3
Culture-independent	Bacteria	Leptotrichia goodfellowii				0	2	0	3	0
Culture-independent	Bacteria	Leptotrichia shahii				0	1	0	0	0
Culture-independent	Bacteria	Leuconostoc citreum				0	0	0	2	0
Culture-independent	Bacteria	Leuconostoc mesenteroides				1	1	0	0	1
Culture-independent	Bacteria	Limnobacter sp. MED105				2	8	5	14	9
Culture-independent	Bacteria	Listeria grayi				0	0	0	2	0
Culture-independent	Bacteria	Listeria innocua				1	0	2	0	1
Culture-independent	Bacteria	Listeria ivanovii				0	3	0	0	0
Culture-independent	Bacteria	Listeria marthii				0	0	0	0	1
Culture-independent	Bacteria	Listeria monocytogenes				5	8	5	0	2
Culture-independent	Bacteria	Listeria seeligeri				1	0	0	2	1
Culture-independent	Bacteria	Loktanella vestfoldensis				2	14	2	17	18
Culture-independent	Bacteria	Lutiella nitroferrum				0	10	5	7	9
Culture-independent	Bacteria	Lyngbya majuscula				1	3	0	0	0
Culture-independent	Bacteria	Lyngbya sp. PCC 8106				20	24	0	17	13
Culture-independent	Bacteria	Lysinibacillus fusiformis				1	4	0	0	4
Culture-independent	Bacteria	Lysinibacillus sphaericus				0	9	0	0	5
Culture-independent	Bacteria	Magnetococcus sp. MC-1				5	20	7	17	15
Culture-independent	Bacteria	Magnetospirillum gryphiswaldense				0	0	0	1	0
Culture-independent	Bacteria	Mannheimia haemolytica				0	2	4	5	2
Culture-independent	Bacteria	Maribacter sp. HTCC2170				6	26	11	29	54
Culture-independent	Bacteria	Maricaulis maris				4	23	8	35	71
Culture-independent	Bacteria	marine bacterium 01-004080				0	0	1	0	0
Culture-independent	Bacteria	marine gamma proteobacterium HTCC2080				6	24	24	46	41
Culture-independent	Bacteria	marine gamma proteobacterium HTCC2143				11	35	21	41	30
Culture-independent	Bacteria	marine gamma proteobacterium HTCC2148				13	25	16	35	39
Culture-independent	Bacteria	Marinobacter adhaerens				4	16	13	22	50
Culture-independent	Bacteria	Marinobacter algicola				2	12	19	34	45
Culture-independent	Bacteria	Marinobacter hydrocarbonoclasticus				3	18	42	40	55
Culture-independent	Bacteria	Marinobacter sp. ELB17				2	6	17	28	49
Culture-independent	Bacteria	Marinobacterium sp. KW44				0	0	0	1	0
Culture-independent	Bacteria	Marinomonas sp. MED121				0	10	34	31	20
Culture-independent	Bacteria	Marinomonas sp. MWYL1				7	16	39	39	41
Culture-independent	Bacteria	Mariprofundus ferrooxydans				0	9	3	11	2
Culture-independent	Bacteria	Maritimibacter alkaliphilus				7	13	10	31	36
Culture-independent	Bacteria	Marivirga tractuosa				0	16	4	21	35
Culture-independent	Bacteria	Marvinbryantia formatexigens				0	2	0	1	0
Culture-independent	Bacteria	Mastigocladus laminosus				0	0	0	0	1
Culture-independent	Bacteria	Megasphaera genomosp. type_1				3	0	0	3	2
Culture-independent	Bacteria	Megasphaera micronuciformis				2	0	0	0	0
Culture-independent	Bacteria	Meiothermus ruber				3	12	0	4	5
Culture-independent	Bacteria	Meiothermus silvanus				2	21	0	7	2
Culture-independent	Bacteria	Mesorhizobium ciceri				5	20	9	10	11
Culture-independent	Bacteria	Mesorhizobium opportunistum				10	25	11	28	20
Culture-independent	Bacteria	Mesorhizobium sp. F28				0	1	0	0	0
Culture-independent	Bacteria	Methylacidiphilum infernorum				0	5	0	3	3
Culture-independent	Bacteria	Methylibium petroleiphilum				4	6	1	9	11
Culture-independent	Bacteria	Methylobacillus flagellatus				1	6	10	10	8
Culture-independent	Bacteria	Methylobacter tundripaludum				1	8	7	9	15
Culture-independent	Bacteria	Methylobacterium extorquens				6	29	14	42	36
Culture-independent	Bacteria	Methylobacterium nodulans				8	30	10	13	19
Culture-independent	Bacteria	Methylobacterium organophilum				3	19	5	19	27
Culture-independent	Bacteria	Methylobacterium populi				0	7	1	12	14
Culture-independent	Bacteria	Methylobacterium sp. 4-46				9	23	8	14	19
Culture-independent	Bacteria	Methylocella silvestris				4	7	6	17	17
Culture-independent	Bacteria	Methylococcus capsulatus				10	25	5	25	20
Culture-independent	Bacteria	Methylocystis sp. ATCC 49242				3	9	7	11	14
Culture-independent	Bacteria	Methylophaga thiooxydans				2	8	10	13	13
Culture-independent	Bacteria	Methylophilales bacterium HTCC2181				0	0	2	8	7
Culture-independent	Bacteria	Methylosinus trichosporium				3	8	4	9	9
Culture-independent	Bacteria	Methylotenera mobilis				4	9	0	8	7
Culture-independent	Bacteria	Methylotenera versatilis				2	4	2	3	9
Culture-independent	Bacteria	Methylovorus glucosotrophus				1	4	1	5	8
Culture-independent	Bacteria	Methylovorus sp. MP688				1	2	0	1	4
Culture-independent	Bacteria	Micrococcus luteus				0	1	1	4	0
Culture-independent	Bacteria	Microcoleus chthonoplastes				18	33	2	5	16
Culture-independent	Bacteria	Microcystis wesenbergii				0	1	0	0	0
Culture-independent	Bacteria	Micromonospora aurantiaca				3	8	1	0	5
Culture-independent	Bacteria	Micromonospora sp. ATCC 39149				3	3	0	0	2
Culture-independent	Bacteria	Micromonospora sp. L5				2	12	0	3	9
Culture-independent	Bacteria	Microscilla marina				4	15	9	14	43
Culture-independent	Bacteria	Microscilla sp. PRE1				0	2	0	2	1
Culture-independent	Bacteria	Mitsuokella multacida				3	4	0	0	1
Culture-independent	Bacteria	Mobiluncus curtisii				0	0	1	0	1
Culture-independent	Bacteria	Mobiluncus mulieris				0	0	0	1	1
Culture-independent	Bacteria	Moorella thermoacetica				5	27	0	4	5
Culture-independent	Bacteria	Moraxella catarrhalis				0	3	10	5	3
Culture-independent	Bacteria	Moraxella osloensis				0	0	0	1	0
Culture-independent	Bacteria	Moritella sp. PE36				1	5	42	27	9
Culture-independent	Bacteria	Mucilaginibacter paludis				4	17	3	10	20
Culture-independent	Bacteria	Mycobacterium avium				3	16	2	5	3
Culture-independent	Bacteria	Mycobacterium bovis				0	1	0	0	0
Culture-independent	Bacteria	Mycobacterium gilvum				3	16	0	4	3
Culture-independent	Bacteria	Mycobacterium leprae				0	1	0	0	0
Culture-independent	Bacteria	Mycobacterium marinum				0	11	0	1	1
Culture-independent	Bacteria	Mycobacterium parascrofulaceum				2	18	0	1	0
Culture-independent	Bacteria	Mycobacterium smegmatis				7	21	0	3	6
Culture-independent	Bacteria	Mycobacterium sp. JLS				5	15	3	9	5
Culture-independent	Bacteria	Mycobacterium sp. KMS				5	12	3	3	2
Culture-independent	Bacteria	Mycobacterium sp. MCS				5	12	3	3	2
Culture-independent	Bacteria	Mycobacterium tuberculosis				2	22	0	5	7
Culture-independent	Bacteria	Mycobacterium ulcerans				3	4	0	4	4
Culture-independent	Bacteria	Mycobacterium vanbaalenii				3	24	0	9	8
Culture-independent	Bacteria	Mycoplasma capricolum				0	0	0	0	2
Culture-independent	Bacteria	Mycoplasma hyopneumoniae				0	1	0	0	0
Culture-independent	Bacteria	Mycoplasma mycoides				0	0	1	0	0
Culture-independent	Bacteria	Myxococcus xanthus				13	42	6	10	22
Culture-independent	Bacteria	Nakamurella multipartita				2	14	1	7	7
Culture-independent	Bacteria	Natranaerobius thermophilus				0	6	2	5	1
Culture-independent	Bacteria	Nautilia profundicola				0	1	2	2	2
Culture-independent	Bacteria	Neisseria cinerea				0	0	0	0	1
Culture-independent	Bacteria	Neisseria elongata				0	3	1	2	3
Culture-independent	Bacteria	Neisseria flavescens				0	0	0	1	1
Culture-independent	Bacteria	Neisseria gonorrhoeae				0	1	9	5	4
Culture-independent	Bacteria	Neisseria lactamica				1	2	0	2	0
Culture-independent	Bacteria	Neisseria meningitidis				1	2	2	11	9
Culture-independent	Bacteria	Neisseria mucosa				0	2	0	2	1
Culture-independent	Bacteria	Neisseria sicca				0	0	1	2	0
Culture-independent	Bacteria	Neisseria sp. oral taxon 014				0	2	2	0	1
Culture-independent	Bacteria	Neisseria subflava				0	0	0	0	4
Culture-independent	Bacteria	Neorickettsia risticii				0	0	0	2	3
Culture-independent	Bacteria	Neorickettsia sennetsu				0	0	0	9	3
Culture-independent	Bacteria	Neptuniibacter caesariensis				6	15	19	27	31
Culture-independent	Bacteria	Nitratifractor salsuginis				0	3	1	1	0
Culture-independent	Bacteria	Nitrobacter hamburgensis				2	9	4	22	19
Culture-independent	Bacteria	Nitrobacter sp. Nb-311A				1	9	1	7	11
Culture-independent	Bacteria	Nitrobacter winogradskyi				2	9	6	31	23
Culture-independent	Bacteria	Nitrococcus mobilis				5	34	5	8	15
Culture-independent	Bacteria	Nitrosococcus halophilus				8	24	10	16	18
Culture-independent	Bacteria	Nitrosococcus oceani				11	26	10	26	29
Culture-independent	Bacteria	Nitrosococcus watsonii				0	13	2	8	7
Culture-independent	Bacteria	Nitrosomonas eutropha				2	8	7	14	12
Culture-independent	Bacteria	Nitrosomonas sp. AL212				0	6	1	7	6
Culture-independent	Bacteria	Nitrosospira multiformis				4	8	5	12	11
Culture-independent	Bacteria	Nitrosospira sp. PJA1				0	0	0	0	1
Culture-independent	Bacteria	Nocardioides sp. JS614				0	20	3	6	13
Culture-independent	Bacteria	Nocardiopsis dassonvillei				0	14	0	7	5
Culture-independent	Bacteria	Nodularia spumigena				15	20	2	11	7
Culture-independent	Bacteria	Nonomuraea sp. ATCC 39727				0	0	0	1	0
Culture-independent	Bacteria	Nostoc flagelliforme				0	2	0	0	0
Culture-independent	Bacteria	Nostoc punctiforme				34	43	6	14	12
Culture-independent	Bacteria	Nostoc sp. 'Peltigera membranacea cyanobiont'				0	1	0	0	0
Culture-independent	Bacteria	Novosphingobium aromaticivorans				5	11	6	16	36
Culture-independent	Bacteria	Oceanicaulis sp. HTCC2633				7	14	8	17	65
Culture-independent	Bacteria	Oceanicola granulosus				2	16	6	23	19
Culture-independent	Bacteria	Oceanimonas sp. Be07				0	0	1	0	0
Culture-independent	Bacteria	Oceanithermus profundus				3	9	0	7	4
Culture-independent	Bacteria	Ochrobactrum anthropi				6	13	11	34	28
Culture-independent	Bacteria	Ochrobactrum intermedium				0	1	2	8	6
Culture-independent	Bacteria	Octadecabacter antarcticus				8	28	9	36	52
Culture-independent	Bacteria	Oenococcus oeni				0	1	0	0	0
Culture-independent	Bacteria	Oligotropha carboxidovorans				5	9	5	29	15
Culture-independent	Bacteria	Onion proliferation phytoplasma				0	0	1	0	0
Culture-independent	Bacteria	Opitutus terrae				4	25	3	9	18
Culture-independent	Bacteria	Oribacterium sinus				1	1	0	0	0
Culture-independent	Bacteria	Oribacterium sp. oral taxon 078				1	2	0	0	0
Culture-independent	Bacteria	Oscillochloris trichoides				9	24	3	1	6
Culture-independent	Bacteria	Oxalobacter formigenes				1	3	5	4	4
Culture-independent	Bacteria	Paenarthrobacter aurescens				3	8	0	3	2
Culture-independent	Bacteria	Paenibacillus curdlanolyticus				1	2	1	1	0
Culture-independent	Bacteria	Paenibacillus larvae				0	1	0	0	1
Culture-independent	Bacteria	Paenibacillus mucilaginosus				0	1	0	0	0
Culture-independent	Bacteria	Paenibacillus polymyxa				3	18	1	1	6
Culture-independent	Bacteria	Paenibacillus sp. JDR-2				0	28	1	4	6
Culture-independent	Bacteria	Paenibacillus sp. oral taxon 786				2	16	1	2	0
Culture-independent	Bacteria	Paenibacillus sp. Y412MC10				0	17	2	2	7
Culture-independent	Bacteria	Paenibacillus vortex				1	6	0	4	1
Culture-independent	Bacteria	Paludibacter propionicigenes				0	3	0	0	10
Culture-independent	Bacteria	Pantoea ananatis				0	6	9	5	4
Culture-independent	Bacteria	Pantoea sp. aB				0	0	6	0	1
Culture-independent	Bacteria	Pantoea sp. At-9b				1	3	14	11	9
Culture-independent	Bacteria	Pantoea vagans				0	4	10	7	1
Culture-independent	Bacteria	Parabacteroides distasonis				1	13	0	5	20
Culture-independent	Bacteria	Parabacteroides johnsonii				3	3	0	0	7
Culture-independent	Bacteria	Parabacteroides merdae				0	4	0	0	12
Culture-independent	Bacteria	Parabacteroides sp. D13				0	6	0	2	10
Culture-independent	Bacteria	Paraburkholderia graminis				0	5	1	5	3
Culture-independent	Bacteria	Paraburkholderia phymatum				4	6	5	16	14
Culture-independent	Bacteria	Paraburkholderia phytofirmans				1	9	0	6	5
Culture-independent	Bacteria	Paraburkholderia xenovorans				7	15	2	17	16
Culture-independent	Bacteria	Parachlamydia acanthamoebae				3	2	0	6	2
Culture-independent	Bacteria	Paracoccus aminophilus				0	2	0	0	0
Culture-independent	Bacteria	Paracoccus denitrificans				10	18	8	34	38
Culture-independent	Bacteria	Paracoccus marcusii				0	0	0	1	0
Culture-independent	Bacteria	Paracoccus pantotrophus				0	1	0	0	1
Culture-independent	Bacteria	Parvibaculum lavamentivorans				9	43	17	84	73
Culture-independent	Bacteria	Parvibaculum sp. P31				0	1	0	0	0
Culture-independent	Bacteria	Parvimonas micra				0	1	2	0	1
Culture-independent	Bacteria	Parvularcula bermudensis				4	15	9	25	33
Culture-independent	Bacteria	Pasteurella caballi				0	0	0	1	0
Culture-independent	Bacteria	Pasteurella dagmatis				1	0	3	3	4
Culture-independent	Bacteria	Pasteurella multocida				0	0	11	11	4
Culture-independent	Bacteria	Pectobacterium carotovorum				1	1	12	11	11
Culture-independent	Bacteria	Pectobacterium wasabiae				1	0	7	7	6
Culture-independent	Bacteria	Pediococcus pentosaceus				4	14	0	2	2
Culture-independent	Bacteria	Pedobacter heparinus				2	20	9	19	24
Culture-independent	Bacteria	Pedobacter saltans				0	10	2	5	22
Culture-independent	Bacteria	Pedobacter sp. BAL39				3	9	3	12	23
Culture-independent	Bacteria	Pedosphaera parvula				8	47	1	12	23
Culture-independent	Bacteria	Pelagibaca bermudensis				5	23	5	23	60
Culture-independent	Bacteria	Pelobacter carbinolicus				5	23	3	6	15
Culture-independent	Bacteria	Pelobacter propionicus				6	17	2	7	11
Culture-independent	Bacteria	Peptoniphilus duerdenii				0	0	0	2	1
Culture-independent	Bacteria	Peptoniphilus lacrimalis				1	0	0	4	0
Culture-independent	Bacteria	Peptoniphilus sp. oral taxon 386				0	0	0	2	0
Culture-independent	Bacteria	Peptostreptococcus stomatis				0	1	0	0	0
Culture-independent	Bacteria	Persephonella marina				0	4	1	1	2
Culture-independent	Bacteria	Petrotoga mobilis				1	3	1	0	5
Culture-independent	Bacteria	Phaeobacter gallaeciensis				2	16	10	30	37
Culture-independent	Bacteria	Phascolarctobacterium succinatutens				0	3	0	0	0
Culture-independent	Bacteria	Phenylobacterium zucineum				1	25	11	29	39
Culture-independent	Bacteria	Photobacterium angustum				2	3	47	26	17
Culture-independent	Bacteria	Photobacterium damselae				1	0	29	22	14
Culture-independent	Bacteria	Photobacterium leiognathi				1	0	0	0	0
Culture-independent	Bacteria	Photobacterium profundum				0	9	51	12	7
Culture-independent	Bacteria	Photobacterium sp. SKA34				1	1	20	9	9
Culture-independent	Bacteria	Phytoplasma sp.				0	0	1	0	0
Culture-independent	Bacteria	Pirellula staleyi				11	77	2	4	36
Culture-independent	Bacteria	Planctopirus limnophila				10	42	1	5	13
Culture-independent	Bacteria	Planococcus donghaensis				0	5	0	0	2
Culture-independent	Bacteria	Plesiocystis pacifica				13	42	2	7	18
Culture-independent	Bacteria	Plesiomonas shigelloides				0	0	1	0	0
Culture-independent	Bacteria	Polaribacter irgensii				1	7	10	19	35
Culture-independent	Bacteria	Polaribacter sp. MED152				6	5	9	20	48
Culture-independent	Bacteria	Polaromonas naphthalenivorans				1	8	0	8	4
Culture-independent	Bacteria	Polaromonas sp. JS666				10	14	4	8	11
Culture-independent	Bacteria	Polynucleobacter necessarius				1	3	3	9	15
Culture-independent	Bacteria	Porphyromonas asaccharolytica				0	0	0	0	2
Culture-independent	Bacteria	Porphyromonas endodontalis				2	0	0	3	3
Culture-independent	Bacteria	Porphyromonas gingivalis				2	8	2	4	3
Culture-independent	Bacteria	Porphyromonas uenonis				0	1	1	0	0
Culture-independent	Bacteria	Prevotella amnii				0	2	1	1	1
Culture-independent	Bacteria	Prevotella bergensis				1	0	0	0	1
Culture-independent	Bacteria	Prevotella bivia				0	0	1	0	0
Culture-independent	Bacteria	Prevotella bryantii				0	0	0	0	2
Culture-independent	Bacteria	Prevotella buccae				0	1	1	0	0
Culture-independent	Bacteria	Prevotella buccalis				0	2	0	0	0
Culture-independent	Bacteria	Prevotella copri				0	0	0	0	5
Culture-independent	Bacteria	Prevotella disiens				0	1	1	0	2
Culture-independent	Bacteria	Prevotella melaninogenica				0	2	3	2	7
Culture-independent	Bacteria	Prevotella oralis				0	2	0	0	2
Culture-independent	Bacteria	Prevotella oris				0	1	0	0	3
Culture-independent	Bacteria	Prevotella ruminicola				0	1	0	1	5
Culture-independent	Bacteria	Prevotella salivae				1	0	0	0	0
Culture-independent	Bacteria	Prevotella sp. oral taxon 299				0	0	0	0	2
Culture-independent	Bacteria	Prevotella sp. oral taxon 317				0	4	2	0	1
Culture-independent	Bacteria	Prevotella sp. oral taxon 472				0	1	0	2	2
Culture-independent	Bacteria	Prevotella timonensis				0	0	0	2	3
Culture-independent	Bacteria	Prevotella veroralis				0	0	0	0	2
Culture-independent	Bacteria	Prochlorococcus marinus				8	10	953	4201	1898
Culture-independent	Bacteria	Prochlorothrix hollandica				1	0	0	0	0
Culture-independent	Bacteria	Propionibacterium acnes				2	13	4	3	5
Culture-independent	Bacteria	Prosthecochloris aestuarii				3	7	0	2	0
Culture-independent	Bacteria	Proteus mirabilis				0	2	11	8	8
Culture-independent	Bacteria	Proteus penneri				0	0	7	2	2
Culture-independent	Bacteria	Proteus vulgaris				0	1	0	0	0
Culture-independent	Bacteria	Providencia alcalifaciens				1	2	13	6	6
Culture-independent	Bacteria	Providencia rettgeri				0	3	21	11	8
Culture-independent	Bacteria	Providencia rustigianii				0	1	11	3	5
Culture-independent	Bacteria	Providencia stuartii				1	0	12	6	4
Culture-independent	Bacteria	Pseudarthrobacter chlorophenolicus				4	0	0	0	0
Culture-independent	Bacteria	Pseudarthrobacter phenanthrenivorans				0	5	0	3	2
Culture-independent	Bacteria	Pseudoalteromonas atlantica				5	19	116	143	176
Culture-independent	Bacteria	Pseudoalteromonas elyakovii				0	0	1	0	0
Culture-independent	Bacteria	Pseudoalteromonas haloplanktis				0	0	5	1	3
Culture-independent	Bacteria	Pseudoalteromonas sp. BB1				0	0	1	0	0
Culture-independent	Bacteria	Pseudoalteromonas sp. BSi20327				0	0	11	0	0
Culture-independent	Bacteria	Pseudoalteromonas sp. NM-2001				0	0	0	1	0
Culture-independent	Bacteria	Pseudoalteromonas sp. S9				0	0	0	0	1
Culture-independent	Bacteria	Pseudoalteromonas sp. SM495				0	0	1	0	0
Culture-independent	Bacteria	Pseudoalteromonas sp. SM9913				0	2	576	211	28
Culture-independent	Bacteria	Pseudoalteromonas sp. XM2107				0	0	1	0	0
Culture-independent	Bacteria	Pseudoalteromonas tunicata				0	4	391	199	53
Culture-independent	Bacteria	Pseudodesulfovibrio aespoeensis				5	6	2	6	4
Culture-independent	Bacteria	Pseudoflavonifractor capillosus				0	4	0	4	1
Culture-independent	Bacteria	Pseudomonas				2	11	31	30	20
Culture-independent	Bacteria	Pseudomonas aeruginosa				10	52	43	77	70
Culture-independent	Bacteria	Pseudomonas alcaligenes				0	1	1	0	1
Culture-independent	Bacteria	Pseudomonas fluorescens				15	35	77	75	50
Culture-independent	Bacteria	Pseudomonas mendocina				9	15	18	28	32
Culture-independent	Bacteria	Pseudomonas nitroreducens				0	0	0	0	2
Culture-independent	Bacteria	Pseudomonas putida				9	36	85	56	62
Culture-independent	Bacteria	Pseudomonas resinovorans				0	0	0	0	1
Culture-independent	Bacteria	Pseudomonas sp. ADP				1	0	0	0	0
Culture-independent	Bacteria	Pseudomonas sp. C6-11				0	0	1	0	0
Culture-independent	Bacteria	Pseudomonas sp. C6-16				0	0	1	0	0
Culture-independent	Bacteria	Pseudomonas sp. C6-9				0	0	1	0	0
Culture-independent	Bacteria	Pseudomonas sp. CT14				0	0	0	0	1
Culture-independent	Bacteria	Pseudomonas sp. J465				0	0	0	0	1
Culture-independent	Bacteria	Pseudomonas sp. K94.31				0	0	1	0	0
Culture-independent	Bacteria	Pseudomonas sp. M1(2010b)				0	0	0	0	1
Culture-independent	Bacteria	Pseudomonas sp. ND6				0	0	0	0	1
Culture-independent	Bacteria	Pseudomonas sp. S7-29				0	0	1	0	0
Culture-independent	Bacteria	Pseudomonas sp. S7-46				0	0	1	0	0
Culture-independent	Bacteria	Pseudomonas sp. S7-52				0	0	1	0	0
Culture-independent	Bacteria	Pseudomonas sp. S8-151				0	0	1	0	0
Culture-independent	Bacteria	Pseudomonas sp. UK4				0	0	1	0	0
Culture-independent	Bacteria	Pseudomonas stutzeri				9	8	14	33	24
Culture-independent	Bacteria	Pseudomonas syringae				6	28	44	52	49
Culture-independent	Bacteria	Pseudonocardia chloroethenivorans				0	1	0	0	0
Culture-independent	Bacteria	Pseudooceanicola batsensis				3	19	4	26	44
Culture-independent	Bacteria	Pseudoramibacter alactolyticus				0	1	0	1	1
Culture-independent	Bacteria	Pseudothermotoga				0	5	0	5	0
Culture-independent	Bacteria	Pseudovibrio sp. JE062				0	14	8	36	30
Culture-independent	Bacteria	Pseudoxanthomonas suwonensis				2	0	5	7	8
Culture-independent	Bacteria	Psychrobacter arcticus				1	5	27	14	6
Culture-independent	Bacteria	Psychrobacter cryohalolentis				4	3	32	10	2
Culture-independent	Bacteria	Psychrobacter sp. PRwf-1				0	0	28	9	10
Culture-independent	Bacteria	Psychroflexus torquis				3	10	11	20	32
Culture-independent	Bacteria	Psychromonas ingrahamii				0	5	40	34	31
Culture-independent	Bacteria	Psychromonas sp. CNPT3				0	4	18	14	5
Culture-independent	Bacteria	Pyramidobacter piscolens				0	0	1	0	0
Culture-independent	Bacteria	Rahnella sp. Y9602				0	3	12	7	1
Culture-independent	Bacteria	Ralstonia pickettii				2	10	7	9	9
Culture-independent	Bacteria	Ralstonia solanacearum				0	2	4	8	4
Culture-independent	Bacteria	Ralstonia sp. 5_7_47FAA				0	3	1	2	5
Culture-independent	Bacteria	Raphidiopsis brookii				5	0	1	5	8
Culture-independent	Bacteria	Reinekea blandensis				0	8	23	28	30
Culture-independent	Bacteria	Renibacterium salmoninarum				0	4	2	1	1
Culture-independent	Bacteria	Rhizobium etli				7	37	3	51	32
Culture-independent	Bacteria	Rhizobium leguminosarum				4	34	12	37	33
Culture-independent	Bacteria	Rhodobacter capsulatus				5	9	5	21	20
Culture-independent	Bacteria	Rhodobacter sp. SW2				3	9	4	14	18
Culture-independent	Bacteria	Rhodobacter sphaeroides				10	40	24	93	90
Culture-independent	Bacteria	Rhodobacteraceae bacterium HTCC2083				5	13	13	32	32
Culture-independent	Bacteria	Rhodobacteraceae bacterium HTCC2150				7	5	6	31	26
Culture-independent	Bacteria	Rhodobacteraceae bacterium KLH11				5	18	8	11	28
Culture-independent	Bacteria	Rhodobacterales bacterium HTCC2255				0	9	9	45	29
Culture-independent	Bacteria	Rhodobacterales bacterium Y4I				7	18	12	15	26
Culture-independent	Bacteria	Rhodocista centenaria				12	33	14	58	38
Culture-independent	Bacteria	Rhodococcus erythropolis				1	6	1	5	5
Culture-independent	Bacteria	Rhodococcus hoagii				0	13	0	3	1
Culture-independent	Bacteria	Rhodococcus jostii				7	21	2	9	6
Culture-independent	Bacteria	Rhodococcus sp. NCIMB 12038				0	0	0	0	1
Culture-independent	Bacteria	Rhodoferax ferrireducens				0	6	2	15	6
Culture-independent	Bacteria	Rhodomicrobium vannielii				4	8	5	20	24
Culture-independent	Bacteria	Rhodopirellula baltica				0	1	0	0	0
Culture-independent	Bacteria	Rhodopirellula sp. 8C				0	1	0	0	0
Culture-independent	Bacteria	Rhodopseudomonas palustris				25	89	42	163	115
Culture-independent	Bacteria	Rhodospirillum rubrum				6	26	16	42	42
Culture-independent	Bacteria	Rhodothermus marinus				14	91	4	14	31
Culture-independent	Bacteria	Rickettsia africae				0	0	3	0	0
Culture-independent	Bacteria	Rickettsia akari				0	0	1	7	2
Culture-independent	Bacteria	Rickettsia bellii				0	2	0	21	8
Culture-independent	Bacteria	Rickettsia canadensis				1	2	0	9	11
Culture-independent	Bacteria	Rickettsia endosymbiont of Brachys tessellatus				0	0	0	0	1
Culture-independent	Bacteria	Rickettsia endosymbiont of Ixodes scapularis				0	2	0	3	3
Culture-independent	Bacteria	Rickettsia felis				0	1	1	2	7
Culture-independent	Bacteria	Rickettsia massiliae				0	1	0	1	0
Culture-independent	Bacteria	Rickettsia peacockii				0	0	2	1	2
Culture-independent	Bacteria	Rickettsia prowazekii				0	3	1	17	7
Culture-independent	Bacteria	Rickettsia rickettsii				1	0	3	22	8
Culture-independent	Bacteria	Rickettsia typhi				0	0	2	6	2
Culture-independent	Bacteria	Rickettsiella grylli				0	1	0	7	5
Culture-independent	Bacteria	Riemerella anatipestifer				0	0	1	10	10
Culture-independent	Bacteria	Robbea sp. 2 SB-2008 associated bacterium				0	0	0	1	0
Culture-independent	Bacteria	Robiginitalea biformata				7	23	13	31	52
Culture-independent	Bacteria	Roseburia intestinalis				2	2	1	3	2
Culture-independent	Bacteria	Roseburia inulinivorans				0	1	0	4	0
Culture-independent	Bacteria	Roseibium sp. TrichSKD4				5	22	3	31	30
Culture-independent	Bacteria	Roseiflexus castenholzii				16	63	2	7	6
Culture-independent	Bacteria	Roseiflexus sp. RS-1				16	59	1	7	1
Culture-independent	Bacteria	Roseivivax halodurans				0	0	0	1	0
Culture-independent	Bacteria	Roseobacter denitrificans				2	27	14	58	52
Culture-independent	Bacteria	Roseobacter litoralis				1	13	1	25	25
Culture-independent	Bacteria	Roseobacter sp. AzwK-3b				5	16	5	26	31
Culture-independent	Bacteria	Roseobacter sp. CCS2				1	17	7	21	21
Culture-independent	Bacteria	Roseobacter sp. GAI101				0	24	5	32	45
Culture-independent	Bacteria	Roseobacter sp. MED193				3	21	10	24	30
Culture-independent	Bacteria	Roseobacter sp. SK209-2-6				3	25	6	20	21
Culture-independent	Bacteria	Roseomonas cervicalis				5	22	5	12	14
Culture-independent	Bacteria	Roseovarius nubinhibens				2	24	4	32	32
Culture-independent	Bacteria	Roseovarius sp. 217				7	14	11	33	34
Culture-independent	Bacteria	Roseovarius sp. TM1035				8	16	11	18	35
Culture-independent	Bacteria	Rothia dentocariosa				0	1	1	1	0
Culture-independent	Bacteria	Rothia mucilaginosa				0	1	0	0	0
Culture-independent	Bacteria	Rubinisphaera brasiliensis				12	60	2	5	32
Culture-independent	Bacteria	Rubrobacter xylanophilus				6	31	1	5	6
Culture-independent	Bacteria	Ruegeria lacuscaerulensis				7	25	5	32	25
Culture-independent	Bacteria	Ruegeria pomeroyi				8	25	12	70	70
Culture-independent	Bacteria	Ruegeria sp. PR1b				1	0	0	0	2
Culture-independent	Bacteria	Ruegeria sp. R11				2	11	1	13	22
Culture-independent	Bacteria	Ruegeria sp. TM1040				3	22	15	53	59
Culture-independent	Bacteria	Ruminococcus albus				0	2	2	0	3
Culture-independent	Bacteria	Ruminococcus gnavus				0	2	0	0	2
Culture-independent	Bacteria	Ruminococcus lactaris				0	0	0	2	0
Culture-independent	Bacteria	Ruminococcus sp. 5_1_39BFAA				0	0	0	0	2
Culture-independent	Bacteria	Ruminococcus torques				0	2	2	3	0
Culture-independent	Bacteria	Ruthia magnifica				4	2	0	10	3
Culture-independent	Bacteria	Saccharomonospora viridis				4	14	1	3	7
Culture-independent	Bacteria	Saccharophagus degradans				10	17	48	50	39
Culture-independent	Bacteria	Saccharopolyspora spinosa				0	1	0	0	0
Culture-independent	Bacteria	Sagittula stellata				6	17	9	21	28
Culture-independent	Bacteria	Salinibacter ruber				8	36	1	8	10
Culture-independent	Bacteria	Salinispora arenicola				2	8	0	5	7
Culture-independent	Bacteria	Salinispora tropica				0	13	0	3	1
Culture-independent	Bacteria	Salmonella enterica				6	11	82	31	30
Culture-independent	Bacteria	Sanguibacter keddieii				0	7	0	4	1
Culture-independent	Bacteria	Sebaldella termitidis				0	5	1	7	2
Culture-independent	Bacteria	Sediminispirochaeta smaragdinae				0	10	1	2	4
Culture-independent	Bacteria	Segniliparus rotundus				0	3	1	3	0
Culture-independent	Bacteria	Segniliparus rugosus				0	0	0	0	3
Culture-independent	Bacteria	Selenomonas artemidis				0	4	0	0	0
Culture-independent	Bacteria	Selenomonas flueggei				1	3	0	0	4
Culture-independent	Bacteria	Selenomonas noxia				0	4	0	1	1
Culture-independent	Bacteria	Selenomonas sp. oral taxon 137				0	3	0	0	0
Culture-independent	Bacteria	Selenomonas sp. oral taxon 149				0	3	0	0	2
Culture-independent	Bacteria	Selenomonas sputigena				1	4	0	1	0
Culture-independent	Bacteria	Serratia entomophila				0	1	0	0	0
Culture-independent	Bacteria	Serratia marcescens				0	0	3	0	1
Culture-independent	Bacteria	Serratia odorifera				1	5	13	17	9
Culture-independent	Bacteria	Serratia proteamaculans				3	7	23	16	19
Culture-independent	Bacteria	Serratia symbiotica				0	0	3	3	2
Culture-independent	Bacteria	Shewanella amazonensis				4	12	53	53	27
Culture-independent	Bacteria	Shewanella baltica				6	11	103	70	56
Culture-independent	Bacteria	Shewanella benthica				0	3	26	26	8
Culture-independent	Bacteria	Shewanella denitrificans				0	13	55	40	24
Culture-independent	Bacteria	Shewanella frigidimarina				3	5	74	35	31
Culture-independent	Bacteria	Shewanella halifaxensis				2	9	20	25	20
Culture-independent	Bacteria	Shewanella hanedai				0	0	1	0	0
Culture-independent	Bacteria	Shewanella loihica				2	7	64	48	26
Culture-independent	Bacteria	Shewanella oneidensis				0	8	56	28	22
Culture-independent	Bacteria	Shewanella pealeana				2	7	59	44	20
Culture-independent	Bacteria	Shewanella piezotolerans				0	2	30	35	20
Culture-independent	Bacteria	Shewanella putrefaciens				0	8	41	42	20
Culture-independent	Bacteria	Shewanella sediminis				5	7	50	35	29
Culture-independent	Bacteria	Shewanella sp. Ac10				0	1	0	0	0
Culture-independent	Bacteria	Shewanella sp. ANA-3				0	4	45	31	15
Culture-independent	Bacteria	Shewanella sp. MR-4				1	2	52	23	21
Culture-independent	Bacteria	Shewanella sp. MR-7				0	4	44	21	13
Culture-independent	Bacteria	Shewanella sp. W3-18-1				1	7	64	42	18
Culture-independent	Bacteria	Shewanella woodyi				0	11	50	34	21
Culture-independent	Bacteria	Shigella boydii				0	3	25	8	7
Culture-independent	Bacteria	Shigella dysenteriae				0	1	27	7	6
Culture-independent	Bacteria	Shigella flexneri				0	5	41	11	10
Culture-independent	Bacteria	Shigella sonnei				1	1	26	7	4
Culture-independent	Bacteria	Shuttleworthia satelles				1	0	0	0	0
Culture-independent	Bacteria	Sideroxydans lithotrophicus				0	6	3	8	8
Culture-independent	Bacteria	Silicibacter sp. TrichCH4B				3	4	5	16	35
Culture-independent	Bacteria	Simonsiella muelleri				0	0	1	2	3
Culture-independent	Bacteria	Sinorhizobium fredii				7	22	4	27	17
Culture-independent	Bacteria	Sinorhizobium medicae				3	22	9	39	22
Culture-independent	Bacteria	Sinorhizobium meliloti				13	21	8	40	39
Culture-independent	Bacteria	Slackia exigua				0	2	0	0	0
Culture-independent	Bacteria	Slackia heliotrinireducens				4	1	0	0	3
Culture-independent	Bacteria	Sorangium cellulosum				0	3	0	0	1
Culture-independent	Bacteria	Sphaerobacter thermophilus				10	42	0	4	4
Culture-independent	Bacteria	Sphingobacterium sp. TN19				0	0	0	1	0
Culture-independent	Bacteria	Sphingobacterium spiritivorum				0	15	3	14	27
Culture-independent	Bacteria	Sphingobium chlorophenolicum				2	8	5	13	20
Culture-independent	Bacteria	Sphingobium francense				0	0	0	1	0
Culture-independent	Bacteria	Sphingomonas sp. SKA58				1	4	9	15	19
Culture-independent	Bacteria	Sphingomonas sp. ZP1				0	1	0	0	0
Culture-independent	Bacteria	Sphingomonas wittichii				6	27	9	41	29
Culture-independent	Bacteria	Sphingopyxis alaskensis				0	12	10	28	28
Culture-independent	Bacteria	Spirochaeta thermophila				0	11	3	6	2
Culture-independent	Bacteria	Spirosoma linguale				10	30	2	19	56
Culture-independent	Bacteria	Stackebrandtia nassauensis				2	18	1	6	6
Culture-independent	Bacteria	Staphylococcus aureus				2	3	6	6	2
Culture-independent	Bacteria	Staphylococcus capitis				0	0	5	3	0
Culture-independent	Bacteria	Staphylococcus caprae				0	1	0	2	0
Culture-independent	Bacteria	Staphylococcus epidermidis				1	5	3	4	7
Culture-independent	Bacteria	Staphylococcus hominis				0	0	1	1	1
Culture-independent	Bacteria	Staphylococcus lugdunensis				0	1	3	1	1
Culture-independent	Bacteria	Staphylococcus pseudintermedius				0	1	0	2	4
Culture-independent	Bacteria	Staphylococcus warneri				0	0	3	1	0
Culture-independent	Bacteria	Staphylococcus xylosus				0	0	2	0	0
Culture-independent	Bacteria	Starkeya novella				7	12	6	23	16
Culture-independent	Bacteria	Stenotrophomonas maltophilia				4	8	2	13	12
Culture-independent	Bacteria	Stenotrophomonas sp. SKA14				3	6	3	5	2
Culture-independent	Bacteria	Stigmatella aurantiaca				8	47	8	9	19
Culture-independent	Bacteria	Streptobacillus moniliformis				0	2	2	2	0
Culture-independent	Bacteria	Streptococcus agalactiae				2	1	3	0	0
Culture-independent	Bacteria	Streptococcus anginosus				2	0	2	1	1
Culture-independent	Bacteria	Streptococcus australis				0	1	0	0	0
Culture-independent	Bacteria	Streptococcus downei				0	0	1	0	0
Culture-independent	Bacteria	Streptococcus dysgalactiae				0	0	1	0	0
Culture-independent	Bacteria	Streptococcus equi				0	1	0	0	0
Culture-independent	Bacteria	Streptococcus equinus				0	0	0	0	1
Culture-independent	Bacteria	Streptococcus gallolyticus				0	0	0	0	2
Culture-independent	Bacteria	Streptococcus gordonii				0	0	2	0	0
Culture-independent	Bacteria	Streptococcus infantis				0	1	0	0	1
Culture-independent	Bacteria	Streptococcus mitis				0	0	0	1	0
Culture-independent	Bacteria	Streptococcus mutans				0	1	0	3	0
Culture-independent	Bacteria	Streptococcus parasanguinis				0	0	0	1	0
Culture-independent	Bacteria	Streptococcus peroris				0	0	1	0	0
Culture-independent	Bacteria	Streptococcus pneumoniae				2	0	1	5	2
Culture-independent	Bacteria	Streptococcus pyogenes				0	1	1	2	0
Culture-independent	Bacteria	Streptococcus sp. 2_1_36FAA				0	0	1	0	0
Culture-independent	Bacteria	Streptococcus suis				0	3	0	1	0
Culture-independent	Bacteria	Streptococcus thermophilus				0	1	0	0	0
Culture-independent	Bacteria	Streptomyces achromogenes				0	0	0	1	0
Culture-independent	Bacteria	Streptomyces albidoflavus				0	0	0	0	1
Culture-independent	Bacteria	Streptomyces albus				0	9	2	0	3
Culture-independent	Bacteria	Streptomyces bingchenggensis				3	13	2	3	6
Culture-independent	Bacteria	Streptomyces clavuligerus				0	6	0	3	0
Culture-independent	Bacteria	Streptomyces filamentosus				2	10	0	0	4
Culture-independent	Bacteria	Streptomyces flavovirens				0	3	0	3	0
Culture-independent	Bacteria	Streptomyces ghanaensis				4	2	0	4	0
Culture-independent	Bacteria	Streptomyces griseoflavus				0	9	2	0	3
Culture-independent	Bacteria	Streptomyces griseus				0	10	4	0	0
Culture-independent	Bacteria	Streptomyces himastatinicus				3	19	4	5	4
Culture-independent	Bacteria	Streptomyces hygroscopicus				0	1	0	0	0
Culture-independent	Bacteria	Streptomyces lavendulae				0	1	0	0	0
Culture-independent	Bacteria	Streptomyces lividans				2	12	2	3	3
Culture-independent	Bacteria	Streptomyces pristinaespiralis				1	7	2	4	6
Culture-independent	Bacteria	Streptomyces sp. AA4				2	20	1	4	3
Culture-independent	Bacteria	Streptomyces sp. C				3	5	1	1	2
Culture-independent	Bacteria	Streptomyces sp. CB2023				0	1	0	0	0
Culture-independent	Bacteria	Streptomyces sp. e14				2	8	2	0	2
Culture-independent	Bacteria	Streptomyces sp. Mg1				0	10	1	4	2
Culture-independent	Bacteria	Streptomyces sp. SirexAA-E				3	6	0	0	5
Culture-independent	Bacteria	Streptomyces sp. SPB74				0	5	1	1	0
Culture-independent	Bacteria	Streptomyces sp. SPB78				3	5	0	0	3
Culture-independent	Bacteria	Streptomyces sviceus				2	14	1	3	7
Culture-independent	Bacteria	Streptomyces tsusimaensis				0	1	0	0	0
Culture-independent	Bacteria	Streptomyces verticillus				0	1	0	0	0
Culture-independent	Bacteria	Streptomyces violaceusniger				2	18	1	0	2
Culture-independent	Bacteria	Streptomyces viridochromogenes				0	5	0	0	4
Culture-independent	Bacteria	Streptosporangium roseum				7	20	1	8	1
Culture-independent	Bacteria	Subdoligranulum variabile				0	3	0	0	0
Culture-independent	Bacteria	Succinatimonas hippei				0	0	0	1	1
Culture-independent	Bacteria	Sulcia muelleri				0	0	0	1	1
Culture-independent	Bacteria	Sulfitobacter indolifex				0	9	8	18	29
Culture-independent	Bacteria	Sulfitobacter sp. EE-36				5	6	8	27	30
Culture-independent	Bacteria	Sulfitobacter sp. NAS-14.1				4	13	9	19	31
Culture-independent	Bacteria	Sulfuricurvum kujiense				0	3	0	3	0
Culture-independent	Bacteria	Sulfurihydrogenibium azorense				0	0	1	2	2
Culture-independent	Bacteria	Sulfurihydrogenibium sp. YO3AOP1				0	3	0	6	6
Culture-independent	Bacteria	Sulfurihydrogenibium yellowstonense				0	0	0	0	3
Culture-independent	Bacteria	Sulfurimonas autotrophica				0	0	3	1	4
Culture-independent	Bacteria	Sulfurimonas denitrificans				1	2	4	3	1
Culture-independent	Bacteria	Sulfurospirillum deleyianum				0	2	4	3	2
Culture-independent	Bacteria	Sutterella wadsworthensis				0	2	0	2	4
Culture-independent	Bacteria	Synechococcus elongatus				1	11	8	30	7
Culture-independent	Bacteria	Synechococcus sp. ARC-11				0	0	0	2	0
Culture-independent	Bacteria	Synechococcus sp. ARC-21				0	0	0	2	0
Culture-independent	Bacteria	Synechococcus sp. BL107				0	2	14	61	24
Culture-independent	Bacteria	Synechococcus sp. CC9311				1	8	36	139	76
Culture-independent	Bacteria	Synechococcus sp. CC9605				1	2	41	188	87
Culture-independent	Bacteria	Synechococcus sp. CC9902				0	2	35	140	71
Culture-independent	Bacteria	Synechococcus sp. JA-2-3B'a(2-13)				3	7	0	10	12
Culture-independent	Bacteria	Synechococcus sp. JA-3-3Ab				6	1	2	8	6
Culture-independent	Bacteria	Synechococcus sp. KD3a				0	0	0	2	0
Culture-independent	Bacteria	Synechococcus sp. LS0504				0	0	0	2	0
Culture-independent	Bacteria	Synechococcus sp. PCC 7002				1	15	3	11	12
Culture-independent	Bacteria	Synechococcus sp. PCC 7335				5	22	4	14	18
Culture-independent	Bacteria	Synechococcus sp. RS9916				0	5	15	86	38
Culture-independent	Bacteria	Synechococcus sp. RS9917				0	1	18	116	49
Culture-independent	Bacteria	Synechococcus sp. WH 5701				4	4	12	53	32
Culture-independent	Bacteria	Synechococcus sp. WH 7805				1	2	18	97	60
Culture-independent	Bacteria	Synechococcus sp. WH 8109				2	3	17	66	40
Culture-independent	Bacteria	Synechocystis sp.				1	0	0	0	0
Culture-independent	Bacteria	Synechocystis sp. PCC 6803				2	0	1	0	0
Culture-independent	Bacteria	Syntrophobacter fumaroxidans				6	26	1	13	11
Culture-independent	Bacteria	Syntrophomonas wolfei				0	9	0	8	6
Culture-independent	Bacteria	Syntrophothermus lipocalidus				0	9	0	0	2
Culture-independent	Bacteria	Syntrophus aciditrophicus				6	29	3	6	7
Culture-independent	Bacteria	Taylorella equigenitalis				0	1	0	0	1
Culture-independent	Bacteria	Teredinibacter turnerae				4	17	15	29	31
Culture-independent	Bacteria	Terrabacter sp. DPO360				0	0	0	1	0
Culture-independent	Bacteria	Terriglobus saanensis				3	20	0	2	2
Culture-independent	Bacteria	Thalassiobium sp. R2A62				3	19	4	18	20
Culture-independent	Bacteria	Thauera selenatis				0	0	1	0	0
Culture-independent	Bacteria	Thauera sp. MZ1T				0	17	4	8	7
Culture-independent	Bacteria	Theonella swinhoei bacterial symbiont clone pSW1H8				0	4	0	0	0
Culture-independent	Bacteria	Thermaerobacter marianensis				7	14	2	2	7
Culture-independent	Bacteria	Thermaerobacter subterraneus				3	13	0	0	0
Culture-independent	Bacteria	Thermanaerovibrio acidaminovorans				1	3	1	0	0
Culture-independent	Bacteria	Thermincola potens				1	8	2	2	0
Culture-independent	Bacteria	Thermoactinomyces sp. CDF				0	1	0	0	0
Culture-independent	Bacteria	Thermoactinomyces sp. E79				0	1	0	0	0
Culture-independent	Bacteria	Thermoanaerobacter brockii				0	4	0	7	6
Culture-independent	Bacteria	Thermoanaerobacter ethanolicus				0	2	0	2	4
Culture-independent	Bacteria	Thermoanaerobacter pseudethanolicus				0	4	0	7	5
Culture-independent	Bacteria	Thermoanaerobacter sp. X513				0	7	1	9	4
Culture-independent	Bacteria	Thermoanaerobacter sp. X514				0	7	1	9	3
Culture-independent	Bacteria	Thermoanaerobacter sp. X561				0	7	1	8	3
Culture-independent	Bacteria	Thermoanaerobacter thermocopriae				0	3	1	3	0
Culture-independent	Bacteria	Thermoanaerobacter uzonensis				0	0	0	1	0
Culture-independent	Bacteria	Thermoanaerobacter wiegelii				2	2	0	0	2
Culture-independent	Bacteria	Thermoanaerobacterium saccharolyticum				0	1	0	0	1
Culture-independent	Bacteria	Thermoanaerobacterium thermosaccharolyticum				1	3	2	6	6
Culture-independent	Bacteria	Thermoanaerobacterium xylanolyticum				3	3	0	0	1
Culture-independent	Bacteria	Thermobaculum terrenum				7	32	3	7	10
Culture-independent	Bacteria	Thermobifida fusca				2	11	0	2	5
Culture-independent	Bacteria	Thermobispora bispora				3	7	0	5	2
Culture-independent	Bacteria	Thermochromatium tepidum				0	0	1	0	0
Culture-independent	Bacteria	Thermocrinis albus				0	0	0	5	0
Culture-independent	Bacteria	Thermodesulfovibrio yellowstonii				1	6	0	6	2
Culture-independent	Bacteria	Thermomicrobium roseum				15	21	3	4	0
Culture-independent	Bacteria	Thermomonospora curvata				5	23	0	3	4
Culture-independent	Bacteria	Thermosediminibacter oceani				2	11	0	3	1
Culture-independent	Bacteria	Thermosinus carboxydivorans				0	9	2	2	0
Culture-independent	Bacteria	Thermosipho africanus				1	1	1	2	4
Culture-independent	Bacteria	Thermosipho melanesiensis				1	0	1	3	0
Culture-independent	Bacteria	Thermotoga maritima				3	8	0	4	0
Culture-independent	Bacteria	Thermotoga neapolitana				1	3	1	3	0
Culture-independent	Bacteria	Thermotoga petrophila				3	6	0	0	3
Culture-independent	Bacteria	Thermovibrio ammonificans				0	8	1	1	4
Culture-independent	Bacteria	Thermus aquaticus				1	4	0	5	2
Culture-independent	Bacteria	Thermus scotoductus				3	4	1	1	0
Culture-independent	Bacteria	Thermus thermophilus				10	11	0	1	5
Culture-independent	Bacteria	Thioalkalivibrio sp. K90mix				9	6	4	15	15
Culture-independent	Bacteria	Thioalkalivibrio sulfidiphilus				8	28	8	24	17
Culture-independent	Bacteria	Thiobacillus denitrificans				5	13	0	9	12
Culture-independent	Bacteria	Thiococcus pfennigii				0	0	0	0	2
Culture-independent	Bacteria	Thiomonas intermedia				0	6	3	5	5
Culture-independent	Bacteria	Tolumonas auensis				1	12	16	10	18
Culture-independent	Bacteria	Tolypothrix sp. PCC 7601				1	1	0	0	0
Culture-independent	Bacteria	Treponema denticola				0	3	1	0	3
Culture-independent	Bacteria	Treponema pallidum				1	5	0	0	0
Culture-independent	Bacteria	Treponema phagedenis				0	3	1	0	1
Culture-independent	Bacteria	Treponema vincentii				0	0	0	1	2
Culture-independent	Bacteria	Trichodesmium erythraeum				58	20	4	19	23
Culture-independent	Bacteria	Trichormus azollae				4	5	2	12	4
Culture-independent	Bacteria	Truepera radiovictrix				5	14	0	0	5
Culture-independent	Bacteria	Tsukamurella paurometabola				1	4	2	3	0
Culture-independent	Bacteria	Turicibacter sanguinis				0	3	0	0	1
Culture-independent	Bacteria	uncultured Acidobacteria bacterium				1	3	0	0	0
Culture-independent	Bacteria	uncultured Acidobacteria bacterium cosmid p2H8				0	1	0	0	0
Culture-independent	Bacteria	uncultured Acidobacteriales bacterium HF0200_23L05				1	5	0	0	0
Culture-independent	Bacteria	uncultured Alteromonadales bacterium HF4000_16C08				0	0	2	2	1
Culture-independent	Bacteria	uncultured bacterial symbiont of Discodermia dissoluta				1	7	0	0	0
Culture-independent	Bacteria	uncultured bacterium				6	12	8	18	13
Culture-independent	Bacteria	uncultured bacterium 1116				0	2	0	0	0
Culture-independent	Bacteria	uncultured bacterium 164				0	0	0	1	0
Culture-independent	Bacteria	uncultured bacterium 2063G				0	1	0	0	0
Culture-independent	Bacteria	uncultured bacterium 270				0	1	0	0	0
Culture-independent	Bacteria	uncultured bacterium 66				1	2	0	0	0
Culture-independent	Bacteria	uncultured bacterium 70				0	2	0	0	0
Culture-independent	Bacteria	uncultured bacterium 888				0	0	1	0	0
Culture-independent	Bacteria	uncultured bacterium AOCefta2				0	0	0	0	1
Culture-independent	Bacteria	uncultured bacterium BAC10-10				0	2	0	0	0
Culture-independent	Bacteria	uncultured bacterium BAC10-4				0	1	0	0	1
Culture-independent	Bacteria	uncultured bacterium BAC13K9BAC				0	0	3	12	6
Culture-independent	Bacteria	uncultured bacterium BAC17H8				0	0	0	7	3
Culture-independent	Bacteria	uncultured bacterium Bio5				1	0	0	0	0
Culture-independent	Bacteria	uncultured bacterium BLR13				0	0	0	1	0
Culture-independent	Bacteria	uncultured bacterium BLR18				0	0	0	1	0
Culture-independent	Bacteria	uncultured bacterium BLR9				0	0	0	0	1
Culture-independent	Bacteria	uncultured bacterium CBNPD1 BAC clone 905				0	1	0	0	0
Culture-independent	Bacteria	uncultured bacterium EB000_36F02				0	0	5	21	12
Culture-independent	Bacteria	uncultured bacterium eBACmed18B02				0	0	2	8	7
Culture-independent	Bacteria	uncultured bacterium eBACmed86H08				0	0	4	4	4
Culture-independent	Bacteria	uncultured bacterium eBACred22E04				0	0	0	2	1
Culture-independent	Bacteria	uncultured bacterium FLS18				0	1	0	0	0
Culture-independent	Bacteria	uncultured bacterium HF0010_16H03				0	0	2	2	6
Culture-independent	Bacteria	uncultured bacterium HF0070_11A08				0	0	1	2	0
Culture-independent	Bacteria	uncultured bacterium HF0130_06E03				0	1	0	0	0
Culture-independent	Bacteria	uncultured bacterium HF0500_16O16				0	0	0	1	0
Culture-independent	Bacteria	uncultured bacterium HF186_25m_13D19				0	1	0	0	0
Culture-independent	Bacteria	uncultured bacterium HF186_25m_18N5				0	1	0	0	0
Culture-independent	Bacteria	uncultured bacterium HF186_25m_27D22				0	1	0	0	0
Culture-independent	Bacteria	uncultured bacterium HF4000_009C18				0	0	3	14	6
Culture-independent	Bacteria	uncultured bacterium HF4000_05M23				3	0	0	0	0
Culture-independent	Bacteria	uncultured bacterium HF770_09N20				1	0	2	9	5
Culture-independent	Bacteria	uncultured bacterium MedeBAC35C06				0	0	3	1	3
Culture-independent	Bacteria	uncultured bacterium MedeBAC46A06				0	0	1	0	3
Culture-independent	Bacteria	uncultured bacterium MedeBAC49C08				0	0	1	5	1
Culture-independent	Bacteria	uncultured bacterium MedeBAC82F10				0	0	0	2	2
Culture-independent	Bacteria	uncultured Bacteroidetes bacterium 'SBI2-18 P41A3'				0	0	0	1	0
Culture-independent	Bacteria	uncultured Bartonella sp.				0	0	1	0	1
Culture-independent	Bacteria	uncultured Chloroflexi bacterium 1i19				1	0	0	0	0
Culture-independent	Bacteria	uncultured Chloroflexi bacterium HF0200_06I16				0	2	0	0	0
Culture-independent	Bacteria	uncultured Chloroflexi bacterium HF0200_09I09				0	0	1	0	0
Culture-independent	Bacteria	uncultured Chloroflexi bacterium HF0500_03M05				0	2	0	0	0
Culture-independent	Bacteria	uncultured Chloroflexi bacterium HF0770_09E03				1	0	0	0	0
Culture-independent	Bacteria	uncultured Chloroflexi bacterium HF4000_28F02				0	5	0	0	0
Culture-independent	Bacteria	uncultured cyanobacterium				0	0	0	1	0
Culture-independent	Bacteria	uncultured delta proteobacterium HF0010_10I05				0	0	0	0	1
Culture-independent	Bacteria	uncultured delta proteobacterium HF0070_30B07				0	1	0	1	0
Culture-independent	Bacteria	uncultured delta proteobacterium HF0130_05G09				1	1	0	0	0
Culture-independent	Bacteria	uncultured delta proteobacterium HF0130_20J24				0	1	0	2	0
Culture-independent	Bacteria	uncultured delta proteobacterium HF0200_14D13				0	0	1	2	0
Culture-independent	Bacteria	uncultured delta proteobacterium HF0200_19J16				0	0	0	2	0
Culture-independent	Bacteria	uncultured delta proteobacterium HF0770_45N15				0	0	0	1	0
Culture-independent	Bacteria	uncultured delta proteobacterium HF4000_08N17				0	1	0	0	0
Culture-independent	Bacteria	uncultured Desulfobacterales bacterium HF0200_07G10				0	1	0	0	0
Culture-independent	Bacteria	uncultured gamma proteobacterium EB000_37F04				0	0	0	0	1
Culture-independent	Bacteria	uncultured gamma proteobacterium EB000_65A11				0	0	0	0	1
Culture-independent	Bacteria	uncultured gamma proteobacterium EB080_L93H08				0	0	0	1	0
Culture-independent	Bacteria	uncultured gamma proteobacterium EB750_07C09				0	0	0	1	0
Culture-independent	Bacteria	uncultured gamma proteobacterium EBAC_27G05				0	0	0	2	5
Culture-independent	Bacteria	uncultured gamma proteobacterium eBACHOT4E07				0	0	1	7	2
Culture-independent	Bacteria	uncultured gamma proteobacterium HF0010_05D02				0	3	1	7	0
Culture-independent	Bacteria	uncultured gamma proteobacterium HF0010_09F21				0	0	0	3	2
Culture-independent	Bacteria	uncultured gamma proteobacterium HF0010_10D20				0	0	1	1	2
Culture-independent	Bacteria	uncultured gamma proteobacterium HF0010_11B23				0	0	0	4	0
Culture-independent	Bacteria	uncultured gamma proteobacterium HF0010_11K06				0	0	0	3	1
Culture-independent	Bacteria	uncultured gamma proteobacterium HF0010_16J05				0	4	0	1	2
Culture-independent	Bacteria	uncultured gamma proteobacterium HF0010_20H22				0	0	0	2	3
Culture-independent	Bacteria	uncultured gamma proteobacterium HF0010_21A16				0	0	1	1	3
Culture-independent	Bacteria	uncultured gamma proteobacterium HF0070_03O15				0	0	0	0	1
Culture-independent	Bacteria	uncultured gamma proteobacterium HF0070_08D07				0	0	0	3	0
Culture-independent	Bacteria	uncultured gamma proteobacterium HF0070_10G19				0	0	1	2	1
Culture-independent	Bacteria	uncultured gamma proteobacterium HF0070_25G02				0	0	1	0	1
Culture-independent	Bacteria	uncultured gamma proteobacterium HF0130_23I23				0	0	0	1	0
Culture-independent	Bacteria	uncultured gamma proteobacterium HF0130_25M15				0	0	0	0	1
Culture-independent	Bacteria	uncultured gamma proteobacterium HF0200_34B07				0	0	0	0	1
Culture-independent	Bacteria	uncultured gamma proteobacterium HF0500_07A21				0	0	0	0	1
Culture-independent	Bacteria	uncultured gamma proteobacterium HF0770_09E07				0	0	2	1	0
Culture-independent	Bacteria	uncultured gamma proteobacterium HF0770_28K04				0	1	0	0	0
Culture-independent	Bacteria	uncultured gamma proteobacterium HF4000_19M20				0	0	0	1	0
Culture-independent	Bacteria	uncultured gamma proteobacterium HF4000_36I10				0	0	0	0	1
Culture-independent	Bacteria	uncultured gamma proteobacterium HF4000_48E10				0	4	0	0	0
Culture-independent	Bacteria	uncultured Gemmatimonadales bacterium HF0200_34B24				1	0	0	0	0
Culture-independent	Bacteria	uncultured Gemmatimonadales bacterium HF0770_41L09				0	1	0	0	0
Culture-independent	Bacteria	uncultured Gemmatimonadales bacterium HF4000_15H13				0	0	0	1	0
Culture-independent	Bacteria	uncultured Geobacter sp.				0	0	0	1	0
Culture-independent	Bacteria	uncultured marine bacterium				0	0	0	2	0
Culture-independent	Bacteria	uncultured marine bacterium 105				0	4	0	0	0
Culture-independent	Bacteria	uncultured marine bacterium 106				0	0	0	2	1
Culture-independent	Bacteria	uncultured marine bacterium 159				0	0	0	1	1
Culture-independent	Bacteria	uncultured marine bacterium 1k6				0	3	0	0	0
Culture-independent	Bacteria	uncultured marine bacterium 1n22				0	1	0	0	0
Culture-independent	Bacteria	uncultured marine bacterium 311				0	0	1	0	0
Culture-independent	Bacteria	uncultured marine bacterium 313				0	0	0	4	0
Culture-independent	Bacteria	uncultured marine bacterium 314				0	1	1	8	10
Culture-independent	Bacteria	uncultured marine bacterium 438				0	0	0	1	1
Culture-independent	Bacteria	uncultured marine bacterium 441				0	0	0	2	0
Culture-independent	Bacteria	uncultured marine bacterium 443				0	1	0	1	0
Culture-independent	Bacteria	uncultured marine bacterium 463				0	1	0	0	0
Culture-independent	Bacteria	uncultured marine bacterium 560				0	0	0	0	1
Culture-independent	Bacteria	uncultured marine bacterium 561				0	0	0	0	1
Culture-independent	Bacteria	uncultured marine bacterium 562				0	0	0	6	3
Culture-independent	Bacteria	uncultured marine bacterium 577				0	0	0	0	1
Culture-independent	Bacteria	uncultured marine bacterium 578				0	0	1	2	1
Culture-independent	Bacteria	uncultured marine bacterium 580				0	0	1	2	0
Culture-independent	Bacteria	uncultured marine bacterium 582				0	0	0	0	1
Culture-independent	Bacteria	uncultured marine bacterium 583				0	0	1	1	0
Culture-independent	Bacteria	uncultured marine bacterium 66A03				0	0	0	0	3
Culture-independent	Bacteria	uncultured marine bacterium Ant4D3				0	0	0	2	0
Culture-independent	Bacteria	uncultured marine bacterium Ant4D5				0	2	0	0	0
Culture-independent	Bacteria	uncultured marine bacterium Ant4E12				0	1	0	0	1
Culture-independent	Bacteria	uncultured marine bacterium EB0_35D03				1	0	0	0	0
Culture-independent	Bacteria	uncultured marine bacterium EB0_39H12				1	2	3	10	4
Culture-independent	Bacteria	uncultured marine bacterium EB0_49D07				0	0	0	7	2
Culture-independent	Bacteria	uncultured marine bacterium EB0_50A10				0	0	2	0	0
Culture-independent	Bacteria	uncultured marine bacterium EB000_55B11				0	0	0	1	0
Culture-independent	Bacteria	uncultured marine bacterium EB80_02D08				0	0	1	3	0
Culture-independent	Bacteria	uncultured marine bacterium EB80_69G07				0	0	5	12	8
Culture-independent	Bacteria	uncultured marine bacterium HF10_05C07				0	0	0	3	3
Culture-independent	Bacteria	uncultured marine bacterium HF10_12C08				0	0	0	7	6
Culture-independent	Bacteria	uncultured marine bacterium HF10_19P19				0	0	1	3	3
Culture-independent	Bacteria	uncultured marine bacterium HF10_25F10				1	0	0	1	2
Culture-independent	Bacteria	uncultured marine bacterium HF10_45G01				0	0	3	7	7
Culture-independent	Bacteria	uncultured marine bacterium HF10_49E08				0	1	0	0	0
Culture-independent	Bacteria	uncultured marine bacterium HF130_81H07				0	0	0	1	2
Culture-independent	Bacteria	uncultured marine bacterium HF4000_APKG2098				0	0	0	6	8
Culture-independent	Bacteria	uncultured marine bacterium HF4000_APKG3108				0	0	0	7	2
Culture-independent	Bacteria	uncultured marine bacterium MedDCM-OCT-S01-C266				0	0	0	0	1
Culture-independent	Bacteria	uncultured marine bacterium MedDCM-OCT-S04-C102				0	0	0	1	0
Culture-independent	Bacteria	uncultured marine bacterium MedDCM-OCT-S04-C13				0	0	1	0	1
Culture-independent	Bacteria	uncultured marine bacterium MedDCM-OCT-S04-C293				0	0	2	3	0
Culture-independent	Bacteria	uncultured marine bacterium MedDCM-OCT-S04-C385				0	0	1	1	4
Culture-independent	Bacteria	uncultured marine bacterium MedDCM-OCT-S04-C448				0	0	0	1	1
Culture-independent	Bacteria	uncultured marine bacterium MedDCM-OCT-S04-C72				0	0	0	1	0
Culture-independent	Bacteria	uncultured marine bacterium MedDCM-OCT-S05-C259				0	0	0	1	0
Culture-independent	Bacteria	uncultured marine bacterium MedDCM-OCT-S05-C362				0	0	0	1	0
Culture-independent	Bacteria	uncultured marine bacterium MedDCM-OCT-S05-C75				0	0	0	0	1
Culture-independent	Bacteria	uncultured marine bacterium MedDCM-OCT-S08-C1068				0	0	1	4	0
Culture-independent	Bacteria	uncultured marine bacterium MedDCM-OCT-S08-C1340				0	0	0	1	0
Culture-independent	Bacteria	uncultured marine bacterium MedDCM-OCT-S08-C1463				0	0	0	2	0
Culture-independent	Bacteria	uncultured marine bacterium MedDCM-OCT-S08-C1622				0	0	0	1	1
Culture-independent	Bacteria	uncultured marine bacterium MedDCM-OCT-S09-C145				0	0	3	0	2
Culture-independent	Bacteria	uncultured marine bacterium MedDCM-OCT-S09-C166				0	0	0	1	0
Culture-independent	Bacteria	uncultured marine bacterium MedDCM-OCT-S09-C199				0	0	0	2	1
Culture-independent	Bacteria	uncultured marine bacterium MedDCM-OCT-S09-C247				0	0	1	0	0
Culture-independent	Bacteria	uncultured marine bacterium MedDCM-OCT-S11-C95				0	3	0	0	0
Culture-independent	Bacteria	uncultured marine bacterium MedDCM-OCT-S12-C289				0	0	0	5	0
Culture-independent	Bacteria	uncultured marine cyanobacterium				0	0	0	1	1
Culture-independent	Bacteria	uncultured marine gamma proteobacterium EB000-45B06				0	0	0	5	2
Culture-independent	Bacteria	uncultured marine gamma proteobacterium EBAC20E09				0	0	4	16	7
Culture-independent	Bacteria	uncultured marine gamma proteobacterium EBAC31A08				0	0	1	17	7
Culture-independent	Bacteria	uncultured marine proteobacterium ANT32C12				0	0	0	6	1
Culture-independent	Bacteria	uncultured marine proteobacterium ANT8C10				0	0	0	4	3
Culture-independent	Bacteria	uncultured marine type-A Synechococcus 4O4				0	0	0	0	1
Culture-independent	Bacteria	uncultured marine type-A Synechococcus 5B2				0	0	1	1	0
Culture-independent	Bacteria	uncultured marine type-A Synechococcus GOM 3M9				0	0	1	3	0
Culture-independent	Bacteria	uncultured marine type-A Synechococcus GOM 3O12				0	0	0	1	1
Culture-independent	Bacteria	uncultured marine type-A Synechococcus GOM 3O6				0	0	0	4	0
Culture-independent	Bacteria	uncultured marine type-A Synechococcus GOM 4P21				0	0	0	1	0
Culture-independent	Bacteria	uncultured marine type-A Synechococcus GOM 5D20				0	0	0	4	1
Culture-independent	Bacteria	uncultured murine large bowel bacterium BAC 31B				0	0	0	0	1
Culture-independent	Bacteria	uncultured myxobacterium HF0010_08B07				0	0	1	5	1
Culture-independent	Bacteria	uncultured myxobacterium HF0200_08J13				0	1	0	0	0
Culture-independent	Bacteria	uncultured nuHF1 cluster bacterium HF0130_24M16				0	0	0	1	0
Culture-independent	Bacteria	uncultured nuHF1 cluster bacterium HF0130_31E21				0	0	1	1	0
Culture-independent	Bacteria	uncultured nuHF1 cluster bacterium HF0770_35I22				0	0	0	1	0
Culture-independent	Bacteria	uncultured nuHF2 cluster bacterium HF0770_19K18				0	0	0	2	0
Culture-independent	Bacteria	uncultured Oceanospirillales bacterium HF0070_21F08				0	0	1	0	0
Culture-independent	Bacteria	uncultured Oceanospirillales bacterium HF0130_06B06				0	1	0	0	0
Culture-independent	Bacteria	uncultured Oceanospirillales bacterium HF4000_13G19				0	0	0	0	1
Culture-independent	Bacteria	uncultured Oceanospirillales bacterium HF4000_21D01				0	0	0	2	1
Culture-independent	Bacteria	uncultured Oceanospirillales bacterium HF4000_23O15				1	0	0	0	0
Culture-independent	Bacteria	uncultured Planctomycetales bacterium HF0130_29M04				0	2	0	0	0
Culture-independent	Bacteria	uncultured Planctomycetales bacterium HF0200_11L05				0	0	0	5	0
Culture-independent	Bacteria	uncultured Planctomycetales bacterium HF0500_02G17				0	2	0	0	0
Culture-independent	Bacteria	uncultured Planctomycetales bacterium HF0500_40D21				0	2	0	0	0
Culture-independent	Bacteria	uncultured Planctomycetales bacterium HF0770_03I01				0	0	2	6	8
Culture-independent	Bacteria	uncultured planctomycete 5H12				0	1	0	0	0
Culture-independent	Bacteria	uncultured planctomycete 6FN				0	1	0	0	2
Culture-independent	Bacteria	uncultured Poribacteria bacterium 64K2				14	20	0	0	0
Culture-independent	Bacteria	uncultured Prochlorococcus sp.				0	0	1	5	2
Culture-independent	Bacteria	uncultured proteobacterium RedeBAC7D11				0	0	0	4	6
Culture-independent	Bacteria	uncultured Pseudomonadales bacterium HF0010_05E14				0	0	0	0	3
Culture-independent	Bacteria	uncultured Pseudomonadales bacterium HF0500_12O04				0	0	0	1	0
Culture-independent	Bacteria	uncultured Rhizobium sp. HF0500_35F13				1	1	0	0	0
Culture-independent	Bacteria	uncultured Rhodobacterales bacterium HF0010_04M21				0	0	0	1	4
Culture-independent	Bacteria	uncultured Rhodobacterales bacterium HF0010_10C01				0	0	0	1	5
Culture-independent	Bacteria	uncultured Rhodobacterales bacterium HF0070_10D05				0	1	1	0	0
Culture-independent	Bacteria	uncultured Rhodospirillales bacterium HF0500_02H05				0	0	0	0	1
Culture-independent	Bacteria	uncultured Rhodospirillales bacterium HF0500_23A22				0	1	0	0	1
Culture-independent	Bacteria	uncultured Rhodospirillales bacterium HF4000_24M03				0	0	0	0	1
Culture-independent	Bacteria	uncultured Roseobacter sp.				0	0	0	0	1
Culture-independent	Bacteria	uncultured SAR11 cluster bacterium HF4000_37C10				0	0	0	5	4
Culture-independent	Bacteria	uncultured SAR406 cluster bacterium HF0010_18O13				0	0	1	1	0
Culture-independent	Bacteria	uncultured SAR406 cluster bacterium HF4000_22B16				0	0	0	4	0
Culture-independent	Bacteria	uncultured soil bacterium				1	1	0	1	0
Culture-independent	Bacteria	uncultured Sphingobacteriales bacterium HF0130_33B19				0	0	0	0	4
Culture-independent	Bacteria	uncultured Sphingobacterium sp. EB080_L08E11				0	0	0	0	2
Culture-independent	Bacteria	uncultured Spirochaetales bacterium HF0500_06B09				0	0	0	0	2
Culture-independent	Bacteria	uncultured SUP05 cluster bacterium				1	2	2	12	6
Culture-independent	Bacteria	uncultured Synechococcus sp.				0	0	0	1	0
Culture-independent	Bacteria	uncultured Verrucomicrobia bacterium				0	3	0	0	0
Culture-independent	Bacteria	uncultured Verrucomicrobiales bacterium HF0200_39L05				0	1	0	0	0
Culture-independent	Bacteria	uncultured Verrucomicrobiales bacterium HF4000_13K17				0	1	0	0	0
Culture-independent	Bacteria	uncultured verrucomicrobium HF0070_15G23				0	1	0	0	0
Culture-independent	Bacteria	uncultured verrucomicrobium HF0130_25O04				0	0	0	1	0
Culture-independent	Bacteria	uncultured verrucomicrobium HF0500_16O23				0	1	0	0	0
Culture-independent	Bacteria	unidentified eubacterium SCB49				2	6	7	9	28
Culture-independent	Bacteria	Ureaplasma parvum				0	0	0	1	0
Culture-independent	Bacteria	Variovorax paradoxus				4	25	3	20	24
Culture-independent	Bacteria	Veillonella atypica				0	0	1	1	2
Culture-independent	Bacteria	Veillonella denticariosi				0	0	0	1	0
Culture-independent	Bacteria	Veillonella dispar				0	2	0	0	1
Culture-independent	Bacteria	Veillonella parvula				1	4	0	2	1
Culture-independent	Bacteria	Veillonella sp. 3_1_44				1	1	0	0	1
Culture-independent	Bacteria	Veillonella sp. 6_1_27				1	2	0	2	1
Culture-independent	Bacteria	Veillonella sp. oral taxon 158				0	2	0	0	1
Culture-independent	Bacteria	Verminephrobacter eiseniae				7	10	5	17	7
Culture-independent	Bacteria	Verrucomicrobia bacterium N20				0	1	0	0	0
Culture-independent	Bacteria	Verrucomicrobiae bacterium DG1235				7	32	8	17	30
Culture-independent	Bacteria	Vibrio alginolyticus				0	3	233	46	16
Culture-independent	Bacteria	Vibrio anguillarum				0	0	2	2	0
Culture-independent	Bacteria	Vibrio brasiliensis				0	1	47	15	9
Culture-independent	Bacteria	Vibrio caribbeanicus				1	2	30	12	10
Culture-independent	Bacteria	Vibrio cholerae				6	10	203	90	63
Culture-independent	Bacteria	Vibrio coralliilyticus				2	2	88	37	15
Culture-independent	Bacteria	Vibrio fluvialis				0	0	10	4	0
Culture-independent	Bacteria	Vibrio furnissii				1	2	77	41	8
Culture-independent	Bacteria	Vibrio harveyi				0	9	400	99	38
Culture-independent	Bacteria	Vibrio mediterranei				0	0	77	23	12
Culture-independent	Bacteria	Vibrio metschnikovii				0	3	36	23	8
Culture-independent	Bacteria	Vibrio mimicus				1	1	70	20	16
Culture-independent	Bacteria	Vibrio orientalis				0	1	75	22	9
Culture-independent	Bacteria	Vibrio parahaemolyticus				3	8	349	82	33
Culture-independent	Bacteria	Vibrio sinaloensis				0	0	63	13	6
Culture-independent	Bacteria	Vibrio sp. AND4				1	1	85	19	3
Culture-independent	Bacteria	Vibrio sp. Ex25				0	3	207	39	11
Culture-independent	Bacteria	Vibrio sp. MED222				0	3	69	21	7
Culture-independent	Bacteria	Vibrio sp. RC341				0	3	25	13	5
Culture-independent	Bacteria	Vibrio sp. RC586				0	0	30	7	4
Culture-independent	Bacteria	Vibrio sp. SA0605-25				0	0	0	0	1
Culture-independent	Bacteria	Vibrio sp. SA0706-05S				0	0	0	1	0
Culture-independent	Bacteria	Vibrio splendidus				0	1	99	24	6
Culture-independent	Bacteria	Vibrio tapetis				0	0	0	0	1
Culture-independent	Bacteria	Vibrio vulnificus				3	9	179	46	20
Culture-independent	Bacteria	Vibrionales bacterium SWAT-3				0	3	58	19	1
Culture-independent	Bacteria	Victivallis vadensis				3	8	2	0	1
Culture-independent	Bacteria	Waddlia chondrophila				3	1	1	0	6
Culture-independent	Bacteria	Weeksella virosa				0	2	1	9	9
Culture-independent	Bacteria	Weissella paramesenteroides				0	0	0	1	0
Culture-independent	Bacteria	Wolbachia endosymbiont of Brugia malayi				0	0	0	7	7
Culture-independent	Bacteria	Wolbachia endosymbiont of Culex quinquefasciatus				0	0	2	6	3
Culture-independent	Bacteria	Wolbachia endosymbiont of Drosophila ananassae				0	4	1	2	1
Culture-independent	Bacteria	Wolbachia endosymbiont of Drosophila melanogaster				0	1	2	13	11
Culture-independent	Bacteria	Wolbachia endosymbiont of Drosophila simulans				0	0	0	0	1
Culture-independent	Bacteria	Wolbachia endosymbiont of Muscidifurax uniraptor				0	0	0	3	0
Culture-independent	Bacteria	Wolbachia endosymbiont of Rhodnius nasutus				0	0	0	1	0
Culture-independent	Bacteria	Wolbachia endosymbiont of Rhodnius neglectus				0	0	0	1	0
Culture-independent	Bacteria	Wolbachia endosymbiont of Rhodnius pallescens				0	0	0	1	0
Culture-independent	Bacteria	Wolbachia endosymbiont of Rhodnius robustus				0	0	0	1	0
Culture-independent	Bacteria	Wolbachia sp. wRi				0	1	0	5	3
Culture-independent	Bacteria	Xanthobacter autotrophicus				2	18	11	38	24
Culture-independent	Bacteria	Xanthomonas campestris				6	13	3	14	22
Culture-independent	Bacteria	Xanthomonas cissicola				1	16	5	10	15
Culture-independent	Bacteria	Xanthomonas fuscans				0	2	1	5	8
Culture-independent	Bacteria	Xanthomonas oryzae				3	9	1	7	11
Culture-independent	Bacteria	Xylanimonas cellulosilytica				0	2	0	2	6
Culture-independent	Bacteria	Xylella fastidiosa				4	13	5	17	4
Culture-independent	Bacteria	Yersinia aldovae				0	0	2	5	3
Culture-independent	Bacteria	Yersinia bercovieri				0	3	8	3	3
Culture-independent	Bacteria	Yersinia enterocolitica				0	0	1	0	2
Culture-independent	Bacteria	Yersinia frederiksenii				0	4	7	4	4
Culture-independent	Bacteria	Yersinia intermedia				0	0	10	0	1
Culture-independent	Bacteria	Yersinia kristensenii				0	1	5	4	1
Culture-independent	Bacteria	Yersinia mollaretii				1	0	3	5	1
Culture-independent	Bacteria	Yersinia pestis				5	8	47	29	27
Culture-independent	Bacteria	Yersinia rohdei				0	0	4	5	5
Culture-independent	Bacteria	Yersinia ruckeri				0	0	6	5	0
Culture-independent	Bacteria	Zunongwangia profunda				3	15	11	29	46
Culture-independent	Bacteria	Zymomonas mobilis				3	5	9	31	13
Culture-independent	Bacteria		27598	23165	32509
Culture-independent	Bacteria					17	73	93	361	232
Culture-independent	Chromista	Sellaphora pupula	42	0	0
Culture-independent	Chromista		27	9	39
Culture-independent	Fungi	Absidia repens	13	0	0
Culture-independent	Fungi	Acaulospora lacunosa	0	0	17
Culture-independent	Fungi	Acremonium cavaraeanum	0	58	0
Culture-independent	Fungi	Acremonium flavum	24	0	0
Culture-independent	Fungi	Agaricus bisporus				0	0	0	0	1
Culture-independent	Fungi	Ajellomyces capsulatus				0	10	0	2	2
Culture-independent	Fungi	Alternaria chartarum	509	64	8
Culture-independent	Fungi	Antarctomyces psychrotrophicus	22379	3409	295
Culture-independent	Fungi	Anungitopsis speciosa	0	22	0
Culture-independent	Fungi	Apiotrichum scarabaeorum	28	0	0
Culture-independent	Fungi	Arthroderma gypseum				0	1	1	0	0
Culture-independent	Fungi	Arthrographis kalrae	15	0	0
Culture-independent	Fungi	Aspergillus caesiellus	208	0	0
Culture-independent	Fungi	Aspergillus clavatus				1	87	1	1	1
Culture-independent	Fungi	Aspergillus fischeri				0	7	0	0	1
Culture-independent	Fungi	Aspergillus flavus				1	5	1	2	0
Culture-independent	Fungi	Aspergillus fumigatus				0	2	1	1	3
Culture-independent	Fungi	Aspergillus nidulans				0	4	1	1	3
Culture-independent	Fungi	Aspergillus terreus				0	0	0	0	3
Culture-independent	Fungi	Aspergillus westerdijkiae	0	50	0
Culture-independent	Fungi	Aureobasidium pullulans	43	0	84
Culture-independent	Fungi	Basidiodendron eyrei	0	86	0
Culture-independent	Fungi	Biscogniauxia latirima	0	28	0
Culture-independent	Fungi	Botryotinia fuckeliana				0	5	0	0	0
Culture-independent	Fungi	Botrytis caroliniana	0	0	38
Culture-independent	Fungi	Campylospora parvula	40	0	0
Culture-independent	Fungi	Candida albicans				2	0	0	2	4
Culture-independent	Fungi	Candida tropicalis	24	0	0	1	0	0	0	0
Culture-independent	Fungi	Chaetomium globosum				3	3	2	0	2
Culture-independent	Fungi	Circinella simplex	0	0	27
Culture-independent	Fungi	Cladosporium cladosporioides	1991	218	48
Culture-independent	Fungi	Clavispora lusitaniae				0	1	0	2	0
Culture-independent	Fungi	Coccidioides posadasii				2	5	0	0	1
Culture-independent	Fungi	Colletotrichum graminicola				0	1	0	0	0
Culture-independent	Fungi	Coprinopsis cinerea				3	0	0	2	2
Culture-independent	Fungi	Cryptococcus neoformans				0	1	2	1	4
Culture-independent	Fungi	Cryptodiscus epicladonia	0	0	12
Culture-independent	Fungi	Cuniculitrema polymorpha	0	55	0
Culture-independent	Fungi	Curvularia affinis	15	0	0
Culture-independent	Fungi	Cutaneotrichosporon smithiae	70	0	0
Culture-independent	Fungi	Dactylonectria anthuriicola	0	50	0
Culture-independent	Fungi	Dothiorella iberica	0	25	0
Culture-independent	Fungi	Entrophospora infrequens	37	0	0
Culture-independent	Fungi	Eremothecium gossypii				1	0	0	0	0
Culture-independent	Fungi	Erythrobasidium hasegawae	50	0	0
Culture-independent	Fungi	Exophiala bergeri	0	57	0
Culture-independent	Fungi	Exophiala moniliae	0	0	5
Culture-independent	Fungi	Fonsecaea multimorphosa	0	9	0
Culture-independent	Fungi	Furcasterigmium furcatum	13	0	0
Culture-independent	Fungi	Fusarium culmorum				0	1	0	0	0
Culture-independent	Fungi	Fusarium nematophilum	47	0	0
Culture-independent	Fungi	Fusarium oxysporum	254	64	0
Culture-independent	Fungi	Gloeocystidiellum porosum	0	0	22
Culture-independent	Fungi	Gloioxanthomyces vitellinus	0	0	52
Culture-independent	Fungi	Gongronella butleri	63	0	0
Culture-independent	Fungi	Gremmenia infestans	346	101	0
Culture-independent	Fungi	Grosmannia clavigera				1	2	0	0	0
Culture-independent	Fungi	Gyoerffyella entomobryoides	25	0	0
Culture-independent	Fungi	Heydenia alpina	34	0	0
Culture-independent	Fungi	Hyaloraphidium curvatum				0	1	0	0	0
Culture-independent	Fungi	Hyphozyma roseonigra	0	0	56
Culture-independent	Fungi	Hypoxylon anthochroum	24	0	0
Culture-independent	Fungi	Idriella lunata	69	0	0
Culture-independent	Fungi	Issatchenkia orientalis				0	0	0	0	1
Culture-independent	Fungi	Laccaria bicolor				2	0	3	3	3
Culture-independent	Fungi	Leucosporidiella creatinivora	1386	246	0
Culture-independent	Fungi	Lipomyces kononenkoae	0	0	32
Culture-independent	Fungi	Lipomyces yarrowii	1613	3658	288
Culture-independent	Fungi	Lodderomyces elongisporus				0	2	0	0	0
Culture-independent	Fungi	Macrophomina phaseolina	38	137	0
Culture-independent	Fungi	Malassezia arunalokei	46	0	0
Culture-independent	Fungi	Malassezia globosa				2	3	0	2	0
Culture-independent	Fungi	Malassezia restricta	0	0	65
Culture-independent	Fungi	Mariannaea catenulatae	26	0	0
Culture-independent	Fungi	Metarhizium anisopliae				1	6	1	1	0
Culture-independent	Fungi	Meyerozyma guilliermondii				1	0	0	1	0
Culture-independent	Fungi	Microdochium phragmitis	35	0	0
Culture-independent	Fungi	Moesziomyces aphidis	0	94	0
Culture-independent	Fungi	Moniliophthora perniciosa				1	0	0	0	2
Culture-independent	Fungi	Mortierella antarctica	44	0	0
Culture-independent	Fungi	Mortierella basiparvispora	77	0	0
Culture-independent	Fungi	Mortierella chlamydospora	249	4746	310
Culture-independent	Fungi	Mortierella fimbricystis	564	238	0
Culture-independent	Fungi	Mortierella gamsii	2910	1866	0
Culture-independent	Fungi	Mortierella humilis	13467	1958	1695
Culture-independent	Fungi	Mortierella hyalina	109	99	0
Culture-independent	Fungi	Mortierella parvispora	0	137	0
Culture-independent	Fungi	Mortierella turficola	787	398	97
Culture-independent	Fungi	Mrakia frigida	287	0	0
Culture-independent	Fungi	Mucor circinelloides	7	0	0
Culture-independent	Fungi	Naganishia friedmannii	13	0	0
Culture-independent	Fungi	Nannizzia otae				1	1	0	0	1
Culture-independent	Fungi	Neoascochyta paspali	1563	328	11
Culture-independent	Fungi	Neocallimastix sp. W-1				0	1	0	0	0
Culture-independent	Fungi	Neocosmospora solani				0	0	0	1	1
Culture-independent	Fungi	Neurospora crassa				0	3	0	1	1
Culture-independent	Fungi	Nosema ceranae				2	1	0	2	1
Culture-independent	Fungi	Ophiocordyceps unilateralis				0	1	0	0	0
Culture-independent	Fungi	Papiliotrema flavescens	40	238	28
Culture-independent	Fungi	Paracoccidioides brasiliensis				2	41	0	2	1
Culture-independent	Fungi	Paraglomus brasilianum	0	55	0
Culture-independent	Fungi	Paraglomus occultum	0	1177	11
Culture-independent	Fungi	Penicillium melinii	0	102	0
Culture-independent	Fungi	Penicillium spinulosum	275	0	0
Culture-independent	Fungi	Pezoloma ericae	42	37	0
Culture-independent	Fungi	Phaeosphaeria nodorum				0	1	0	0	0
Culture-independent	Fungi	Phaeotremella foliacea	0	0	97
Culture-independent	Fungi	Phenoliferia psychrophila	241	143	0
Culture-independent	Fungi	Piskurozyma cylindrica	537	0	0
Culture-independent	Fungi	Pluteus spinulosus	117	0	0
Culture-independent	Fungi	Pneumocystis carinii				0	0	0	1	0
Culture-independent	Fungi	Podospora cochleariformis	0	0	11
Culture-independent	Fungi	Puccinia graminis				2	0	0	0	1
Culture-independent	Fungi	Purpureocillium lilacinum	89	294	31
Culture-independent	Fungi	Pyrenophora teres				0	3	0	0	0
Culture-independent	Fungi	Pyrenophora tritici-repentis				1	3	0	1	0
Culture-independent	Fungi	Pyricularia oryzae				0	1	0	1	0
Culture-independent	Fungi	Pyrigemmula aurantiaca	9	0	0
Culture-independent	Fungi	Ramicandelaber taiwanensis	0	40	0
Culture-independent	Fungi	Remersonia thermophila	30	0	0
Culture-independent	Fungi	Rhexocercosporidium panacis	627	247	29
Culture-independent	Fungi	Rhizophagus clarus	0	48	22
Culture-independent	Fungi	Rhodonia placenta				1	1	0	0	0
Culture-independent	Fungi	Rhodotorula mucilaginosa	363	56	0
Culture-independent	Fungi	Rigidoporus sanguinolentus	35	0	0
Culture-independent	Fungi	Saccharomyces cerevisiae				2	4	0	0	2
Culture-independent	Fungi	Saccharomyces paradoxus				0	1	0	0	0
Culture-independent	Fungi	Saitozyma podzolica	715	3550	489
Culture-independent	Fungi	Sampaiozyma ingeniosa	48	0	0
Culture-independent	Fungi	Scheffersomyces stipitis				0	23	0	0	1
Culture-independent	Fungi	Schizophyllum commune				2	7	0	2	1
Culture-independent	Fungi	Sclerotinia sclerotiorum				1	0	0	0	3
Culture-independent	Fungi	Scolecobasidium constrictum	33	0	0
Culture-independent	Fungi	Scytalidium lignicola	0	48	0
Culture-independent	Fungi	Solicoccozyma keelungensis	0	0	29
Culture-independent	Fungi	Staphylotrichum boninense	0	48	0
Culture-independent	Fungi	Strelitziana africana	10	0	0
Culture-independent	Fungi	Sugiyamaella boreocaroliniensis	52	0	0
Culture-independent	Fungi	Talaromyces aculeatus	128	66	0
Culture-independent	Fungi	Talaromyces columbiensis	34	102	31
Culture-independent	Fungi	Talaromyces marneffei				2	0	0	0	1
Culture-independent	Fungi	Talaromyces stipitatus				13	3	0	0	2
Culture-independent	Fungi	Teratosphaericola pseudoafricana	0	37	0
Culture-independent	Fungi	Thelebolus globosus	597	279	0
Culture-independent	Fungi	Triangularia anserina				0	1	0	0	0
Culture-independent	Fungi	Trichobolus zukalii	97	0	0
Culture-independent	Fungi	Trichoderma hamatum	0	83	0
Culture-independent	Fungi	Trichoderma spirale	0	0	16
Culture-independent	Fungi	Trichophyton benhamiae				0	0	0	1	0
Culture-independent	Fungi	Trichophyton verrucosum				0	0	0	0	1
Culture-independent	Fungi	Trichothecium ovalisporum	8	0	0
Culture-independent	Fungi	Typhula micans	0	72	0
Culture-independent	Fungi	Umbelopsis isabellina	0	1132	38
Culture-independent	Fungi	Uncinocarpus reesii				0	5	1	0	0
Culture-independent	Fungi	Ustilago maydis				0	0	1	3	0
Culture-independent	Fungi	Vanderwaltozyma polyspora				0	0	1	0	3
Culture-independent	Fungi	Veronaeopsis simplex	12	68	0
Culture-independent	Fungi	Verticillium albo-atrum				3	0	0	0	0
Culture-independent	Fungi	Vishniacozyma victoriae	82	0	0
Culture-independent	Fungi	Zymonema dermatitidis				0	4	0	0	0
Culture-independent	Fungi	Zymoseptoria tritici				0	2	0	0	0
Culture-independent	Fungi		103316	88101	151275
Culture-independent	Metazoa	Lepidocyrtus koreanus	0	18	0
Culture-independent	Metazoa	Rhynchoscolex simplex	0	0	27
Culture-independent	Metazoa		18	21	0
Culture-independent	Plantae	Alsophila gigantea	91	0	142
Culture-independent	Plantae	Begonia cathayana	161	0	44
Culture-independent	Plantae	Campylopus oerstedianus	0	107	0
Culture-independent	Plantae	Diplosphaera colitermitum				4	6	0	6	14
Culture-independent	Plantae	Eremochloris sphaerica	0	101	0
Culture-independent	Plantae	Vachellia gummifera	35	0	0
Culture-independent	Plantae		55	229	0
Culture-independent	Protozoa	Eocercomonas echina	0	0	7
Culture-independent	Protozoa		0	34	20
