# Supplementary material for: Microbial diversity of the remote Trindade Island, Brazil: a systematic review
Source: PeerJ. 2025 Apr 30;13:e19305. doi: 10.7717/peerj.19305 (PMC12049103; doi:10.7717/peerj.19305)
Supplement: Supplemental Information 3 [file peerj-13-19305-s003.zip › Supplemental Data S4.xlsx]

## Sheet: Domain (AB)
Domain	Soil_DCul	Soil_ICul	Water_DCul	Water_ICul	Coral_ICul
Archaea	0	0.0945044	0	0.394937	3.0027
Bacteria	100	99.9055	100	99.6051	96.9973

## Sheet: Phylum (AB)
Domain	Taxon	Soil_DCul	Soil_ICul	Water_DCul	Water_ICul	Coral_ICul
Archaea	Halobacteriota	0	0	0	0.182278	0.996158
Archaea	Methanobacteriota	0	0	0	0.0789873	0.348655
Archaea	Thermoplasmatota	0	0.0945044	0	0.0162025	0.0711541
Archaea	Thermoproteota	0	0	0	0.076962	1.56539
Bacteria	Acidobacteriota	11.9	12.8502	0	0.155949	2.39078
Bacteria	Actinobacteriota	19.9	26.2866	0.00422193	1.53924	9.34254
Bacteria	Aquificota	0	0	0	0.113418	0.234809
Bacteria	Armatimonadota	0	0.258392	0	0	0
Bacteria	Bacteroidota	0	5.92746	16.6542	5.56354	8.19695
Bacteria	Bdellovibrionota	0	0.278728	0	0	0
Bacteria	Campylobacterota	0	0	0	0.35038	0.227693
Bacteria	Chlamydiota	0	0.456971	0	0.0587342	0.0782695
Bacteria	Chloroflexota	0	10.2986	0	0.358481	4.39021
Bacteria	Chrysiogenota	0	0	0	0.0222785	0.0640387
Bacteria	Coprothermobacterota	0	0	0	0.00202532	0.0426925
Bacteria	Cyanobacteria	0	0.122018	0.00844386	19.3337	5.98406
Bacteria	Deferribacterota	0	0	0	0.0425316	0.128077
Bacteria	Deinococcota	0	0	0	0.16	1.06731
Bacteria	Dependentiae	0	0.144747	0	0	0
Bacteria	Desulfobacterota	0	0	0	0.919494	3.74271
Bacteria	Dictyoglomota	0	0	0	0.0141772	0.0640387
Bacteria	Elusimicrobiota	0	0.0550279	0	0.00810127	0.0213462
Bacteria	FCPU426	0	0.211738	0	0	0
Bacteria	Fibrobacterota	0	0	0	0.0101266	0.0142308
Bacteria	Firmicutes	0	0	0.011042	2.51747	8.80176
Bacteria	Fusobacteriota	0	0	0	0.139747	0.26327
Bacteria	GAL15	0	0.549082	0	0	0
Bacteria	Gemmatimonadota	0	1.69869	0	0.00202532	0.0142308
Bacteria	Myxococcota	0	1.09936	1.17824	0.417215	2.46193
Bacteria	Nitrospirota	0	0	0	0.038481	0.377117
Bacteria	Others (Bacteria)	50.9	0	0	0	0
Bacteria	Patescibacteria	0	0.133981	0	0	0
Bacteria	Planctomycetota	0	3.4847	0.177321	0.492152	3.57194
Bacteria	Poribacteria	0	0	0	0.0182278	2.29828
Bacteria	Proteobacteria	17.3	24.3989	81.7155	65.5311	39.5475
Bacteria	RCP2-54	0	0.0550279	0	0	0
Bacteria	SAR324 clade (Marine group B)	0	0.0275139	0	0	0
Bacteria	Spirochaetota	0	0	0	0.178228	0.51231
Bacteria	Synergistota	0	0	0	0.0243038	0.206347
Bacteria	Thermotogota	0	0	0	0.076962	0.298847
Bacteria	Verrucomicrobiota	0	10.2352	0.251042	0.54481	2.01366
Bacteria	WPS-2	0	1.2453	0	0	0
	Unclassified	0	0.0873268	0	1.01266	0.661733

## Sheet: Class (AB)
Domain	Taxon	Soil_DCul	Soil_ICul	Water_DCul	Water_ICul	Coral_ICul
Archaea	Archaeoglobi	0	0	0	0.0121519	0.0711541
Archaea	Halobacteria	0	0	0	0.0506329	0.412694
Archaea	Korarchaeia	0	0	0	0	0.00711541
Archaea	Methanobacteria	0	0	0	0.0141772	0.0711541
Archaea	Methanococci	0	0	0	0.0263291	0.106731
Archaea	Methanomicrobia	0	0	0	0.0303797	0.241924
Archaea	Methanopyri	0	0	0	0.00810127	0.0213462
Archaea	Methanosarcinia	0	0	0	0.0648101	0.26327
Archaea	Nitrososphaeria	0	0	0	0.0324051	0.910773
Archaea	Thermococci	0	0	0	0.0303797	0.149424
Archaea	Thermoplasmata	0	0.0945044	0	0.0162025	0.0711541
Archaea	Thermoproteia	0	0	0	0.0364557	0.227693
Bacteria	Acidimicrobiia	2.9	6.17269	0	0.0121519	0.0711541
Bacteria	Acidobacteriae	0	8.29366	0	0.153924	2.34097
Bacteria	Actinomycetia	17	13.9304	0	1.45215	8.55273
Bacteria	Alphaproteobacteria	9.4	17.6089	22.3015	25.6263	19.0337
Bacteria	Anaerolineae	0	0.133981	0	0	0
Bacteria	Aquificae	0	0	0	0.101266	0.177885
Bacteria	Babeliae	0	0.144747	0	0	0
Bacteria	Bacilli	0	0	0.011042	1.23139	3.7854
Bacteria	Bacteroidia	0	5.92746	15.5991	5.10177	6.05522
Bacteria	Bdellovibrionia	0	0.189009	0	0	0
Bacteria	Betaproteobacteria	0	0	0	0.0749367	0.0213462
Bacteria	Blastocatellia	0	0	0	0.00202532	0.0142308
Bacteria	Brachyspirae	0	0	0	0.0303797	0.0996158
Bacteria	Campylobacteria	0	0	0	0.35038	0.227693
Bacteria	Chlamydiia	0	0.456971	0	0.0587342	0.0782695
Bacteria	Chlorobia	0	0	0	0.22481	1.0175
Bacteria	Chloroflexia	0	0	0	0.293671	3.52924
Bacteria	Chrysiogenetes	0	0	0	0.0222785	0.0640387
Bacteria	Chthonomonadetes	0	0.114841	0	0	0
Bacteria	Clostridia	0	0	0	0.607595	1.81443
Bacteria	Coprothermobacteria	0	0	0	0.00202532	0.0426925
Bacteria	Coriobacteriia	0	0	0	0.0263291	0.163654
Bacteria	Cyanobacteriia	0	0.0454578	0.00844386	19.3276	5.98406
Bacteria	Deferribacteres	0	0	0	0.0425316	0.128077
Bacteria	Dehalococcoidia	0	0	0	0.0263291	0.313078
Bacteria	Deinococci	0	0	0	0.16	1.06731
Bacteria	Deltaproteobacteria	0	0	0	0.0850633	0.448271
Bacteria	Desulfarculia	0	0	0	0.0141772	0.149424
Bacteria	Desulfitobacteriia	0	0	0	0.044557	0.220578
Bacteria	Desulfobacteria	0	0	0	0.115443	0.405578
Bacteria	Desulfobulbia	0	0	0	0.0486076	0.199232
Bacteria	Desulfotomaculia	0	0	0	0.0789873	0.469617
Bacteria	Desulfovibrionia	0	0	0	0.267342	0.903657
Bacteria	Desulfurobacteriia	0	0	0	0.0121519	0.0569233
Bacteria	Desulfuromonadia	0	0	0	0.390886	1.60808
Bacteria	Dethiobacteria	0	0	0	0.00607595	0.0853849
Bacteria	Dictyoglomia	0	0	0	0.0141772	0.0640387
Bacteria	Elusimicrobia	0	0	0	0.00810127	0.0213462
Bacteria	Fibrobacteria	0	0	0	0.0101266	0.0142308
Bacteria	Fimbriimonadia	0	0.143551	0	0	0
Bacteria	Fusobacteriia	0	0	0	0.139747	0.26327
Bacteria	Gammaproteobacteria	7.9	4.73718	59.273	39.5848	19.8022
Bacteria	Gemmatimonadetes	0	1.69869	0	0.00202532	0.0142308
Bacteria	Halanaerobiia	0	0	0	0.044557	0.327309
Bacteria	JG30-KF-CM66	0	0.111252	0	0	0
Bacteria	Ktedonobacteria	0	8.30083	0	0.0364557	0.469617
Bacteria	Lentisphaeria	0	0	0	0.083038	0.384232
Bacteria	Leptospirae	0	0	0	0.0668354	0.135193
Bacteria	Leptospirillia	0	0	0	0.0222785	0.313078
Bacteria	Magnetococcia	0	0	0	0.0789873	0.177885
Bacteria	Moorellia	0	0	0	0.0182278	0.227693
Bacteria	Myxococcia	0	0.345719	0	0.275443	1.51558
Bacteria	Natranaerobiia	0	0	0	0.0162025	0.0426925
Bacteria	Negativicutes	0	0	0	0.0749367	0.547887
Bacteria	Nitrospiria	0	0	0	0	0.0142308
Bacteria	Oligoflexia	0	0.0897194	0	0	0
Bacteria	Others (Bacteria)	50.9	0	0	0	0
Bacteria	Parcubacteria	0	0.0478503	0	0	0
Bacteria	Phycisphaerae	0	0.919922	0.170501	0	0
Bacteria	Planctomycetia	0	2.47506	0.00682004	0.492152	3.57194
Bacteria	Polyangia	0	0.753643	1.17824	0.141772	0.94635
Bacteria	Rhodothermia	0	0	1.03795	0.137722	1.0602
Bacteria	Rubrobacteria	0	0	0	0.0243038	0.26327
Bacteria	Saccharimonadia	0	0.0861306	0	0	0
Bacteria	Spirochaetia	0	0	0	0.0587342	0.199232
Bacteria	Synergistia	0	0	0	0.0243038	0.206347
Bacteria	Syntrophia	0	0	0	0.0324051	0.249039
Bacteria	Syntrophobacteria	0	0	0	0.0506329	0.227693
Bacteria	Syntrophomonadia	0	0	0	0.0324051	0.128077
Bacteria	Thermaerobacteria	0	0	0	0.0222785	0.26327
Bacteria	Thermincolia	0	0	0	0.00810127	0.0640387
Bacteria	Thermoanaerobacteria	0	0	0	0.299747	0.626156
Bacteria	Thermodesulfovibrionia	0	0	0	0.0162025	0.0498079
Bacteria	Thermoleophilia	0	5.89277	0	0.0162025	0.199232
Bacteria	Thermosediminibacteria	0	0	0	0.00810127	0.0925004
Bacteria	Thermotogae	0	0	0	0.076962	0.298847
Bacteria	TK10	0	1.23454	0	0	0
Bacteria	Vampirovibrionia	0	0.0765605	0	0	0
Bacteria	Verrucomicrobiae	0	10.2352	0.251042	0.459747	1.58674
Bacteria	Vicinamibacteria	0	0.846951	0	0	0
Bacteria	Z-2901	0	0	0	0.0243038	0.106731
Bacteria	Zetaproteobacteria	0	0	0	0.0324051	0.0640387
	Unclassified	11.9	8.89179	0.162382	1.25165	3.77828

## Sheet: Order (AB)
Domain	Taxon	Soil_DCul	Soil_ICul	Water_DCul	Water_ICul	Coral_ICul
Archaea	Aciduliprofundales	0	0	0	0.00202532	0.0498079
Archaea	Archaeoglobales	0	0	0	0.0121519	0.0711541
Archaea	Halobacteriales	0	0	0	0.0506329	0.412694
Archaea	Korarchaeales	0	0	0	0	0.00711541
Archaea	Methanobacteriales	0	0	0	0.0141772	0.0711541
Archaea	Methanococcales	0	0	0	0.0263291	0.106731
Archaea	Methanomicrobiales	0	0	0	0.0303797	0.241924
Archaea	Methanopyrales	0	0	0	0.00810127	0.0213462
Archaea	Methanosarcinales	0	0	0	0.0648101	0.234809
Archaea	Methanotrichales	0	0	0	0	0.0284616
Archaea	Nitrososphaerales	0	0	0	0.0324051	0.910773
Archaea	Sulfolobales	0	0	0	0.0324051	0.113847
Archaea	Thermococcales	0	0	0	0.0303797	0.149424
Archaea	Thermofilales	0	0	0	0.00202532	0.0142308
Archaea	Thermoplasmatales	0	0	0	0.0141772	0.0213462
Archaea	Thermoproteales	0	0	0	0.00202532	0.0996158
Bacteria	Acetivibrionales	0	0	0	0.0162025	0.0640387
Bacteria	Acetobacterales	0	1.80566	0	0.417215	0.811157
Bacteria	Acholeplasmatales	0	0	0	0.0101266	0.00711541
Bacteria	Acidaminococcales	0	0	0	0.00607595	0.120962
Bacteria	Acidimicrobiales	2.9	0	0	0.0121519	0.0711541
Bacteria	Acidithiobacillales	0	0	0	0.044557	0.0853849
Bacteria	Acidobacteria order iii1-15	8.5	0	0	0	0
Bacteria	Acidobacteriales	0	7.08974	0	0.0870886	1.23808
Bacteria	Acidothermales	0	10.2664	0	0.0162025	0.0853849
Bacteria	Actinomycetales	17	0	0	0.230886	1.08154
Bacteria	Alicyclobacillales	0	0	0.011042	0.00607595	0.0996158
Bacteria	Ammonifexales	0	0	0	0.0344304	0.206347
Bacteria	Aquificales	0	0	0	0.0526582	0.128077
Bacteria	Azospirillales	0	0	0	0.00405063	0.00711541
Bacteria	Babeliales	0	0.144884	0	0	0
Bacteria	Bacillales	0	0	0	0.625823	1.89981
Bacteria	Bacteroidales	0	0	0	0.964051	1.57962
Bacteria	Balneolales	0	0	0.421868	0	0
Bacteria	Bdellovibrionales	0	0.189188	0	0	0
Bacteria	Beggiatoales	0	0	0	0.0425316	0.26327
Bacteria	Borreliales	0	0	0	0.0222785	0.0426925
Bacteria	Brachyspirales	0	0	0	0.0303797	0.0996158
Bacteria	Bryobacterales	0	1.21176	0	0.0668354	1.10289
Bacteria	Burkholderiales	4	3.10603	0.00487146	3.07241	5.37925
Bacteria	Caldicellulosiruptorales	0	0	0	0.0729114	0.163654
Bacteria	Campylobacterales	0	0	0	0.336203	0.220578
Bacteria	Carboxydothermales	0	0	0	0.0243038	0.106731
Bacteria	Cardiobacteriales	0	0	0	0.0425316	0.0426925
Bacteria	Caulobacterales	0	0.675328	0	1.74987	1.44443
Bacteria	Chitinophagales	0	1.67874	0	0.145823	0.313078
Bacteria	Chlamydiales	0	0.457403	0	0.0587342	0.0782695
Bacteria	Chloracidobacteriales	0	0	0	0.00202532	0.0142308
Bacteria	Chloroacidobacteria order RB41	3.4	0	0	0	0
Bacteria	Chlorobiales	0	0	0	0.22481	1.0175
Bacteria	Chloroflexales	0	0	0	0.222785	2.62559
Bacteria	Chromatiales	0	0	0	0.0708861	0.128077
Bacteria	Chrysiogenales	0	0	0	0.0222785	0.0640387
Bacteria	Chthoniobacterales	0	2.38041	0	0.0749367	0.448271
Bacteria	Chthonomonadales	0	0.114949	0	0	0
Bacteria	Clostridiales	0	0	0	0.275443	1.00327
Bacteria	Coprothermobacterales	0	0	0	0.00202532	0.0426925
Bacteria	Coriobacteriales	0	0	0	0.0263291	0.163654
Bacteria	Coxiellales	0	0.0335269	0	0.0972152	0.0498079
Bacteria	Cyanobacteriales	0	0	0	0.656203	3.24463
Bacteria	Cytophagales	0	0.112555	0.063329	0.731139	1.27366
Bacteria	Deferribacterales	0	0	0	0.0425316	0.128077
Bacteria	Dehalococcoidales	0	0	0	0.0263291	0.313078
Bacteria	Deinococcales	0	0	0	0.16	1.06731
Bacteria	Desulfarculales	0	0	0	0.0141772	0.149424
Bacteria	Desulfitobacteriales	0	0	0	0.0263291	0.120962
Bacteria	Desulfobacterales	0	0	0	0.115443	0.405578
Bacteria	Desulfobulbales	0	0	0	0.0486076	0.199232
Bacteria	Desulfotomaculales	0	0	0	0.044557	0.26327
Bacteria	Desulfovibrionales	0	0	0	0.267342	0.903657
Bacteria	Desulfurobacteriales	0	0	0	0.0121519	0.0569233
Bacteria	Desulfuromonadales	0	0	0	0.127595	0.469617
Bacteria	Dethiobacterales	0	0	0	0.00607595	0.0853849
Bacteria	Dictyoglomales	0	0	0	0.0141772	0.0640387
Bacteria	Ectothiorhodospirales	0	0	0	0.168101	0.362886
Bacteria	Elsterales	0	3.61252	0	0	0
Bacteria	Elusimicrobiales	0	0	0	0.00810127	0.0213462
Bacteria	Enterobacterales	0	0	4.17516	26.8942	4.74598
Bacteria	Erysipelotrichales	0	0	0	0.0222785	0.0498079
Bacteria	Eubacteriales	0	0	0	0.0546835	0.0853849
Bacteria	Exiguobacterales	0	0	0	0.0222785	0.0284616
Bacteria	Fibrobacterales	0	0	0	0.0101266	0.0142308
Bacteria	Fimbriimonadales	0	0.143687	0	0	0
Bacteria	Flavobacteriales	0	3.81009	15.5357	2.47696	2.01366
Bacteria	Francisellales	0	0	0	0.143797	0.0711541
Bacteria	Fusobacteriales	0	0	0	0.139747	0.26327
Bacteria	Gaiellales	0	1.99485	0	0	0
Bacteria	Gemmatales	0	1.70868	0	0.00202532	0
Bacteria	Gemmatimonadales	0	1.70029	0	0.00202532	0.0142308
Bacteria	Geobacterales	0	0	0	0.263291	1.13847
Bacteria	Gloeobacterales	0	0	0	0.00202532	0
Bacteria	Halanaerobiales	0	0	0	0.0263291	0.234809
Bacteria	Haliangiales	0	0.574747	0	0.0850633	0.533656
Bacteria	Halobacteroidales	0	0	0	0.0182278	0.0925004
Bacteria	Haloplasmatales	0	0	0	0.00202532	0.0213462
Bacteria	Halothiobacillales	0	0	0	0.038481	0.0853849
Bacteria	Heliobacteriales	0	0	0	0.0182278	0.0996158
Bacteria	Hydrogenothermales	0	0	0	0.0486076	0.0498079
Bacteria	IMCC26256	0	2.3876	0	0	0
Bacteria	Isosphaerales	0	0.633419	0	0.038481	0.398463
Bacteria	Ktedonobacterales	0	8.30869	0	0.0364557	0.469617
Bacteria	Kyrpidiales	0	0	0	0.0283544	0.156539
Bacteria	Lachnospirales	0	0	0	0.0688608	0.348655
Bacteria	Lactobacillales	0	0	0	0.301772	0.69731
Bacteria	Legionellales	0	0.0239478	0	0.141772	0.256155
Bacteria	Lentisphaerales	0	0	0	0.076962	0.305963
Bacteria	Leptospirales	0	0	0	0.0668354	0.135193
Bacteria	Leptospirillales	0	0	0	0.0222785	0.313078
Bacteria	Magnetococcales	0	0	0	0.0789873	0.177885
Bacteria	Mariprofundales	0	0	0	0.0324051	0.0640387
Bacteria	Methylacidiphilales	0	0	0	0.0121519	0.0355771
Bacteria	Methylococcales	0	0	0	0.164051	0.313078
Bacteria	Methylophilales	0	0	0	0.0344304	0
Bacteria	Micropepsales	0	0.84416	0	0	0
Bacteria	Microtrichales	0	0.288571	0	0	0
Bacteria	Moorellales	0	0	0	0.0182278	0.227693
Bacteria	Mycobacteriales	0	3.55625	0	0.727089	4.34752
Bacteria	Mycoplasmatales	0	0	0	0.00810127	0.00711541
Bacteria	Myxococcales	0	0.346046	0	0.275443	1.51558
Bacteria	Nannocystales	0	0	1.17824	0.0546835	0.391348
Bacteria	Natranaerobiales	0	0	0	0.0162025	0.0426925
Bacteria	Nautiliales	0	0	0	0.0141772	0.00711541
Bacteria	Nitrococcales	0	0	0	0.216709	0.661733
Bacteria	Nitrosococcales	0	0	0	0.328101	0.654618
Bacteria	Nitrospirales	0	0	0	0	0.0142308
Bacteria	Obscuribacterales	0	0.0766329	0	0	0
Bacteria	Oligoflexales	0	0.0598695	0	0	0
Bacteria	Opitutales	0	0.108962	0.250718	0.174177	0.320194
Bacteria	Oscillospirales	0	0	0	0.0567089	0.135193
Bacteria	Others (Bacteria)	50.9	0	0	0	0
Bacteria	Paenibacillales	0	0	0	0.083038	0.68308
Bacteria	Parvibaculales	0	0	0	0.352405	0.377117
Bacteria	Pedosphaerales	0	7.75549	0	0.0729114	0.391348
Bacteria	Pelagibacterales	0	0	0.000649528	6.64304	0.0853849
Bacteria	Peptostreptococcales	0	0	0	0.0810127	0.128077
Bacteria	Petrotogales	0	0	0	0.0202532	0.0498079
Bacteria	Phycisphaerales	0	0	0.170501	0	0
Bacteria	Pirellulales	0	0.0754356	0.00682004	0.174177	1.41597
Bacteria	Piscirickettsiales	0	0	0.0103924	0	0
Bacteria	Planctomycetales	0	0.0598695	0	0.277468	1.75751
Bacteria	Polyangiales	0	0.179608	0	0.00202532	0.0213462
Bacteria	Propionibacteriales	0	0.120936	0	0.107342	0.469617
Bacteria	PS1	0	0	0	0.0263291	0.0426925
Bacteria	Pseudomonadales	0	1.31234	54.9832	6.25418	4.56809
Bacteria	Puniceispirillales	0	0	0	0.447595	0.149424
Bacteria	Rhizobiales	6.4	10.258	5.63271	6.35139	7.44984
Bacteria	Rhodobacterales	0	0	12.2602	6.17114	6.52483
Bacteria	Rhodospirillales	0	0	0.00941815	0.433418	0.555002
Bacteria	Rhodothermales	0	0	0.616077	0.137722	1.0602
Bacteria	Rickettsiales	0	0	0	0.591392	0.177885
Bacteria	Rubrobacterales	0	0	0	0.0243038	0.26327
Bacteria	Saccharimonadales	0	0.0862121	0	0	0
Bacteria	Selenomonadales	0	0	0	0.0202532	0.213462
Bacteria	Silvanigrellales	0	0.00838173	0	0	0
Bacteria	Solirubrobacterales	0	3.90349	0	0.0162025	0.199232
Bacteria	Sphingobacteriales	0	0.331677	0	0.411139	0.569233
Bacteria	Sphingomonadales	3	0	4.3986	1.06532	0.903657
Bacteria	Sporomusales	0	0	0	0.00810127	0.0640387
Bacteria	Staphylococcales	0	0	0	0.121519	0.120962
Bacteria	Streptomycetales	0	0	0	0.281519	1.91405
Bacteria	Streptosporangiales	0	0	0	0.0891139	0.654618
Bacteria	Subgroup 13	0	0.699276	0	0	0
Bacteria	Subgroup 2	0	2.28941	0	0	0
Bacteria	Subgroup 5	0	0.4586	0	0	0
Bacteria	Subgroup 7	0	0.265821	0	0	0
Bacteria	Synechococcales	0	0	0.00844386	3.64962	0.789811
Bacteria	Synergistales	0	0	0	0.0243038	0.206347
Bacteria	Syntrophales	0	0	0	0.0324051	0.249039
Bacteria	Syntrophobacterales	0	0	0	0.0506329	0.227693
Bacteria	Syntrophomonadales	0	0	0	0.0324051	0.128077
Bacteria	Tepidisphaerales	0	0.920793	0	0	0
Bacteria	Thermaerobacterales	0	0	0	0.0222785	0.26327
Bacteria	Thermincolales	0	0	0	0.00810127	0.0640387
Bacteria	Thermoactinomycetales	0	0	0	0	0.0142308
Bacteria	Thermoanaerobacterales	0	0	0	0.226835	0.462502
Bacteria	Thermobaculales	0	0	0	0.0405063	0.277501
Bacteria	Thermodesulfovibrionales	0	0	0	0.0162025	0.0498079
Bacteria	Thermomicrobiales	0	0	0	0.0303797	0.626156
Bacteria	Thermosediminibacterales	0	0	0	0.00810127	0.0925004
Bacteria	Thermosynechococcales	0	0	0	0.550886	1.78597
Bacteria	Thermotogales	0	0	0	0.0567089	0.249039
Bacteria	Thiomicrospirales	0	0	0	0.083038	0.0569233
Bacteria	Tissierellales	0	0	0	0.0546835	0.0498079
Bacteria	Treponematales	0	0	0	0.0182278	0.0853849
Bacteria	Veillonellales	0	0	0	0.0405063	0.149424
Bacteria	Verrucomicrobiales	0	0	0.000324764	0.0141772	0.113847
Bacteria	Vicinamibacterales	0	0.847752	0	0	0
Bacteria	Victivallales	0	0	0	0.00607595	0.0782695
Bacteria	Xanthomonadales	3.9	0.168832	0.0993778	0.374684	0.640387
	Unclassified	0	10.8124	0.162382	19.1291	7.00868

## Sheet: Family (AB)
Domain	Taxon	Soil_ICul	Water_DCul	Water_ICul	Coral_ICul
Archaea	Aciduliprofundaceae	0	0	0.00202532	0.0498079
Archaea	Archaeoglobaceae	0	0	0.0121519	0.0711541
Archaea	Desulfurococcaceae	0	0	0.00607595	0.0355771
Archaea	Haladaptataceae	0	0	0	0.0498079
Archaea	Halalkalicoccaceae	0	0	0.00405063	0.0640387
Archaea	Haloarculaceae	0	0	0.00810127	0.0498079
Archaea	Halobacteriaceae	0	0	0.0101266	0.0426925
Archaea	Haloferacaceae	0	0	0.0162025	0.135193
Archaea	Ignicoccaceae	0	0	0	0.0142308
Archaea	Ignisphaeraceae	0	0	0.00202532	0
Archaea	Korarchaeaceae	0	0	0	0.00711541
Archaea	Methanobacteriaceae	0	0	0.00607595	0.0355771
Archaea	Methanocaldococcaceae	0	0	0.0101266	0.0569233
Archaea	Methanococcaceae	0	0	0.0162025	0.0498079
Archaea	Methanocorpusculaceae	0	0	0	0.0284616
Archaea	Methanoculleaceae	0	0	0.00810127	0.0498079
Archaea	Methanomicrobiaceae	0	0	0.00607595	0
Archaea	Methanopyraceae	0	0	0.00810127	0.0213462
Archaea	Methanoregulaceae	0	0	0.00810127	0.0426925
Archaea	Methanosarcinaceae	0	0	0.0648101	0.234809
Archaea	Methanosphaerulaceae	0	0	0	0.0498079
Archaea	Methanospirillaceae	0	0	0.00810127	0.0711541
Archaea	Methanothermaceae	0	0	0.00607595	0.0142308
Archaea	Methanothermobacteraceae	0	0	0.00202532	0.0213462
Archaea	Methanotrichaceae	0	0	0	0.0284616
Archaea	Natrialbaceae	0	0	0.0121519	0.0711541
Archaea	Nitrosopumilaceae	0	0	0.0324051	0.903657
Archaea	Nitrososphaeraceae	0	0	0	0.00711541
Archaea	Sulfolobaceae	0	0	0.0243038	0.0640387
Archaea	Thermocladiaceae	0	0	0.00202532	0.0142308
Archaea	Thermococcaceae	0	0	0.0303797	0.149424
Archaea	Thermofilaceae	0	0	0.00202532	0.0142308
Archaea	Thermoplasmataceae	0	0	0.0141772	0.0213462
Archaea	Thermoproteaceae	0	0	0	0.0853849
Bacteria	Acetivibrionaceae	0	0	0.0162025	0.0640387
Bacteria	Acetobacteraceae	1.80566	0	0.417215	0.811157
Bacteria	Acetohalobiaceae	0	0	0.0182278	0.0925004
Bacteria	Acetomicrobiaceae	0	0	0.0101266	0.0711541
Bacteria	Acholeplasmataceae	0	0	0.0101266	0.00711541
Bacteria	Acidaminococcaceae	0	0	0.00607595	0.120962
Bacteria	Acidimicrobiaceae	0	0	0.0121519	0.0711541
Bacteria	Acidithiobacillaceae	0	0	0.044557	0.0853849
Bacteria	Acidobacteriaceae	3.38622	0	0.0486076	0.718657
Bacteria	Acidothermaceae	10.2664	0	0.0162025	0.0853849
Bacteria	Actinomycetaceae	0	0	0.0303797	0.0355771
Bacteria	AEGEAN_112	0	0.000974292	0	0
Bacteria	Aerococcaceae	0	0	0.0101266	0.0142308
Bacteria	Aeromonadaceae	0	0	0.413165	0.227693
Bacteria	Akkermansiaceae	0	0	0.0141772	0.0996158
Bacteria	Alcanivoracaceae	0	15.9099	0.204557	0.128077
Bacteria	Alicyclobacillaceae	0	0.011042	0.00607595	0.0996158
Bacteria	Alteromonadaceae	0	0	7.51595	0.590579
Bacteria	Aminobacteriaceae	0	0	0.00202532	0.0284616
Bacteria	Ammonificaceae	0	0	0.0222785	0.0426925
Bacteria	Amoebophilaceae	0	0	0.0101266	0.0213462
Bacteria	Anaerofustaceae	0	0	0.00607595	0
Bacteria	Anaeromyxobacteraceae	0	0	0.111392	0.725772
Bacteria	Anaplasmataceae	0	0	0.281519	0.0853849
Bacteria	Anoxybacillaceae	0	0	0.164051	0.633272
Bacteria	Aquaspirillaceae	0	0	0.038481	0.0853849
Bacteria	Aquificaceae	0	0	0.0526582	0.113847
Bacteria	Arcobacteraceae	0	0	0.105316	0.0284616
Bacteria	Atopobiaceae	0	0	0.00202532	0.0284616
Bacteria	Azospirillaceae	0	0	0.00405063	0.00711541
Bacteria	Babeliaceae	0.0191582	0	0	0
Bacteria	Bacillaceae	0	0	0.437468	1.13135
Bacteria	Bacteroidaceae	0	0	0.76557	1.18116
Bacteria	Balneolaceae	0	0.421868	0	0
Bacteria	Bdellovibrionaceae	0.189188	0	0	0
Bacteria	Beggiatoaceae	0	0	0.0425316	0.26327
Bacteria	Beijerinckiaceae	1.18661	0	0.797975	1.26654
Bacteria	Beutenbergiaceae	0	0	0.0101266	0.128077
Bacteria	Bifidobacteriaceae	0	0	0.0182278	0.0925004
Bacteria	Blattabacteriaceae	0	0	0.0121519	0.00711541
Bacteria	Borreliaceae	0	0	0.0222785	0.0426925
Bacteria	Brachyspiraceae	0	0	0.0303797	0.0996158
Bacteria	Bradyrhizobiaceae	0	0.00129906	0.0992405	0.0996158
Bacteria	Brevibacteriaceae	0	0	0	0.0284616
Bacteria	Bryobacteraceae	1.21176	0	0.0668354	1.10289
Bacteria	Burkholderiaceae	2.34928	0.00487146	2.09823	3.6929
Bacteria	Caldicellulosiruptoraceae	0	0	0.0729114	0.163654
Bacteria	Calditerrivibrionaceae	0	0	0.0162025	0.0782695
Bacteria	Campylobacteraceae	0	0	0.109367	0.0498079
Bacteria	Carboxydothermaceae	0	0	0.0243038	0.106731
Bacteria	Cardiobacteriaceae	0	0	0.0425316	0.0426925
Bacteria	Carnobacteriaceae	0	0	0.0141772	0
Bacteria	Catenulisporaceae	0	0	0.0283544	0.256155
Bacteria	Caulobacteraceae	0.675328	0	0.76557	0.761349
Bacteria	Cellulomonadaceae	0	0	0.038481	0.156539
Bacteria	Cellulosilyticaceae	0	0	0.00810127	0.0142308
Bacteria	Cellvibrionaceae	0	0	0.603544	0.43404
Bacteria	Chitinophagaceae	1.66317	0	0.145823	0.313078
Bacteria	Chlamydiaceae	0	0	0.0263291	0.0142308
Bacteria	Chloracidobacteriaceae	0	0	0.00202532	0.0142308
Bacteria	Chlorobiaceae	0	0	0.22481	1.0175
Bacteria	Chloroflexaceae	0	0	0.127595	1.19539
Bacteria	Chromatiaceae	0	0	0.0708861	0.128077
Bacteria	Chromobacteriaceae	0	0	0.0465823	0.0925004
Bacteria	Chrysiogenaceae	0	0	0.0222785	0.0640387
Bacteria	Chthoniobacteraceae	2.38041	0	0.0749367	0.448271
Bacteria	Chthonomonadaceae	0.114949	0	0	0
Bacteria	Clostridiaceae	0	0	0.263291	0.939234
Bacteria	Cohaesibacteraceae	0	1.88006	0	0
Bacteria	Colwelliaceae	0	0.667715	0	0
Bacteria	Comamonadaceae	0.0526851	0	0.103291	0.213462
Bacteria	Coprobacillaceae	0	0	0.00810127	0.0142308
Bacteria	Coprothermobacteraceae	0	0	0.00202532	0.0426925
Bacteria	Coriobacteriaceae	0	0	0.00202532	0.0213462
Bacteria	Coxiellaceae	0.0335269	0	0.0972152	0.0498079
Bacteria	Cryomorphaceae	0	2.09862	0	0
Bacteria	Cyanobiaceae	0	0	14.4689	0.163654
Bacteria	Cyclobacteriaceae	0	0	0.220759	0.334424
Bacteria	Cytophagaceae	0	0	0.0749367	0.0640387
Bacteria	Dehalococcoidaceae	0	0	0.0263291	0.313078
Bacteria	Deinococcaceae	0	0	0.0607595	0.34154
Bacteria	Denitrovibrionaceae	0	0	0.0263291	0.0498079
Bacteria	Dermabacteraceae	0	0	0	0.0640387
Bacteria	Dermatophilaceae	0	0	0.0506329	0.156539
Bacteria	Desulfarculaceae	0	0	0.0141772	0.149424
Bacteria	Desulfatibacillaceae	0	0	0.0506329	0.149424
Bacteria	Desulfitobacteriaceae	0	0	0.0263291	0.120962
Bacteria	Desulfobacteraceae	0	0	0.0283544	0.142308
Bacteria	Desulfobulbaceae	0	0	0.0101266	0.0853849
Bacteria	Desulfococcaceae	0	0	0.0364557	0.106731
Bacteria	Desulfohalobiaceae	0	0	0.0283544	0.0498079
Bacteria	Desulfomicrobiaceae	0	0	0.0344304	0.0996158
Bacteria	Desulfonatronovibrionaceae	0	0	0.0141772	0.106731
Bacteria	Desulforudaceae	0	0	0.0121519	0.163654
Bacteria	Desulfotomaculaceae	0	0	0.044557	0.26327
Bacteria	Desulfovibrionaceae	0	0	0.19038	0.647502
Bacteria	Desulfurivibrionaceae	0	0	0.038481	0.113847
Bacteria	Desulfurobacteriaceae	0	0	0.0121519	0.0569233
Bacteria	Desulfuromonadaceae	0	0	0.038481	0.106731
Bacteria	Dethiobacteraceae	0	0	0.00607595	0.0853849
Bacteria	Dethiosulfovibrionaceae	0	0	0.00810127	0.0355771
Bacteria	Dialisteraceae	0	0	0.00202532	0.0142308
Bacteria	Dictyoglomaceae	0	0	0.0141772	0.0640387
Bacteria	Eggerthellaceae	0	0	0.0222785	0.113847
Bacteria	Elusimicrobiaceae	0	0	0.00810127	0.0213462
Bacteria	Enterobacteriaceae	0	0.00876863	3.69013	1.27366
Bacteria	Enterococcaceae	0	0	0.044557	0.0782695
Bacteria	Erysipelotrichaceae	0	0	0.0141772	0.0355771
Bacteria	Ethanoligenenaceae	0	0	0	0.0142308
Bacteria	Eubacteriaceae	0	0	0.0486076	0.0853849
Bacteria	Exiguobacteraceae	0	0	0.0222785	0.0284616
Bacteria	Fervidobacteriaceae	0	0	0.0243038	0.0426925
Bacteria	Fibrobacteraceae	0	0	0.0101266	0.0142308
Bacteria	Filifactoraceae	0	0	0.0101266	0
Bacteria	Fimbriimonadaceae	0.143687	0	0	0
Bacteria	Flammeovirgaceae	0	0.063329	0.00202532	0
Bacteria	Flavobacteriaceae	0.441837	13.4371	2.0881	1.67212
Bacteria	Francisellaceae	0	0	0.143797	0.0711541
Bacteria	Frankiaceae	0	0	0.103291	0.981927
Bacteria	Fusobacteriaceae	0	0	0.0891139	0.192116
Bacteria	Gallionellaceae	0	0	0.0688608	0.0782695
Bacteria	Gemellaceae	0	0	0.00405063	0.0213462
Bacteria	Gemmataceae	1.70868	0	0.00202532	0
Bacteria	Gemmatimonadaceae	1.70029	0	0	0
Bacteria	Geobacteraceae	0	0	0.263291	1.13847
Bacteria	Geodermatophilaceae	0	0	0.0324051	0.17077
Bacteria	Gimesiaceae	0.0898042	0	0	0
Bacteria	Gloeobacteraceae	0	0	0.00202532	0
Bacteria	Halanaerobiaceae	0	0	0.00810127	0.0569233
Bacteria	Haliangiaceae	0.574747	0	0.0850633	0.533656
Bacteria	Halieaceae	0	0	0.226835	0.305963
Bacteria	Halobacillaceae	0	0	0.00202532	0
Bacteria	Halomonadaceae	0	1.30295	0.22481	0.156539
Bacteria	Halorhodospiraceae	0	0	0.16	0.384232
Bacteria	Halothermotrichaceae	0	0	0.0182278	0.177885
Bacteria	Halothiobacillaceae	0	0	0.038481	0.0853849
Bacteria	Hapalosiphonaceae	0	0	0.00202532	0
Bacteria	Helicobacteraceae	0	0	0.0465823	0.0498079
Bacteria	Heliobacteriaceae	0	0	0.0182278	0.0996158
Bacteria	Herpetosiphonaceae	0	0	0.0465823	0.334424
Bacteria	HTCC2089	0	0.000649528	0	0
Bacteria	HTCC2188	0	0.0620299	0	0
Bacteria	Hydrogenobaculaceae	0	0	0	0.0142308
Bacteria	Hydrogenothermaceae	0	0	0.0486076	0.0498079
Bacteria	Hyphomicrobiaceae	1.03814	3.0255	0.107342	0.128077
Bacteria	Hyphomonadaceae	0	0	0.435443	0.206347
Bacteria	Inquilinaceae	0.106568	0	0	0
Bacteria	Isosphaeraceae	0.633419	0	0.038481	0.398463
Bacteria	Kangiellaceae	0	0	0.12962	0.120962
Bacteria	Kineococcaceae	0	0	0.0243038	0.128077
Bacteria	Koribacteraceae	0.368796	0	0.038481	0.476733
Bacteria	Kosmotogaceae	0	0	0.00810127	0.0213462
Bacteria	Kribbellaceae	0	0	0.0243038	0.156539
Bacteria	Ktedonobacteraceae	2.59953	0	0.0364557	0.469617
Bacteria	Kyrpidiaceae	0	0	0.0283544	0.156539
Bacteria	Lachnospiraceae	0	0	0.0607595	0.334424
Bacteria	Lactobacillaceae	0	0	0.111392	0.355771
Bacteria	Legionellaceae	0.0239478	0	0.141772	0.256155
Bacteria	Lentisphaeraceae	0	0	0.076962	0.305963
Bacteria	Leptospiraceae	0	0	0.0668354	0.135193
Bacteria	Leptospirillaceae	0	0	0.0222785	0.313078
Bacteria	Leptotrichiaceae	0	0	0.0506329	0.0711541
Bacteria	Listeriaceae	0	0	0.0324051	0.128077
Bacteria	Magnetococcaceae	0	0	0.0789873	0.177885
Bacteria	Magnetospirillaceae	0	0	0.00202532	0
Bacteria	Maricaulaceae	0	0	0.413165	0.34154
Bacteria	Marinicellaceae	0	0.0993778	0	0
Bacteria	Marinithermaceae	0	0	0.0222785	0.0853849
Bacteria	Marinomonadaceae	0	0	0.413165	0.234809
Bacteria	Mariprofundaceae	0	0	0.0324051	0.0640387
Bacteria	Megasphaeraceae	0	0	0.0101266	0.0355771
Bacteria	Methylacidiphilaceae	0	0	0.0121519	0.0355771
Bacteria	Methylococcaceae	0	0	0.101266	0.249039
Bacteria	Methylomonadaceae	0	0	0.0627848	0.0640387
Bacteria	Methylophagaceae	0	0	0.0729114	0.0711541
Bacteria	Methylophilaceae	0	0	0.153924	0.241924
Bacteria	Microbacteriaceae	0	0	0.00810127	0.0213462
Bacteria	Microchaetaceae	0	0	0	0.0142308
Bacteria	Micrococcaceae	0	0	0.0486076	0.26327
Bacteria	Microcoleaceae	0	0	0.208608	1.19539
Bacteria	Microcystaceae	0	0	0.0749367	0.249039
Bacteria	Micromonosporaceae	0.379573	0	0.0992405	0.52654
Bacteria	Micropepsaceae	0.84416	0	0	0
Bacteria	Microscillaceae	0.112555	0	0.139747	0.149424
Bacteria	Moorellaceae	0	0	0.0182278	0.227693
Bacteria	Moraxellaceae	0.0371191	0	0.862785	0.384232
Bacteria	Moritellaceae	0	0	0.157975	0.0426925
Bacteria	Mycobacteriaceae	2.92762	0	0.390886	2.12039
Bacteria	Mycoplasmataceae	0	0	0.00607595	0.00711541
Bacteria	Mycoplasmoidaceae	0	0	0.00202532	0
Bacteria	Myxococcaceae	0.346046	0	0.149873	0.782695
Bacteria	Nakamurellaceae	0	0	0.0303797	0.113847
Bacteria	Nannocystaceae	0	1.17824	0.0546835	0.391348
Bacteria	Natranaerobiaceae	0	0	0.0162025	0.0426925
Bacteria	Natronincolaceae	0	0	0.0526582	0.0640387
Bacteria	Natronospirillaceae	0	0	0.164051	0.0569233
Bacteria	Nautiliaceae	0	0	0.0141772	0.00711541
Bacteria	Neisseriaceae	0	0	0.210633	0.199232
Bacteria	Nitrincolaceae	0	0	0.157975	0.149424
Bacteria	Nitrococcaceae	0	0	0.0567089	0.277501
Bacteria	Nitrosococcaceae	0	0	0.25519	0.583464
Bacteria	Nitrosomonadaceae	0	0	0.153924	0.199232
Bacteria	Nitrospiraceae	0	0	0	0.0142308
Bacteria	Nocardioidaceae	0.120936	0	0.0587342	0.206347
Bacteria	Nostocaceae	0	0	0.293671	1.41597
Bacteria	NS9	0	0.0172125	0	0
Bacteria	Obscuribacteraceae	0.0766329	0	0	0
Bacteria	Oceanospirillaceae	0	35.7942	0.131646	0.128077
Bacteria	OCS155	0	0.00422193	0	0
Bacteria	Oleiphilaceae	0	1.42312	1.1038	0.704426
Bacteria	OM60	0	0.0779433	0	0
Bacteria	Opitutaceae	0.108962	0.250718	0.0607595	0.206347
Bacteria	Oscillospiraceae	0	0	0.0101266	0.0284616
Bacteria	Paenibacillaceae	0	0	0.083038	0.68308
Bacteria	Paludibacteraceae	0	0	0.0202532	0.0213462
Bacteria	Parachlamydiaceae	0	0	0.0162025	0.0355771
Bacteria	Parvibaculaceae	0	0	0.352405	0.377117
Bacteria	Parvularculaceae	0	0	0.135696	0.135193
Bacteria	Pasteurellaceae	0	0	0.552911	0.370001
Bacteria	Pedosphaeraceae	7.75549	0	0.0729114	0.391348
Bacteria	Pelagibacteraceae	0	0.000649528	6.64304	0.0853849
Bacteria	Pelobacteraceae	0	0	0.0891139	0.362886
Bacteria	Peptoniphilaceae	0	0	0.0546835	0.0498079
Bacteria	Peptostreptococcaceae	0	0	0.0182278	0.0640387
Bacteria	Petrotogaceae	0	0	0.0121519	0.0284616
Bacteria	Phormidiaceae	0	0	0.0465823	0.362886
Bacteria	Phycisphaeraceae	0	0.170501	0	0
Bacteria	Phyllobacteriaceae	0	0.725847	0	0
Bacteria	Pirellulaceae	0.0754356	0.00682004	0.174177	1.41597
Bacteria	Piscirickettsiaceae	0	0.0103924	0	0
Bacteria	Planctomycetaceae	0	0	0.230886	1.70058
Bacteria	Planococcaceae	0	0	0.0222785	0.135193
Bacteria	Polyangiaceae	0	0	0.00202532	0.0213462
Bacteria	Porphyromonadaceae	0	0	0.0364557	0.0925004
Bacteria	Prochlorotrichaceae	0	0	0	0.00711541
Bacteria	Propionibacteriaceae	0	0	0.0243038	0.106731
Bacteria	Pseudoalteromonadaceae	0	1.37862	0	0
Bacteria	Pseudomonadaceae	1.27522	0.552423	2.10228	1.85001
Bacteria	Pseudonocardiaceae	0	0	0.0708861	0.43404
Bacteria	Psychromonadaceae	0	0	0.287595	0.0640387
Bacteria	Puniceicoccaceae	0	0	0.113418	0.113847
Bacteria	Puniceispirillaceae	0	0	0.447595	0.149424
Bacteria	Rhizobiaceae	0	0	3.54835	3.72136
Bacteria	Rhodanobacteraceae	0.168832	0	0	0
Bacteria	Rhodobacteraceae	0	12.2602	5.87139	6.27579
Bacteria	Rhodocyclaceae	0	0	0.143797	0.441156
Bacteria	Rhodomicrobiaceae	0.809435	0	0.0992405	0.0853849
Bacteria	Rhodospirillaceae	0	0.00941815	0.425316	0.547887
Bacteria	Rhodothermaceae	0	0.616077	0.0992405	0.747118
Bacteria	Rickettsiaceae	0	0	0.309873	0.0925004
Bacteria	Rikenellaceae	0	0	0.0283544	0.0711541
Bacteria	Roseiflexaceae	0	0	0.0486076	1.09577
Bacteria	Rubrobacteraceae	0	0	0.0243038	0.26327
Bacteria	Ruminococcaceae	0	0	0.0465823	0.0925004
Bacteria	Salibacteraceae	3.36826	0	0	0
Bacteria	Salinibacteraceae	0	0	0.038481	0.313078
Bacteria	Sediminispirochaetaceae	0	0	0.0141772	0.0711541
Bacteria	Selenomonadaceae	0	0	0.0202532	0.213462
Bacteria	Shewanellaceae	0	0.099053	4.06278	1.14558
Bacteria	Silvanigrellaceae	0.00838173	0	0	0
Bacteria	Simkaniaceae	0.100581	0	0.00202532	0
Bacteria	Solirubrobacteraceae	3.3934	0	0.0162025	0.199232
Bacteria	Sphingobacteriaceae	0.245465	0	0.403038	0.569233
Bacteria	Sphingomonadaceae	0	4.3986	1.06532	0.903657
Bacteria	Spirochaetaceae	0	0	0.0222785	0.0782695
Bacteria	Spirosomaceae	0	0	0.283544	0.704426
Bacteria	Staphylococcaceae	0	0	0.117468	0.0996158
Bacteria	Stappiaceae	0	0	0.279494	0.291732
Bacteria	Streptococcaceae	0	0	0.0891139	0.120962
Bacteria	Streptomycetaceae	0	0	0.253165	1.65789
Bacteria	Streptosporangiaceae	0	0	0.0891139	0.654618
Bacteria	Succinivibrionaceae	0	0	0.00405063	0
Bacteria	Sulfurimonadaceae	0	0	0.038481	0.0426925
Bacteria	Sulfurospirillaceae	0	0	0.0182278	0.0142308
Bacteria	Sulfurovaceae	0	0	0.00405063	0.0213462
Bacteria	Synechococcaceae	0	0.00844386	3.64962	0.782695
Bacteria	Synergistaceae	0	0	0.00405063	0.0711541
Bacteria	Syntrophaceae	0	0	0.0324051	0.249039
Bacteria	Syntrophobacteraceae	0	0	0.0506329	0.227693
Bacteria	Syntrophomonadaceae	0	0	0.0283544	0.0640387
Bacteria	Syntrophothermaceae	0	0	0.00405063	0.0640387
Bacteria	Tannerellaceae	0	0	0.113418	0.213462
Bacteria	Thermaceae	0	0	0.0668354	0.505194
Bacteria	Thermaerobacteraceae	0	0	0.0222785	0.26327
Bacteria	Thermincolaceae	0	0	0.00810127	0.0640387
Bacteria	Thermoactinomycetaceae	0	0	0	0.0142308
Bacteria	Thermoanaerobacteraceae	0	0	0.226835	0.462502
Bacteria	Thermobaculaceae	0	0	0.0405063	0.277501
Bacteria	Thermodesulfovibrionaceae	0	0	0.0162025	0.0498079
Bacteria	Thermomicrobiaceae	0	0	0.0303797	0.626156
Bacteria	Thermomonosporaceae	0	0	0.00202532	0.00711541
Bacteria	Thermosediminibacteraceae	0	0	0.00810127	0.0925004
Bacteria	Thermosinaceae	0	0	0.00810127	0.0640387
Bacteria	Thermosynechococcaceae	0	0	0.550886	1.78597
Bacteria	Thermotogaceae	0	0	0.0222785	0.17077
Bacteria	Thioalkalivibrionaceae	0	0	0.168101	0.362886
Bacteria	Thiobacillaceae	0	0	0.0425316	0.128077
Bacteria	Thioglobaceae	0	0	0.0263291	0.0426925
Bacteria	Thiomicrospiraceae	0	0	0.083038	0.0569233
Bacteria	Treponemataceae	0	0	0.0182278	0.0853849
Bacteria	Trueperaceae	0	0	0.0101266	0.135193
Bacteria	Turicibacteraceae	0	0	0.00202532	0.0213462
Bacteria	Veillonellaceae	0	0	0.0283544	0.0996158
Bacteria	Vermiphilaceae	0.116147	0	0	0
Bacteria	Verrucomicrobiaceae	0	0.000324764	0	0
Bacteria	Vibrionaceae	0	2.02101	8.00608	0.846734
Bacteria	Victivallaceae	0	0	0.00607595	0.0782695
Bacteria	Waddliaceae	0	0	0.0141772	0.0284616
Bacteria	Weeksellaceae	0	0	0.141772	0.0996158
Bacteria	Xanthobacteraceae	6.84428	0	1.41975	1.85712
Bacteria	Xanthomonadaceae	0	0	0.374684	0.640387
	Unclassified	36.1217	0	7.48152	7.55657

## Sheet: Genus (AB)
Domain	Taxon	Soil_ICul	Water_ICul	Coral_ICul
Archaea	Aciduliprofundum	0	0.00202532	0.0498079
Archaea	Archaeoglobus	0	0.0101266	0.0569233
Archaea	Caldivirga	0	0.00202532	0.00711541
Archaea	Cenarchaeum	0	0.00810127	0.249039
Archaea	Desulfurococcus	0	0.00202532	0.0142308
Archaea	Ferroglobus	0	0.00202532	0.0142308
Archaea	Haladaptatus	0	0	0.0498079
Archaea	Halalkalicoccus	0	0.00405063	0.0640387
Archaea	Haloarcula	0	0.00405063	0.0355771
Archaea	Halobacterium	0	0.00810127	0.0284616
Archaea	Haloferax	0	0.0121519	0.0426925
Archaea	Halogeometricum	0	0.00405063	0.0640387
Archaea	Halomicrobium	0	0.00405063	0.0142308
Archaea	Halorubrum	0	0	0.0284616
Archaea	Haloterrigena	0	0	0.0355771
Archaea	Ignicoccus	0	0	0.0142308
Archaea	Ignisphaera	0	0.00202532	0
Archaea	Korarchaeum	0	0	0.00711541
Archaea	Metallosphaera	0	0.00202532	0
Archaea	Methanobrevibacter	0	0.00607595	0.0213462
Archaea	Methanocaldococcus	0	0.0101266	0.0569233
Archaea	Methanococcoides	0	0.00810127	0.00711541
Archaea	Methanococcus	0	0.0162025	0.0498079
Archaea	Methanocorpusculum	0	0	0.0284616
Archaea	Methanoculleus	0	0.00810127	0.0498079
Archaea	Methanohalobium	0	0.00810127	0.0498079
Archaea	Methanohalophilus	0	0.00810127	0.0142308
Archaea	Methanolacinia	0	0.00607595	0
Archaea	Methanopyrus	0	0.00810127	0.0213462
Archaea	Methanoregula	0	0.00810127	0.0426925
Archaea	Methanosarcina	0	0.0405063	0.163654
Archaea	Methanosphaera	0	0	0.0142308
Archaea	Methanosphaerula	0	0	0.0498079
Archaea	Methanospirillum	0	0.00810127	0.0711541
Archaea	Methanothermobacter	0	0.00202532	0.0213462
Archaea	Methanothermus	0	0.00607595	0.0142308
Archaea	Methanothrix	0	0	0.0284616
Archaea	Natrialba	0	0.0121519	0.0355771
Archaea	Nitrosopumilus	0	0.0243038	0.654618
Archaea	Nitrososphaera	0	0	0.00711541
Archaea	Picrophilus	0	0.0141772	0.0142308
Archaea	Pyrobaculum	0	0	0.0853849
Archaea	Pyrococcus	0	0.00607595	0.0142308
Archaea	Staphylothermus	0	0.00405063	0.00711541
Archaea	Sulfolobus	0	0.0222785	0.0640387
Archaea	Thermococcus	0	0.0243038	0.135193
Archaea	Thermofilum	0	0.00202532	0.0142308
Archaea	Thermoplasma	0	0	0.00711541
Archaea	Thermosphaera	0	0	0.0142308
Archaea	Vulcanisaeta	0	0	0.00711541
Bacteria	Acaryochloris	0	0.105316	0.334424
Bacteria	Accumulibacter	0	0.0425316	0.213462
Bacteria	Acetivibrio	0	0.0162025	0.0640387
Bacteria	Acetohalobium	0	0.0182278	0.0925004
Bacteria	Acetomicrobium	0	0.0101266	0.0711541
Bacteria	Acholeplasma	0	0	0.00711541
Bacteria	Achromobacter	0	0.109367	0.291732
Bacteria	Acidaminococcus	0	0.00607595	0.0996158
Bacteria	Acidimicrobium	0	0.0121519	0.0711541
Bacteria	Acidiphilium	0	0.117468	0.234809
Bacteria	Acidipila	0.500509	0	0
Bacteria	Acidithiobacillus	0	0.044557	0.0853849
Bacteria	Acidobacterium	0	0.0162025	0.370001
Bacteria	Acidothermus	10.2664	0.0162025	0.0853849
Bacteria	Acidovorax	0	0.119494	0.185001
Bacteria	Acinetobacter	0.0371191	0.504304	0.234809
Bacteria	Actinoallomurus	0	0.00202532	0
Bacteria	Actinobacillus	0	0.12962	0.0569233
Bacteria	Actinomadura	0	0	0.00711541
Bacteria	Actinomyces	0	0.0182278	0.0355771
Bacteria	Actinosynnema	0	0.0162025	0.192116
Bacteria	Aerococcus	0	0.00202532	0.00711541
Bacteria	Aeromicrobium	0	0.0141772	0.0640387
Bacteria	Aeromonas	0	0.322025	0.135193
Bacteria	Afipia	0	0.0465823	0.0711541
Bacteria	Agathobacter	0	0.00202532	0.0142308
Bacteria	Aggregatibacter	0	0.0708861	0.00711541
Bacteria	Agrobacterium	0	0.232911	0.26327
Bacteria	Ahrensia	0	0.083038	0.0853849
Bacteria	Akkermansia	0	0.0141772	0.0996158
Bacteria	Alcaligenes	0	0.00405063	0
Bacteria	Alcanivorax	0	0.204557	0.128077
Bacteria	Algoriphagus	0	0.0992405	0.220578
Bacteria	Alicycliphilus	0	0.0263291	0.0711541
Bacteria	Alicyclobacillus	0	0.00607595	0.0996158
Bacteria	Aliivibrio	0	0.307848	0.106731
Bacteria	Alistipes	0	0.0283544	0.0711541
Bacteria	Alkalilimnicola	0	0.103291	0.177885
Bacteria	Alkaliphilus	0	0.0526582	0.0640387
Bacteria	Allochromatium	0	0.0627848	0.128077
Bacteria	Alloprevotella	0	0.00810127	0.0213462
Bacteria	Allorhizobium	0	0.0810127	0.0711541
Bacteria	Alteromonas	0	2.38582	0.0996158
Bacteria	Aminobacterium	0	0.00202532	0.0284616
Bacteria	Aminomonas	0	0.00202532	0.0426925
Bacteria	Ammonifex	0	0.0222785	0.0426925
Bacteria	Amoebophilus	0	0.0101266	0.0213462
Bacteria	Amycolatopsis	0	0.0324051	0.0996158
Bacteria	Anabaena	0	0.101266	0.370001
Bacteria	Anaerococcus	0	0.0202532	0.0284616
Bacteria	Anaerofustis	0	0.00607595	0
Bacteria	Anaeromyxobacter	0	0.111392	0.725772
Bacteria	Anaerostipes	0	0.00202532	0
Bacteria	Anaerotruncus	0	0.00810127	0.00711541
Bacteria	Anaplasma	0	0.0405063	0.0355771
Bacteria	Anoxybacillus	0	0.0162025	0.0640387
Bacteria	Aphanizomenon	0	0	0.0142308
Bacteria	Aquicella	0.0335269	0	0
Bacteria	Aquifex	0	0.0182278	0.0284616
Bacteria	Arcanobacterium	0	0.00405063	0
Bacteria	Arcobacter	0	0.105316	0.0284616
Bacteria	Arthrobacter	0	0.00607595	0.0711541
Bacteria	Arthrospira	0	0.0546835	0.298847
Bacteria	Asticcacaulis	0	0.0870886	0.0711541
Bacteria	Atopobium	0	0.00202532	0.0284616
Bacteria	Aurantimonas	0	0.123544	0.199232
Bacteria	Azospirillum	0	0.00405063	0.00711541
Bacteria	Azotobacter	0	0.101266	0.0925004
Bacteria	Bacillus	0	0.437468	1.13135
Bacteria	Bacteroides	0	0.646076	1.02462
Bacteria	Bartonella	0	0.123544	0.0426925
Bacteria	Basfia	0	0.0303797	0.00711541
Bacteria	Baumannia	0	0.00607595	0
Bacteria	Bdellovibrio	0.189188	0	0
Bacteria	Beggiatoa	0	0.0425316	0.26327
Bacteria	Beijerinckia	0	0.0951899	0.0711541
Bacteria	Bermanella	0	0.131646	0.128077
Bacteria	Beutenbergia	0	0.0101266	0.128077
Bacteria	Bifidobacterium	0	0.0141772	0.0925004
Bacteria	Bilophila	0	0.00810127	0.00711541
Bacteria	Blastopirellula	0	0.0891139	0.77558
Bacteria	Blattabacterium	0	0.00810127	0.00711541
Bacteria	Blautia	0	0.0101266	0.0426925
Bacteria	Blochmannia	0	0.0141772	0
Bacteria	Bordetella	0	0.00607595	0
Bacteria	Borrelia	0	0.0162025	0.0142308
Bacteria	Borreliella	0	0.00607595	0.0284616
Bacteria	Bowmanella	0	0.00405063	0
Bacteria	Brachybacterium	0	0	0.0640387
Bacteria	Brachyspira	0	0.0303797	0.0996158
Bacteria	Bradyrhizobium	0	0.234937	0.469617
Bacteria	Brevibacterium	0	0	0.0284616
Bacteria	Brevundimonas	0	0.12962	0.0782695
Bacteria	Brucella	0	1.34278	0.725772
Bacteria	Bryobacter	1.21176	0	0
Bacteria	Buchnera	0	0.0243038	0
Bacteria	Bulleidia	0	0.00202532	0
Bacteria	Burkholderia	0.783093	0.700759	1.28789
Bacteria	Butyrivibrio	0	0.00202532	0.0640387
Bacteria	Caballeronia	0.783093	0	0
Bacteria	Caldanaerobacter	0	0.038481	0.113847
Bacteria	Caldicellulosiruptor	0	0.0729114	0.163654
Bacteria	Calditerrivibrio	0	0.0162025	0.0782695
Bacteria	Caminibacter	0	0.00202532	0
Bacteria	Campylobacter	0	0.109367	0.0498079
Bacteria	Candidatus Fritschea	0	0.00202532	0
Bacteria	Candidatus Phytoplasma	0	0.00810127	0
Bacteria	Candidatus Thiobios	0	0.00202532	0
Bacteria	Capnocytophaga	0	0.127595	0.156539
Bacteria	Carboxydothermus	0	0.0243038	0.106731
Bacteria	Cardiobacterium	0	0.0202532	0.0355771
Bacteria	Carnobacterium	0	0.0141772	0
Bacteria	Catenibacterium	0	0.00405063	0.00711541
Bacteria	Catenulispora	0	0.0283544	0.256155
Bacteria	Catonella	0	0.00607595	0.00711541
Bacteria	Caulobacter	0	0.388861	0.426925
Bacteria	Cellulomonas	0	0.00607595	0.0782695
Bacteria	Cellulophaga	0	0.115443	0.128077
Bacteria	Cellulosilyticum	0	0.00810127	0.0142308
Bacteria	Cellvibrio	0	0.174177	0.0925004
Bacteria	Chelativorans	0	0.180253	0.220578
Bacteria	Chitinophaga	0	0.145823	0.313078
Bacteria	Chlamydia	0	0.0202532	0
Bacteria	Chlamydophila	0	0.00607595	0.0142308
Bacteria	Chloracidobacterium	0	0.00202532	0.0142308
Bacteria	Chlorobaculum	0	0.0283544	0.0996158
Bacteria	Chlorobium	0	0.155949	0.654618
Bacteria	Chloroflexus	0	0.107342	0.960581
Bacteria	Chloroherpeton	0	0.0364557	0.192116
Bacteria	Chromatium	0	0.00202532	0
Bacteria	Chromobacterium	0	0.0465823	0.0925004
Bacteria	Chromohalobacter	0	0.222785	0.156539
Bacteria	Chryseobacterium	0	0.0607595	0.0853849
Bacteria	Chthoniobacter	0.134108	0.0749367	0.448271
Bacteria	Chthonomonas	0.114949	0	0
Bacteria	Citreicella	0	0.139747	0.163654
Bacteria	Citrobacter	0	0.180253	0.0711541
Bacteria	Clostridioides	0	0.00810127	0.0569233
Bacteria	Clostridium	0	0.263291	0.939234
Bacteria	Coenonia	0	0.00202532	0
Bacteria	Collinsella	0	0.00202532	0.0213462
Bacteria	Colwellia	0	0.465823	0.142308
Bacteria	Comamonas	0	0.0891139	0.0782695
Bacteria	Conexibacter	2.02359	0.0162025	0.199232
Bacteria	Congregibacter	0	0.226835	0.305963
Bacteria	Coprobacillus	0	0.00405063	0.00711541
Bacteria	Coprococcus	0	0.00202532	0.0284616
Bacteria	Coprothermobacter	0	0.00202532	0.0426925
Bacteria	Coraliomargarita	0	0.113418	0.113847
Bacteria	Corynebacterium	0	0.083038	0.135193
Bacteria	Coxiella	0	0.0729114	0.0426925
Bacteria	Croceibacter	0	0.155949	0.113847
Bacteria	Crocosphaera	0	0.0729114	0.220578
Bacteria	Cronobacter	0	0.0729114	0.0213462
Bacteria	Cryptobacterium	0	0.00405063	0.00711541
Bacteria	Cupriavidus	0	0.16	0.370001
Bacteria	Cyanobium	0	0.170127	0.0355771
Bacteria	Cyanothece	0	0.44557	1.45154
Bacteria	Cylindrospermopsis	0	0.0222785	0.113847
Bacteria	Cytophaga	0	0.0749367	0.0640387
Bacteria	Dechloromonas	0	0.0607595	0.106731
Bacteria	Dehalococcoides	0	0.0162025	0.206347
Bacteria	Dehalogenimonas	0	0.0101266	0.106731
Bacteria	Deinococcus	0	0.0607595	0.34154
Bacteria	Delftia	0	0.044557	0.0925004
Bacteria	Denitrovibrio	0	0.0263291	0.0498079
Bacteria	Dermacoccus	0	0.00810127	0.0142308
Bacteria	Desulfarculus	0	0.0141772	0.149424
Bacteria	Desulfatibacillum	0	0.0506329	0.149424
Bacteria	Desulfitobacterium	0	0.0263291	0.120962
Bacteria	Desulfobacterium	0	0.0283544	0.142308
Bacteria	Desulfobulbus	0	0.0101266	0.0853849
Bacteria	Desulfococcus	0	0.0364557	0.106731
Bacteria	Desulfohalobium	0	0.0283544	0.0498079
Bacteria	Desulfomicrobium	0	0.0344304	0.0996158
Bacteria	Desulfonatronospira	0	0.0141772	0.106731
Bacteria	Desulforudis	0	0.0121519	0.163654
Bacteria	Desulfotomaculum	0	0.044557	0.26327
Bacteria	Desulfovibrio	0	0.157975	0.562118
Bacteria	Desulfurispirillum	0	0.0222785	0.0640387
Bacteria	Desulfurivibrio	0	0.038481	0.113847
Bacteria	Desulfuromonas	0	0.038481	0.106731
Bacteria	Dethiobacter	0	0.00607595	0.0853849
Bacteria	Dethiosulfovibrio	0	0.00405063	0.0284616
Bacteria	Dialister	0	0.00202532	0.0142308
Bacteria	Diaphorobacter	0	0.0121519	0
Bacteria	Dichelobacter	0	0.0222785	0.00711541
Bacteria	Dickeya	0	0.135696	0.106731
Bacteria	Dictyoglomus	0	0.0141772	0.0640387
Bacteria	Dietzia	0	0.00607595	0.0498079
Bacteria	Dinghuibacter	0.290966	0	0
Bacteria	Dinoroseobacter	0	0.216709	0.17077
Bacteria	Dokdonia	0	0.139747	0.0711541
Bacteria	Dorea	0	0.0101266	0.0355771
Bacteria	Dyadobacter	0	0.0850633	0.348655
Bacteria	Dyella	0.168832	0	0
Bacteria	Edaphobacter	1.0992	0	0
Bacteria	Edaphobaculum	0.265821	0	0
Bacteria	Edwardsiella	0	0.119494	0.0355771
Bacteria	Eggerthella	0	0.0121519	0.0569233
Bacteria	Ehrlichia	0	0.0627848	0.00711541
Bacteria	Eikenella	0	0.0121519	0.0142308
Bacteria	Elusimicrobium	0	0.00810127	0.0213462
Bacteria	Enhydrobacter	0	0.0405063	0.0355771
Bacteria	Enterobacter	0	0.388861	0.0640387
Bacteria	Enterococcus	0	0.044557	0.0782695
Bacteria	Eremococcus	0	0.00202532	0
Bacteria	Erwinia	0	0.0222785	0.0142308
Bacteria	Erysipelothrix	0	0	0.00711541
Bacteria	Erythrobacter	0	0.380759	0.298847
Bacteria	Escherichia	0	0.530633	0.185001
Bacteria	Ethanoligenens	0	0	0.0142308
Bacteria	Eubacterium	0	0.044557	0.0782695
Bacteria	Exiguobacterium	0	0.0222785	0.0284616
Bacteria	Faecalibacterium	0	0.00607595	0.0213462
Bacteria	Ferrimonas	0	0.19443	0.0996158
Bacteria	Fervidobacterium	0	0.00202532	0.0213462
Bacteria	Fibrobacter	0	0.0101266	0.0142308
Bacteria	Filifactor	0	0.0101266	0
Bacteria	Finegoldia	0	0.0101266	0.00711541
Bacteria	Flammeovirga	0	0.00202532	0
Bacteria	Flavobacterium	0.441837	0.182278	0.156539
Bacteria	Francisella	0	0.143797	0.0711541
Bacteria	Frankia	0	0.103291	0.981927
Bacteria	Fulvimarina	0	0.0931646	0.0782695
Bacteria	Fusobacterium	0	0.0789873	0.120962
Bacteria	Gallibacterium	0	0	0.00711541
Bacteria	Gallionella	0	0.0303797	0.0355771
Bacteria	Gardnerella	0	0.00405063	0
Bacteria	Gemella	0	0.00405063	0.0213462
Bacteria	Gemmata	0	0.00202532	0
Bacteria	Gemmatimonas	0.965096	0	0
Bacteria	Geobacillus	0	0.147848	0.569233
Bacteria	Geobacter	0	0.263291	1.13847
Bacteria	Geodermatophilus	0	0.0324051	0.17077
Bacteria	Gimesia	0	0.113418	0.818272
Bacteria	Gloeobacter	0	0.00202532	0
Bacteria	Gluconacetobacter	0	0.0587342	0.0925004
Bacteria	Gluconobacter	0	0.0648101	0.0640387
Bacteria	Gordonia	0	0.0101266	0.0355771
Bacteria	Granulibacter	0	0.083038	0.135193
Bacteria	Granulicatella	0	0.00607595	0.00711541
Bacteria	Granulicella	0	0.0243038	0.185001
Bacteria	Grimontia	0	0.170127	0.0426925
Bacteria	Haemophilus	0	0.186329	0.17077
Bacteria	Hahella	0	0.265316	0.256155
Bacteria	Halanaerobium	0	0.00810127	0.0569233
Bacteria	Haliangium	0.574747	0.0850633	0.533656
Bacteria	Halobacillus	0	0.00202532	0
Bacteria	Halomonas	0	0.00202532	0
Bacteria	Halorhodospira	0	0.0567089	0.206347
Bacteria	Halothermothrix	0	0.0182278	0.177885
Bacteria	Halothiobacillus	0	0.038481	0.0853849
Bacteria	Hamiltonella	0	0.00810127	0.00711541
Bacteria	Helicobacter	0	0.0465823	0.0498079
Bacteria	Heliobacterium	0	0.0182278	0.0996158
Bacteria	Herbaspirillum	0	0.0425316	0.0213462
Bacteria	Herpetosiphon	0	0.0465823	0.334424
Bacteria	Hirschia	0	0.168101	0.0925004
Bacteria	Histophilus	0	0.038481	0.0996158
Bacteria	Hoeflea	0	0.141772	0.227693
Bacteria	Holdemanella	0	0.00405063	0
Bacteria	Holdemania	0	0.00405063	0.0142308
Bacteria	Hungatella	0	0	0.0426925
Bacteria	Hydrogenivirga	0	0.0121519	0.0498079
Bacteria	Hydrogenobacter	0	0.0121519	0.0355771
Bacteria	Hydrogenobaculum	0	0	0.0142308
Bacteria	Hydrogenovibrio	0	0.083038	0.0569233
Bacteria	Hyphomicrobium	0	0.107342	0.128077
Bacteria	Hyphomonas	0	0.267342	0.113847
Bacteria	Idiomarina	0	0.773671	0.135193
Bacteria	Ilyobacter	0	0.0101266	0.0711541
Bacteria	Inquilinus	0.106568	0	0
Bacteria	Intestinibacter	0	0.0101266	0
Bacteria	Intrasporangium	0	0.0121519	0.0355771
Bacteria	Isosphaera	0	0.038481	0.398463
Bacteria	Janibacter	0	0.0141772	0.0569233
Bacteria	Jannaschia	0	0.174177	0.213462
Bacteria	Janthinobacterium	0	0.0607595	0.0711541
Bacteria	Jonesia	0	0.00607595	0.0142308
Bacteria	Jonquetella	0	0.00202532	0.00711541
Bacteria	Kangiella	0	0.12962	0.120962
Bacteria	Ketogulonicigenium	0	0.0668354	0.106731
Bacteria	Kineococcus	0	0.0243038	0.128077
Bacteria	Kingella	0	0.0141772	0.0142308
Bacteria	Klebsiella	0	0.253165	0.0640387
Bacteria	Kluyvera	0	0.00202532	0
Bacteria	Komagataeibacter	0	0.0303797	0.0925004
Bacteria	Kordia	0	0.139747	0.0996158
Bacteria	Koribacter	0	0.038481	0.476733
Bacteria	Kosmotoga	0	0.00810127	0.0213462
Bacteria	Kribbella	0	0.0243038	0.156539
Bacteria	Ktedonobacter	0	0.0364557	0.469617
Bacteria	Kyrpidia	0	0.0283544	0.156539
Bacteria	Kytococcus	0	0.0141772	0.0498079
Bacteria	Labrenzia	0	0.28962	0.355771
Bacteria	Lactobacillus	0	0.0951899	0.206347
Bacteria	Lactococcus	0	0.0202532	0.00711541
Bacteria	Laribacter	0	0.038481	0.0853849
Bacteria	Lautropia	0	0.0162025	0.00711541
Bacteria	Leadbetterella	0	0.0425316	0.0711541
Bacteria	Leeuwenhoekiella	0	0.186329	0.106731
Bacteria	Legionella	0.0239478	0.141772	0.256155
Bacteria	Leifsonia	0	0.00810127	0.0213462
Bacteria	Lentisphaera	0	0.076962	0.305963
Bacteria	Leptospira	0	0.0668354	0.135193
Bacteria	Leptospirillum	0	0.0222785	0.313078
Bacteria	Leptothrix	0	0.0364557	0.106731
Bacteria	Leptotrichia	0	0.0222785	0.0213462
Bacteria	Leuconostoc	0	0.00607595	0.0142308
Bacteria	Liberibacter	0	0.0283544	0.00711541
Bacteria	Limnobacter	0	0.0567089	0.0711541
Bacteria	Listeria	0	0.0324051	0.128077
Bacteria	Loktanella	0	0.0749367	0.113847
Bacteria	Luedemannella	0.379573	0	0
Bacteria	Lutiella	0	0.0425316	0.0711541
Bacteria	Lyngbya	0	0.0607595	0.34154
Bacteria	Lysinibacillus	0	0.0182278	0.0996158
Bacteria	Magnetococcus	0	0.0789873	0.177885
Bacteria	Magnetospirillum	0	0.00202532	0
Bacteria	Mannheimia	0	0.0222785	0.0142308
Bacteria	Maribacter	0	0.19038	0.227693
Bacteria	Maricaulis	0	0.230886	0.192116
Bacteria	Marinobacter	0	0.838481	0.448271
Bacteria	Marinobacterium	0	0.00202532	0
Bacteria	Marinomonas	0	0.413165	0.234809
Bacteria	Mariprofundus	0	0.0324051	0.0640387
Bacteria	Maritimibacter	0	0.155949	0.142308
Bacteria	Marivirga	0	0.121519	0.113847
Bacteria	Marvinbryantia	0	0.00202532	0.0142308
Bacteria	Mastigocladus	0	0.00202532	0
Bacteria	Megasphaera	0	0.0101266	0.0355771
Bacteria	Meiothermus	0	0.0364557	0.270386
Bacteria	Mesorhizobium	0	0.180253	0.43404
Bacteria	Methylacidiphilum	0	0.0121519	0.0355771
Bacteria	Methylibium	0	0.0425316	0.0711541
Bacteria	Methylobacillus	0	0.0567089	0.0498079
Bacteria	Methylobacter	0	0.0627848	0.0640387
Bacteria	Methylobacterium	0	0.512405	0.953465
Bacteria	Methylocella	0	0.0810127	0.0782695
Bacteria	Methylococcus	0	0.101266	0.249039
Bacteria	Methylocystis	0	0.0648101	0.0853849
Bacteria	Methylophaga	0	0.0729114	0.0711541
Bacteria	Methylosinus	0	0.044557	0.0782695
Bacteria	Methylotenera	0	0.0587342	0.135193
Bacteria	Methylovorus	0	0.038481	0.0569233
Bacteria	Micrococcus	0	0.0101266	0.00711541
Bacteria	Microcoleus	0	0.0465823	0.362886
Bacteria	Microcystis	0	0	0.00711541
Bacteria	Micromonospora	0	0.0405063	0.220578
Bacteria	Microscilla	0	0.139747	0.149424
Bacteria	Mitsuokella	0	0.00202532	0.0498079
Bacteria	Mobiluncus	0	0.00810127	0
Bacteria	Moorella	0	0.0182278	0.227693
Bacteria	Moraxella	0	0.038481	0.0213462
Bacteria	Moritella	0	0.157975	0.0426925
Bacteria	Mucilaginibacter	0.245465	0.0668354	0.149424
Bacteria	Mycobacterium	2.92762	0.200506	1.50135
Bacteria	Mycoplasma	0	0.00607595	0.00711541
Bacteria	Myxococcus	0	0.076962	0.391348
Bacteria	Nakamurella	0	0.0303797	0.113847
Bacteria	Natranaerobius	0	0.0162025	0.0426925
Bacteria	Nautilia	0	0.0121519	0.00711541
Bacteria	Neisseria	0	0.12962	0.0996158
Bacteria	Neorickettsia	0	0.0344304	0
Bacteria	Neptuniibacter	0	0.155949	0.149424
Bacteria	Nitratifractor	0	0.00405063	0.0213462
Bacteria	Nitrobacter	0	0.251139	0.227693
Bacteria	Nitrococcus	0	0.0567089	0.277501
Bacteria	Nitrosococcus	0	0.25519	0.583464
Bacteria	Nitrosomonas	0	0.0951899	0.113847
Bacteria	Nitrosospira	0	0.0587342	0.0853849
Bacteria	Nitrospira	0	0	0.0142308
Bacteria	Nocardioides	0	0.044557	0.142308
Bacteria	Nocardiopsis	0	0.0243038	0.0996158
Bacteria	Nodularia	0	0.0405063	0.249039
Bacteria	Nonomuraea	0	0.00202532	0
Bacteria	Nostoc	0	0.0648101	0.569233
Bacteria	Novosphingobium	0	0.117468	0.113847
Bacteria	Occallatibacter	0.180806	0	0
Bacteria	Oceanicaulis	0	0.182278	0.149424
Bacteria	Oceanicola	0	0.0972152	0.128077
Bacteria	Oceanimonas	0	0.00202532	0
Bacteria	Oceanithermus	0	0.0222785	0.0853849
Bacteria	Ochrobactrum	0	0.180253	0.142308
Bacteria	Octadecabacter	0	0.196456	0.256155
Bacteria	Oenococcus	0	0	0.00711541
Bacteria	Oligotropha	0	0.0992405	0.0996158
Bacteria	Opitutus	0	0.0607595	0.206347
Bacteria	Oribacterium	0	0	0.0355771
Bacteria	Oscillochloris	0	0.0202532	0.234809
Bacteria	Oxalobacter	0	0.0263291	0.0284616
Bacteria	Paenarthrobacter	0	0.0101266	0.0782695
Bacteria	Paenibacillus	0	0.083038	0.68308
Bacteria	Paludibacter	0	0.0202532	0.0213462
Bacteria	Pantoea	0	0.155949	0.0996158
Bacteria	Parabacteroides	0	0.113418	0.213462
Bacteria	Paraburkholderia	0.783093	0.182278	0.334424
Bacteria	Parachlamydia	0	0.0162025	0.0355771
Bacteria	Paracoccus	0	0.166076	0.220578
Bacteria	Parvibaculum	0	0.352405	0.377117
Bacteria	Parvimonas	0	0.00607595	0.00711541
Bacteria	Parvularcula	0	0.135696	0.135193
Bacteria	Pasteurella	0	0.0749367	0.00711541
Bacteria	Pectobacterium	0	0.109367	0.0213462
Bacteria	Pediococcus	0	0.00810127	0.128077
Bacteria	Pedobacter	0	0.241013	0.313078
Bacteria	Pedomicrobium	1.03814	0	0
Bacteria	Pedosphaera	1.71945	0.0729114	0.391348
Bacteria	Pelagibaca	0	0.178228	0.199232
Bacteria	Pelagibacter	0	6.64304	0.0853849
Bacteria	Pelobacter	0	0.0891139	0.362886
Bacteria	Peptoniphilus	0	0.0182278	0.00711541
Bacteria	Peptostreptococcus	0	0	0.00711541
Bacteria	Persephonella	0	0.00810127	0.0284616
Bacteria	Petrotoga	0	0.0121519	0.0284616
Bacteria	Phaeobacter	0	0.155949	0.128077
Bacteria	Phascolarctobacterium	0	0	0.0213462
Bacteria	Phenylobacterium	0.130515	0.16	0.185001
Bacteria	Photobacterium	0	0.532658	0.128077
Bacteria	Phytoplasma	0	0.00202532	0
Bacteria	Pirellula	0	0.0850633	0.626156
Bacteria	Planctopirus	0	0.038481	0.370001
Bacteria	Planococcus	0	0.00405063	0.0355771
Bacteria	Plesiocystis	0	0.0546835	0.391348
Bacteria	Plesiomonas	0	0.00202532	0
Bacteria	Polaribacter	0	0.28557	0.135193
Bacteria	Polaromonas	0	0.0708861	0.234809
Bacteria	Polynucleobacter	0	0.0546835	0.0284616
Bacteria	Porphyromonas	0	0.0364557	0.0925004
Bacteria	Prevotella	0	0.111392	0.135193
Bacteria	Prochlorococcus	0	14.2987	0.128077
Bacteria	Prochlorothrix	0	0	0.00711541
Bacteria	Propionibacterium	0	0.0243038	0.106731
Bacteria	Prosthecochloris	0	0.00405063	0.0711541
Bacteria	Proteus	0	0.076962	0.0213462
Bacteria	Providencia	0	0.214684	0.0569233
Bacteria	Pseudarthrobacter	0	0.0101266	0.0640387
Bacteria	Pseudoalteromonas	0	3.88658	0.213462
Bacteria	Pseudodesulfovibrio	0	0.0243038	0.0782695
Bacteria	Pseudoflavonifractor	0	0.0101266	0.0284616
Bacteria	Pseudomonas	1.27522	2.00101	1.75751
Bacteria	Pseudonocardia	0	0	0.00711541
Bacteria	Pseudooceanicola	0	0.149873	0.156539
Bacteria	Pseudoramibacter	0	0.00405063	0.00711541
Bacteria	Pseudothermotoga	0	0.0101266	0.0355771
Bacteria	Pseudovibrio	0	0.149873	0.0996158
Bacteria	Pseudoxanthomonas	0	0.0405063	0.0142308
Bacteria	Psychrobacter	0	0.279494	0.0925004
Bacteria	Psychroflexus	0	0.127595	0.0925004
Bacteria	Psychromonas	0	0.287595	0.0640387
Bacteria	Puia	0.392744	0	0
Bacteria	Puniceispirillum	0	0.447595	0.149424
Bacteria	Pyramidobacter	0	0.00202532	0
Bacteria	Rahnella	0	0.0405063	0.0213462
Bacteria	Ralstonia	0	0.0992405	0.120962
Bacteria	Raphidiopsis	0	0.0283544	0.0355771
Bacteria	Regiella	0	0.00405063	0
Bacteria	Reinekea	0	0.164051	0.0569233
Bacteria	Renibacterium	0	0.00810127	0.0284616
Bacteria	Rhizobium	0	0.342278	0.597695
Bacteria	Rhodobacter	0	0.585316	0.540771
Bacteria	Rhodocista	0	0.222785	0.320194
Bacteria	Rhodococcus	0	0.0668354	0.34154
Bacteria	Rhodoferax	0	0.0465823	0.0426925
Bacteria	Rhodomicrobium	0.809435	0.0992405	0.0853849
Bacteria	Rhodopirellula	0	0	0.0142308
Bacteria	Rhodopseudomonas	0	0.648101	0.811157
Bacteria	Rhodospirillum	0	0.202532	0.227693
Bacteria	Rhodothermus	0	0.0992405	0.747118
Bacteria	Rickettsia	0	0.309873	0.0925004
Bacteria	Rickettsiella	0	0.0243038	0.00711541
Bacteria	Riemerella	0	0.0425316	0
Bacteria	Robiginitalea	0	0.19443	0.213462
Bacteria	Roseburia	0	0.0202532	0.0355771
Bacteria	Roseiarcus	1.18661	0	0
Bacteria	Roseibium	0	0.12962	0.192116
Bacteria	Roseiflexus	0	0.0486076	1.09577
Bacteria	Roseisolibacter	0.0993833	0	0
Bacteria	Roseivivax	0	0.00202532	0
Bacteria	Roseobacter	0	0.972152	1.12424
Bacteria	Roseomonas	0	0.0627848	0.192116
Bacteria	Roseovarius	0	0.425316	0.505194
Bacteria	Rothia	0	0.00405063	0.0142308
Bacteria	Rubinisphaera	0	0.0789873	0.51231
Bacteria	Rubrobacter	0	0.0243038	0.26327
Bacteria	Ruegeria	0	0.881013	0.789811
Bacteria	Ruminococcus	0	0.0324051	0.0426925
Bacteria	Ruthia	0	0.0263291	0.0426925
Bacteria	Saccharomonospora	0	0.0222785	0.128077
Bacteria	Saccharophagus	0	0.277468	0.192116
Bacteria	Saccharopolyspora	0	0	0.00711541
Bacteria	Sagittula	0	0.117468	0.163654
Bacteria	Salinibacter	0	0.038481	0.313078
Bacteria	Salinispora	0	0.0324051	0.163654
Bacteria	Salmonella	0	0.28962	0.120962
Bacteria	Sanguibacter	0	0.0101266	0.0498079
Bacteria	Sebaldella	0	0.0202532	0.0355771
Bacteria	Sediminispirochaeta	0	0.0141772	0.0711541
Bacteria	Segniliparus	0	0.0141772	0.0213462
Bacteria	Selenomonas	0	0.0182278	0.163654
Bacteria	Serratia	0	0.220759	0.120962
Bacteria	Shewanella	0	3.86835	1.04597
Bacteria	Shigella	0	0.362532	0.0782695
Bacteria	Shuttleworthia	0	0	0.00711541
Bacteria	Sideroxydans	0	0.038481	0.0426925
Bacteria	Simonsiella	0	0.0121519	0
Bacteria	Sinorhizobium	0	0.41519	0.626156
Bacteria	Slackia	0	0.00607595	0.0498079
Bacteria	Solibacter	0	0.0668354	1.10289
Bacteria	Sorangium	0	0.00202532	0.0213462
Bacteria	Sphaerobacter	0	0.0162025	0.370001
Bacteria	Sphingobacterium	0	0.0951899	0.106731
Bacteria	Sphingobium	0	0.076962	0.0711541
Bacteria	Sphingomonas	0	0.249114	0.277501
Bacteria	Sphingopyxis	0	0.133671	0.0853849
Bacteria	Spirochaeta	0	0.0222785	0.0782695
Bacteria	Spirosoma	0	0.155949	0.284616
Bacteria	Stackebrandtia	0	0.0263291	0.142308
Bacteria	Staphylococcus	0	0.117468	0.0996158
Bacteria	Starkeya	0	0.0911392	0.135193
Bacteria	Stenotrophomonas	0	0.0749367	0.149424
Bacteria	Stigmatella	0	0.0729114	0.391348
Bacteria	Streptobacillus	0	0.00810127	0.0142308
Bacteria	Streptococcus	0	0.0688608	0.113847
Bacteria	Streptomyces	0	0.253165	1.65789
Bacteria	Streptosporangium	0	0.0202532	0.192116
Bacteria	Subdoligranulum	0	0	0.0213462
Bacteria	Succinatimonas	0	0.00405063	0
Bacteria	Sulcia	0	0.00405063	0
Bacteria	Sulfitobacter	0	0.362532	0.26327
Bacteria	Sulfuricurvum	0	0.00607595	0.0213462
Bacteria	Sulfurihydrogenibium	0	0.0405063	0.0213462
Bacteria	Sulfurimonas	0	0.0324051	0.0213462
Bacteria	Sulfurospirillum	0	0.0182278	0.0142308
Bacteria	Sutterella	0	0.0121519	0.0142308
Bacteria	Synechococcus	0	3.64962	0.782695
Bacteria	Synechocystis	0	0.00202532	0.0213462
Bacteria	Syntrophobacter	0	0.0506329	0.227693
Bacteria	Syntrophomonas	0	0.0283544	0.0640387
Bacteria	Syntrophothermus	0	0.00405063	0.0640387
Bacteria	Syntrophus	0	0.0324051	0.249039
Bacteria	Taylorella	0	0.00202532	0.00711541
Bacteria	Teredinibacter	0	0.151899	0.149424
Bacteria	Terrabacter	0	0.00202532	0
Bacteria	Terriglobus	0	0.00810127	0.163654
Bacteria	Thalassobius	0	0.0850633	0.156539
Bacteria	Thauera	0	0.0405063	0.120962
Bacteria	Thermaerobacter	0	0.0222785	0.26327
Bacteria	Thermanaerovibrio	0	0.00202532	0.0284616
Bacteria	Thermincola	0	0.00810127	0.0640387
Bacteria	Thermoactinomyces	0	0	0.0142308
Bacteria	Thermoanaerobacter	0	0.155949	0.270386
Bacteria	Thermoanaerobacterium	0	0.0324051	0.0782695
Bacteria	Thermobaculum	0	0.0405063	0.277501
Bacteria	Thermobifida	0	0.0141772	0.0925004
Bacteria	Thermobispora	0	0.0141772	0.0711541
Bacteria	Thermochromatium	0	0.00202532	0
Bacteria	Thermocrinis	0	0.0101266	0
Bacteria	Thermodesulfovibrio	0	0.0162025	0.0498079
Bacteria	Thermomicrobium	0	0.0141772	0.256155
Bacteria	Thermomonospora	0	0.0141772	0.199232
Bacteria	Thermosediminibacter	0	0.00810127	0.0925004
Bacteria	Thermosinus	0	0.00810127	0.0640387
Bacteria	Thermosipho	0	0.0222785	0.0213462
Bacteria	Thermosporothrix	0.281387	0	0
Bacteria	Thermotoga	0	0.0222785	0.17077
Bacteria	Thermovibrio	0	0.0121519	0.0569233
Bacteria	Thermus	0	0.0303797	0.234809
Bacteria	Thioalkalivibrio	0	0.168101	0.362886
Bacteria	Thiobacillus	0	0.0425316	0.128077
Bacteria	Thiococcus	0	0.00405063	0
Bacteria	Thiomonas	0	0.0263291	0.0426925
Bacteria	Tolumonas	0	0.0891139	0.0925004
Bacteria	Tolypothrix	0	0	0.0142308
Bacteria	Treponema	0	0.0182278	0.0853849
Bacteria	Trichodesmium	0	0.0931646	0.555002
Bacteria	Trichormus	0	0.0364557	0.0640387
Bacteria	Truepera	0	0.0101266	0.135193
Bacteria	Tsukamurella	0	0.0101266	0.0355771
Bacteria	Turicibacter	0	0.00202532	0.0213462
Bacteria	Ureaplasma	0	0.00202532	0
Bacteria	Variovorax	0	0.0951899	0.206347
Bacteria	Veillonella	0	0.0283544	0.0996158
Bacteria	Verminephrobacter	0	0.0587342	0.120962
Bacteria	Vibrio	0	6.99544	0.569233
Bacteria	Victivallis	0	0.00607595	0.0782695
Bacteria	Waddlia	0	0.0141772	0.0284616
Bacteria	Weeksella	0	0.038481	0.0142308
Bacteria	Weissella	0	0.00202532	0
Bacteria	Wolbachia	0	0.143797	0.0426925
Bacteria	Xanthobacter	0	0.147848	0.142308
Bacteria	Xanthomonas	0	0.206582	0.355771
Bacteria	Xylanimonas	0	0.0162025	0.0142308
Bacteria	Xylella	0	0.0526582	0.120962
Bacteria	Yersinia	0	0.405063	0.156539
Bacteria	Zunongwangia	0	0.174177	0.128077
Bacteria	Zymomonas	0	0.107342	0.0569233
	Unclassified	68.5362	7.9757	7.98349

## Sheet: Species (AB)
Domain	Taxon	Soil_ICul	Water_ICul	Coral_ICul
Archaea	Aciduliprofundum boonei	0	0.00202532	0.0498079
Archaea	Archaeoglobus fulgidus	0	0	0.0498079
Archaea	Archaeoglobus profundus	0	0.0101266	0.00711541
Archaea	Caldivirga maquilingensis	0	0.00202532	0.00711541
Archaea	Candidatus Korarchaeum cryptofilum	0	0	0.00711541
Archaea	Candidatus Nitrososphaera gargensis	0	0	0.00711541
Archaea	Cenarchaeum symbiosum	0	0.00810127	0.249039
Archaea	Desulfurococcus amylolyticus	0	0	0.00711541
Archaea	Desulfurococcus mucosus	0	0.00202532	0.00711541
Archaea	Ferroglobus placidus	0	0.00202532	0.0142308
Archaea	Haladaptatus paucihalophilus	0	0	0.0498079
Archaea	Halalkalicoccus jeotgali	0	0.00405063	0.0640387
Archaea	Haloarcula marismortui	0	0.00405063	0.0355771
Archaea	Halobacterium salinarum	0	0.00810127	0.0284616
Archaea	Haloferax volcanii	0	0.0121519	0.0426925
Archaea	Halogeometricum borinquense	0	0.00405063	0.0640387
Archaea	Halomicrobium mukohataei	0	0.00405063	0.0142308
Archaea	Halorubrum lacusprofundi	0	0	0.0284616
Archaea	Haloterrigena turkmenica	0	0	0.0355771
Archaea	Ignicoccus hospitalis	0	0	0.0142308
Archaea	Ignisphaera aggregans	0	0.00202532	0
Archaea	Metallosphaera sedula	0	0.00202532	0
Archaea	Methanobrevibacter ruminantium	0	0.00405063	0.0213462
Archaea	Methanobrevibacter smithii	0	0.00202532	0
Archaea	Methanocaldococcus fervens	0	0.00405063	0.00711541
Archaea	Methanocaldococcus jannaschii	0	0.00405063	0.0355771
Archaea	Methanocaldococcus sp. FS406-22	0	0.00202532	0
Archaea	Methanocaldococcus vulcanius	0	0	0.0142308
Archaea	Methanococcoides burtonii	0	0.00810127	0.00711541
Archaea	Methanococcus aeolicus	0	0.0101266	0.0213462
Archaea	Methanococcus maripaludis	0	0.00405063	0.00711541
Archaea	Methanococcus vannielii	0	0	0.0213462
Archaea	Methanococcus voltae	0	0.00202532	0
Archaea	Methanocorpusculum labreanum	0	0	0.0284616
Archaea	Methanoculleus marisnigri	0	0.00810127	0.0498079
Archaea	Methanohalobium evestigatum	0	0.00810127	0.0498079
Archaea	Methanohalophilus mahii	0	0.00810127	0.0142308
Archaea	Methanolacinia petrolearia	0	0.00607595	0
Archaea	Methanopyrus kandleri	0	0.00810127	0.0213462
Archaea	Methanoregula boonei	0	0.00810127	0.0426925
Archaea	Methanosaeta harundinacea	0	0	0.00711541
Archaea	Methanosarcina acetivorans	0	0.0162025	0.0782695
Archaea	Methanosarcina barkeri	0	0.0101266	0.0426925
Archaea	Methanosarcina mazei	0	0.0141772	0.0426925
Archaea	Methanosphaera stadtmanae	0	0	0.0142308
Archaea	Methanosphaerula palustris	0	0	0.0498079
Archaea	Methanospirillum hungatei	0	0.00810127	0.0711541
Archaea	Methanothermobacter marburgensis	0	0.00202532	0
Archaea	Methanothermobacter thermautotrophicus	0	0	0.0213462
Archaea	Methanothermus fervidus	0	0.00607595	0.0142308
Archaea	Methanothrix thermoacetophila	0	0	0.0213462
Archaea	Natrialba magadii	0	0.0121519	0.0355771
Archaea	Nitrosopumilus maritimus	0	0.0243038	0.654618
Archaea	Picrophilus torridus	0	0.0141772	0.0142308
Archaea	Pyrobaculum arsenaticum	0	0	0.0213462
Archaea	Pyrobaculum calidifontis	0	0	0.0213462
Archaea	Pyrobaculum islandicum	0	0	0.0284616
Archaea	Pyrobaculum neutrophilum	0	0	0.0142308
Archaea	Pyrococcus furiosus	0	0.00607595	0.0142308
Archaea	Staphylothermus marinus	0	0.00405063	0.00711541
Archaea	Sulfolobus acidocaldarius	0	0.00810127	0.00711541
Archaea	Sulfolobus islandicus	0	0.00405063	0.0569233
Archaea	Sulfolobus solfataricus	0	0.0101266	0
Archaea	Thermococcus barophilus	0	0.00810127	0.0498079
Archaea	Thermococcus gammatolerans	0	0.00810127	0.0142308
Archaea	Thermococcus onnurineus	0	0.00405063	0.0213462
Archaea	Thermococcus sibiricus	0	0.00405063	0.0213462
Archaea	Thermococcus sp. AM4	0	0	0.0284616
Archaea	Thermofilum pendens	0	0.00202532	0.0142308
Archaea	Thermoplasma acidophilum	0	0	0.00711541
Archaea	Thermosphaera aggregans	0	0	0.0142308
Archaea	uncultured archaeon GZfos26D6	0	0	0.00711541
Archaea	uncultured archaeon GZfos34G5	0	0	0.00711541
Archaea	uncultured archaeon GZfos9D1	0	0.00202532	0.00711541
Archaea	uncultured archaeon MedDCM-OCT-S04-C14	0	0.00607595	0
Archaea	uncultured archaeon MedDCM-OCT-S04-C140	0	0.00405063	0
Archaea	uncultured archaeon MedDCM-OCT-S04-C163	0	0.00405063	0
Archaea	uncultured archaeon MedDCM-OCT-S04-C246	0	0.00405063	0
Archaea	uncultured archaeon MedDCM-OCT-S05-C10	0	0.00202532	0
Archaea	uncultured archaeon MedDCM-OCT-S08-C282	0	0.00202532	0
Archaea	uncultured archaeon MedDCM-OCT-S08-C37	0	0.00405063	0
Archaea	uncultured archaeon MedDCM-OCT-S09-C50	0	0.00607595	0
Archaea	uncultured archaeon MedDCM-OCT-S11-C441	0	0.00405063	0
Archaea	uncultured archaeon MedDCM-OCT-S11-C473	0	0.00202532	0
Archaea	uncultured crenarchaeote	0	0	0.00711541
Archaea	uncultured crenarchaeote 74A4	0	0	0.0284616
Archaea	uncultured haloarchaeon	0	0	0.0142308
Archaea	uncultured haloarchaeon FLAS10H9	0	0.00202532	0
Archaea	uncultured marine crenarchaeote AD1000-202-A2	0	0.00202532	0.00711541
Archaea	uncultured marine crenarchaeote AD1000-207-H3	0	0	0.00711541
Archaea	uncultured marine crenarchaeote HF4000_ANIW133C7	0	0	0.00711541
Archaea	uncultured marine crenarchaeote HF4000_ANIW133I6	0	0	0.00711541
Archaea	uncultured marine crenarchaeote HF4000_ANIW137N13	0	0	0.00711541
Archaea	uncultured marine crenarchaeote HF4000_ANIW137N18	0	0	0.0142308
Archaea	uncultured marine crenarchaeote HF4000_ANIW141M18	0	0	0.0142308
Archaea	uncultured marine crenarchaeote HF4000_ANIW141N1	0	0	0.00711541
Archaea	uncultured marine crenarchaeote HF4000_ANIW93E5	0	0	0.0213462
Archaea	uncultured marine crenarchaeote HF4000_ANIW93H17	0	0	0.00711541
Archaea	uncultured marine crenarchaeote HF4000_ANIW93I24	0	0	0.00711541
Archaea	uncultured marine crenarchaeote HF4000_ANIW97J3	0	0	0.0142308
Archaea	uncultured marine crenarchaeote HF4000_ANIW97M7	0	0	0.00711541
Archaea	uncultured marine crenarchaeote HF4000_ANIW97P9	0	0	0.00711541
Archaea	uncultured marine crenarchaeote HF4000_APKG10D8	0	0	0.0284616
Archaea	uncultured marine crenarchaeote HF4000_APKG10F15	0	0	0.00711541
Archaea	uncultured marine crenarchaeote HF4000_APKG10L15	0	0	0.00711541
Archaea	uncultured marine crenarchaeote HF4000_APKG2O16	0	0	0.0355771
Archaea	uncultured marine crenarchaeote HF4000_APKG3D24	0	0.00202532	0.00711541
Archaea	uncultured marine crenarchaeote HF4000_APKG3K8	0	0	0.0142308
Archaea	uncultured marine crenarchaeote HF4000_APKG5B22	0	0	0.00711541
Archaea	uncultured marine crenarchaeote HF4000_APKG5C13	0	0	0.00711541
Archaea	uncultured marine crenarchaeote HF4000_APKG5N21	0	0	0.00711541
Archaea	uncultured marine crenarchaeote HF4000_APKG6B14	0	0.00202532	0.0142308
Archaea	uncultured marine crenarchaeote HF4000_APKG6D3	0	0	0.00711541
Archaea	uncultured marine crenarchaeote HF4000_APKG6D9	0	0	0.0355771
Archaea	uncultured marine crenarchaeote HF4000_APKG6J21	0	0	0.00711541
Archaea	uncultured marine crenarchaeote HF4000_APKG7F11	0	0	0.00711541
Archaea	uncultured marine crenarchaeote HF4000_APKG7F19	0	0.00202532	0
Archaea	uncultured marine crenarchaeote HF4000_APKG8D22	0	0	0.00711541
Archaea	uncultured marine crenarchaeote HF4000_APKG8D6	0	0	0.00711541
Archaea	uncultured marine crenarchaeote HF4000_APKG8I13	0	0	0.00711541
Archaea	uncultured marine crenarchaeote HF4000_APKG9M20	0	0	0.0284616
Archaea	uncultured marine crenarchaeote KM3-47-D6	0	0	0.00711541
Archaea	uncultured marine group II euryarchaeote 37F11	0	0.00405063	0
Archaea	uncultured marine group II euryarchaeote DeepAnt-15E7	0	0.00405063	0
Archaea	uncultured marine group II euryarchaeote EF100_57A08	0	0.00405063	0
Archaea	uncultured marine group II euryarchaeote KM3-130-D10	0	0.00202532	0
Archaea	uncultured marine group II euryarchaeote KM3-85-F5	0	0.00405063	0
Archaea	uncultured marine group III euryarchaeote KM3-28-E8	0	0.00202532	0.00711541
Archaea	uncultured marine group III euryarchaeote SAT1000-53-B3	0	0.00405063	0
Archaea	Vulcanisaeta distributa	0	0	0.00711541
Bacteria	Acaryochloris marina	0	0.105316	0.334424
Bacteria	Acetivibrio cellulolyticus	0	0.0162025	0.0640387
Bacteria	Acetohalobium arabaticum	0	0.0182278	0.0925004
Bacteria	Acetomicrobium hydrogeniformans	0	0.0101266	0.0711541
Bacteria	Acholeplasma laidlawii	0	0	0.00711541
Bacteria	Achromobacter lyticus	0	0	0.00711541
Bacteria	Achromobacter piechaudii	0	0.0283544	0.0782695
Bacteria	Achromobacter sp. BP3	0	0	0.00711541
Bacteria	Achromobacter xylosoxidans	0	0.0810127	0.199232
Bacteria	Acidaminococcus fermentans	0	0.00202532	0.0782695
Bacteria	Acidaminococcus sp. D21	0	0.00405063	0.0213462
Bacteria	Acidimicrobium ferrooxidans	0	0.0121519	0.0711541
Bacteria	Acidiphilium cryptum	0	0.117468	0.234809
Bacteria	Acidithiobacillus caldus	0	0.0101266	0.0142308
Bacteria	Acidithiobacillus ferrooxidans	0	0.0344304	0.0711541
Bacteria	Acidobacterium capsulatum	0	0.0141772	0.199232
Bacteria	Acidobacterium sp. MP5ACTX9	0	0.00202532	0.17077
Bacteria	Acidothermus cellulolyticus	0	0.0162025	0.0853849
Bacteria	Acidovorax avenae	0	0.0182278	0.0213462
Bacteria	Acidovorax citrulli	0	0.0405063	0.0640387
Bacteria	Acidovorax delafieldii	0	0.0141772	0.00711541
Bacteria	Acidovorax sp. JS42	0	0.0465823	0.0925004
Bacteria	Acinetobacter baumannii	0	0.143797	0.0853849
Bacteria	Acinetobacter calcoaceticus	0	0.0303797	0.00711541
Bacteria	Acinetobacter haemolyticus	0	0.0324051	0.0284616
Bacteria	Acinetobacter johnsonii	0	0.0587342	0.00711541
Bacteria	Acinetobacter junii	0	0.0283544	0.0213462
Bacteria	Acinetobacter lwoffii	0	0.0405063	0.0355771
Bacteria	Acinetobacter nosocomialis	0	0.0162025	0.00711541
Bacteria	Acinetobacter oleivorans	0	0.0263291	0.0142308
Bacteria	Acinetobacter pittii	0	0.0263291	0.0213462
Bacteria	Acinetobacter radioresistens	0	0.0506329	0.00711541
Bacteria	Acinetobacter sp. ADP1	0	0.00202532	0
Bacteria	Acinetobacter sp. ATCC 27244	0	0.0465823	0
Bacteria	Acinetobacter sp. NFM2	0	0.00202532	0
Bacteria	Actinoallomurus spadix	0	0.00202532	0
Bacteria	Actinobacillus lignieresii	0	0.0465823	0.0284616
Bacteria	Actinobacillus minor	0	0.0263291	0.0213462
Bacteria	Actinobacillus succinogenes	0	0.0506329	0.00711541
Bacteria	Actinobacillus ureae	0	0.00607595	0
Bacteria	Actinomadura kijaniata	0	0	0.00711541
Bacteria	Actinomyces coleocanis	0	0.00202532	0
Bacteria	Actinomyces odontolyticus	0	0	0.00711541
Bacteria	Actinomyces sp. oral taxon 171	0	0.00405063	0.0142308
Bacteria	Actinomyces sp. oral taxon 178	0	0.00607595	0
Bacteria	Actinomyces sp. oral taxon 848	0	0.00405063	0
Bacteria	Actinomyces urogenitalis	0	0.00202532	0.0142308
Bacteria	Actinosynnema mirum	0	0.0162025	0.192116
Bacteria	Aerococcus viridans	0	0.00202532	0.00711541
Bacteria	Aeromicrobium marinum	0	0.0141772	0.0640387
Bacteria	Aeromonas caviae	0	0.00607595	0
Bacteria	Aeromonas encheleia	0	0.00202532	0
Bacteria	Aeromonas hydrophila	0	0.141772	0.0640387
Bacteria	Aeromonas molluscorum	0	0.00202532	0
Bacteria	Aeromonas salmonicida	0	0.170127	0.0640387
Bacteria	Aeromonas veronii	0	0	0.00711541
Bacteria	Afipia sp. 1NLS2	0	0.0465823	0.0711541
Bacteria	Agathobacter rectalis	0	0.00202532	0.0142308
Bacteria	Aggregatibacter actinomycetemcomitans	0	0.0344304	0
Bacteria	Aggregatibacter aphrophilus	0	0.0243038	0
Bacteria	Aggregatibacter segnis	0	0.0121519	0.00711541
Bacteria	Agrobacterium tumefaciens	0	0.232911	0.26327
Bacteria	Ahrensia sp. R2A130	0	0.083038	0.0853849
Bacteria	Akkermansia muciniphila	0	0.0141772	0.0996158
Bacteria	Alcaligenes faecalis	0	0.00405063	0
Bacteria	Alcanivorax sp. DG881	0	0.204557	0.128077
Bacteria	Algoriphagus sp. PR1	0	0.0992405	0.220578
Bacteria	Alicycliphilus denitrificans	0	0.0263291	0.0711541
Bacteria	Alicyclobacillus acidocaldarius	0	0.00607595	0.0996158
Bacteria	Aliivibrio fischeri	0	0.303797	0.106731
Bacteria	Aliivibrio salmonicida	0	0.00405063	0
Bacteria	Alistipes putredinis	0	0.0222785	0.0142308
Bacteria	Alistipes sp. HGB5	0	0.00607595	0.0569233
Bacteria	Alkalilimnicola ehrlichii	0	0.103291	0.177885
Bacteria	Alkaliphilus metalliredigens	0	0.0283544	0.0426925
Bacteria	Alkaliphilus oremlandii	0	0.0243038	0.0213462
Bacteria	Allochromatium vinosum	0	0.0627848	0.128077
Bacteria	Alloprevotella tannerae	0	0.00810127	0.0213462
Bacteria	Allorhizobium borbori	0	0.00202532	0
Bacteria	Allorhizobium vitis	0	0.0810127	0.0711541
Bacteria	Alteromonadales bacterium TW-7	0	1.90582	0.0426925
Bacteria	Alteromonas macleodii	0	2.3838	0.0996158
Bacteria	Alteromonas sp.	0	0.00202532	0
Bacteria	Aminobacterium colombiense	0	0.00202532	0.0284616
Bacteria	Aminomonas paucivorans	0	0.00202532	0.0426925
Bacteria	Ammonifex degensii	0	0.0222785	0.0426925
Bacteria	Amoebophilus asiaticus	0	0.0101266	0.0213462
Bacteria	Amycolatopsis mediterranei	0	0.0324051	0.0996158
Bacteria	Anabaena variabilis	0	0.101266	0.370001
Bacteria	Anaerococcus lactolyticus	0	0.00405063	0
Bacteria	Anaerococcus prevotii	0	0.00810127	0.0284616
Bacteria	Anaerococcus tetradius	0	0.00405063	0
Bacteria	Anaerococcus vaginalis	0	0.00405063	0
Bacteria	Anaerofustis stercorihominis	0	0.00607595	0
Bacteria	Anaeromyxobacter dehalogenans	0	0.0648101	0.277501
Bacteria	Anaeromyxobacter sp. Fw109-5	0	0.0303797	0.320194
Bacteria	Anaeromyxobacter sp. K	0	0.0162025	0.128077
Bacteria	Anaerostipes caccae	0	0.00202532	0
Bacteria	Anaerotruncus colihominis	0	0.00810127	0.00711541
Bacteria	Anaplasma centrale	0	0.00810127	0.00711541
Bacteria	Anaplasma marginale	0	0.0162025	0.0213462
Bacteria	Anaplasma phagocytophilum	0	0.0162025	0.00711541
Bacteria	Anoxybacillus flavithermus	0	0.0162025	0.0640387
Bacteria	Aphanizomenon flosaquae	0	0	0.00711541
Bacteria	Aphanizomenon sp. NH-5	0	0	0.00711541
Bacteria	Aplysina aerophoba bacterial symbiont clone pAE27P20	0	0	0.00711541
Bacteria	Aplysina aerophoba bacterial symbiont clone pAPKS18	0	0	0.0498079
Bacteria	Aquifex aeolicus	0	0.0182278	0.0284616
Bacteria	Arcanobacterium haemolyticum	0	0.00405063	0
Bacteria	Arcobacter butzleri	0	0.0405063	0.0142308
Bacteria	Arcobacter nitrofigilis	0	0.0648101	0.0142308
Bacteria	Arthrobacter sp. FB24	0	0.00607595	0.0711541
Bacteria	Arthrospira maxima	0	0.0546835	0.298847
Bacteria	Aster yellows phytoplasma	0	0.00202532	0
Bacteria	Asticcacaulis excentricus	0	0.0870886	0.0711541
Bacteria	Atopobium parvulum	0	0	0.00711541
Bacteria	Atopobium rimae	0	0	0.0142308
Bacteria	Atopobium vaginae	0	0.00202532	0.00711541
Bacteria	Aurantimonas manganoxydans	0	0.123544	0.199232
Bacteria	Azospirillum brasilense	0	0.00405063	0.00711541
Bacteria	Azotobacter vinelandii	0	0.101266	0.0925004
Bacteria	Bacillus amyloliquefaciens	0	0.0141772	0.0355771
Bacteria	Bacillus anthracis	0	0.0121519	0.0640387
Bacteria	Bacillus atrophaeus	0	0.00202532	0
Bacteria	Bacillus cellulosilyticus	0	0.0283544	0.0426925
Bacteria	Bacillus cereus	0	0.0870886	0.234809
Bacteria	Bacillus coagulans	0	0.00607595	0.0355771
Bacteria	Bacillus cytotoxicus	0	0.0121519	0.00711541
Bacteria	Bacillus firmus	0	0	0.00711541
Bacteria	Bacillus halodurans	0	0.00202532	0
Bacteria	Bacillus licheniformis	0	0.0202532	0.0426925
Bacteria	Bacillus megaterium	0	0.0243038	0.106731
Bacteria	Bacillus mycoides	0	0.00607595	0.00711541
Bacteria	Bacillus pseudofirmus	0	0.0243038	0.0284616
Bacteria	Bacillus pseudomycoides	0	0.00607595	0
Bacteria	Bacillus pumilus	0	0.0182278	0.0498079
Bacteria	Bacillus selenitireducens	0	0.0162025	0.0213462
Bacteria	Bacillus sp. 2_A_57_CT2	0	0.0141772	0.0640387
Bacteria	Bacillus sp. B14905	0	0	0.0213462
Bacteria	Bacillus sp. BR449	0	0	0.00711541
Bacteria	Bacillus sp. BT1B_CT2	0	0.0243038	0.0142308
Bacteria	Bacillus sp. NRRL B-14911	0	0.0263291	0.0711541
Bacteria	Bacillus sp. SG-1	0	0.00810127	0.0498079
Bacteria	Bacillus sp. TA2.A1	0	0	0.00711541
Bacteria	Bacillus sp. WBC-3	0	0.00202532	0
Bacteria	Bacillus subtilis	0	0.0243038	0.0996158
Bacteria	Bacillus thuringiensis	0	0.044557	0.0996158
Bacteria	Bacillus weihenstephanensis	0	0.0141772	0.0142308
Bacteria	Bacteroides caccae	0	0.0141772	0.0355771
Bacteria	Bacteroides cellulosilyticus	0	0.0141772	0.0569233
Bacteria	Bacteroides coprocola	0	0.0162025	0
Bacteria	Bacteroides coprophilus	0	0.00202532	0
Bacteria	Bacteroides dorei	0	0.0182278	0.0426925
Bacteria	Bacteroides eggerthii	0	0.0101266	0.0355771
Bacteria	Bacteroides finegoldii	0	0.0101266	0.0142308
Bacteria	Bacteroides fragilis	0	0.00202532	0.0142308
Bacteria	Bacteroides helcogenes	0	0.00607595	0.00711541
Bacteria	Bacteroides intestinalis	0	0.0243038	0.0355771
Bacteria	Bacteroides ovatus	0	0.0344304	0.0996158
Bacteria	Bacteroides pectinophilus	0	0.0101266	0
Bacteria	Bacteroides plebeius	0	0.00810127	0
Bacteria	Bacteroides sp. 1_1_14	0	0.0303797	0.0426925
Bacteria	Bacteroides sp. 1_1_6	0	0.0324051	0.0284616
Bacteria	Bacteroides sp. 2_1_16	0	0.0222785	0.0142308
Bacteria	Bacteroides sp. 2_1_22	0	0.0162025	0.0213462
Bacteria	Bacteroides sp. 2_1_33B	0	0.0141772	0.0426925
Bacteria	Bacteroides sp. 2_2_4	0	0.0101266	0.00711541
Bacteria	Bacteroides sp. 20_3	0	0.0202532	0.00711541
Bacteria	Bacteroides sp. 3_1_19	0	0.0263291	0.0426925
Bacteria	Bacteroides sp. 3_1_23	0	0.0121519	0
Bacteria	Bacteroides sp. 3_1_33FAA	0	0.0121519	0.00711541
Bacteria	Bacteroides sp. 3_1_40A	0	0.0182278	0.0498079
Bacteria	Bacteroides sp. 3_2_5	0	0.0202532	0.0640387
Bacteria	Bacteroides sp. 4_1_36	0	0.00810127	0.0142308
Bacteria	Bacteroides sp. 4_3_47FAA	0	0.0202532	0.0426925
Bacteria	Bacteroides sp. 9_1_42FAA	0	0.0162025	0.0213462
Bacteria	Bacteroides sp. D1	0	0.0162025	0
Bacteria	Bacteroides sp. D2	0	0.00810127	0.0142308
Bacteria	Bacteroides sp. D20	0	0.0182278	0.0142308
Bacteria	Bacteroides sp. D22	0	0.00810127	0
Bacteria	Bacteroides stercoris	0	0.0141772	0.00711541
Bacteria	Bacteroides thetaiotaomicron	0	0.0465823	0.0711541
Bacteria	Bacteroides uniformis	0	0.0222785	0.0284616
Bacteria	Bacteroides vulgatus	0	0.0486076	0.106731
Bacteria	Bacteroides xylanisolvens	0	0.0141772	0.0355771
Bacteria	Bacteroidetes oral taxon 274	0	0.00810127	0.00711541
Bacteria	Bartonella bacilliformis	0	0.083038	0.0213462
Bacteria	Bartonella clarridgeiae	0	0.00202532	0
Bacteria	Bartonella grahamii	0	0.0303797	0.0213462
Bacteria	Bartonella henselae	0	0.00202532	0
Bacteria	Bartonella quintana	0	0.00202532	0
Bacteria	Basfia succiniciproducens	0	0.0303797	0.00711541
Bacteria	Beggiatoa sp. PS	0	0.0405063	0.241924
Bacteria	Beggiatoa sp. SS	0	0.00202532	0.0213462
Bacteria	Beijerinckia indica	0	0.0951899	0.0711541
Bacteria	Bermanella marisrubri	0	0.131646	0.128077
Bacteria	beta proteobacterium KB13	0	0.0405063	0.0213462
Bacteria	Beutenbergia cavernae	0	0.0101266	0.128077
Bacteria	Bifidobacterium adolescentis	0	0.00405063	0.0213462
Bacteria	Bifidobacterium angulatum	0	0.00405063	0.00711541
Bacteria	Bifidobacterium animalis	0	0.00202532	0.00711541
Bacteria	Bifidobacterium gallicum	0	0	0.0142308
Bacteria	Bifidobacterium longum	0	0.00405063	0.0213462
Bacteria	Bifidobacterium pseudocatenulatum	0	0	0.0142308
Bacteria	Bifidobacterium sp. 12_1_47BFAA	0	0	0.00711541
Bacteria	Bilophila wadsworthia	0	0.00810127	0.00711541
Bacteria	Blastopirellula marina	0	0.0891139	0.77558
Bacteria	Blattabacterium sp. (Blattella germanica)	0	0.00810127	0
Bacteria	Blattabacterium sp. (Periplaneta americana)	0	0	0.00711541
Bacteria	Blautia hydrogenotrophica	0	0.00202532	0.0142308
Bacteria	Blautia obeum	0	0.00810127	0.0284616
Bacteria	Bordetella hinzii	0	0.00202532	0
Bacteria	Bordetella pertussis	0	0.00405063	0
Bacteria	Borrelia afzelii	0	0.00202532	0.0142308
Bacteria	Borrelia duttonii	0	0.00202532	0
Bacteria	Borrelia recurrentis	0	0.00202532	0
Bacteria	Borrelia turicatae	0	0.0101266	0
Bacteria	Borreliella burgdorferi	0	0.00202532	0.00711541
Bacteria	Borreliella garinii	0	0.00405063	0.0213462
Bacteria	Bowmanella denitrificans	0	0.00202532	0
Bacteria	Bowmanella pacifica	0	0.00202532	0
Bacteria	Brachybacterium faecium	0	0	0.0640387
Bacteria	Brachyspira hyodysenteriae	0	0.00810127	0.0284616
Bacteria	Brachyspira murdochii	0	0.0121519	0.0640387
Bacteria	Brachyspira pilosicoli	0	0.0101266	0.00711541
Bacteria	Bradyrhizobium japonicum	0	0	0.0426925
Bacteria	Bradyrhizobium sp. BTAi1	0	0.232911	0.426925
Bacteria	Bradyrhizobium sp. UPM1029	0	0.00202532	0
Bacteria	Brevibacterium mcbrellneri	0	0	0.0284616
Bacteria	Brevundimonas sp. BAL3	0	0.0486076	0.0569233
Bacteria	Brevundimonas subvibrioides	0	0.0810127	0.0213462
Bacteria	Brucella melitensis	0	0.893165	0.441156
Bacteria	Brucella pinnipedialis	0	0.101266	0.0498079
Bacteria	Brucella sp. 83/13	0	0.0465823	0.0640387
Bacteria	Brucella sp. BO1	0	0.0465823	0.00711541
Bacteria	Brucella sp. BO2	0	0.0607595	0.0426925
Bacteria	Brucella sp. F5/99	0	0.0810127	0.0426925
Bacteria	Brucella sp. NF 2653	0	0.0526582	0.0498079
Bacteria	Brucella sp. NVSL 07-0026	0	0.0607595	0.0284616
Bacteria	Buchnera aphidicola	0	0.0243038	0
Bacteria	Bulleidia extructa	0	0.00202532	0
Bacteria	Burkholderia ambifaria	0	0.0850633	0.113847
Bacteria	Burkholderia cenocepacia	0	0.0627848	0.113847
Bacteria	Burkholderia dolosa	0	0.00405063	0.0355771
Bacteria	Burkholderia glumae	0	0.0243038	0.0640387
Bacteria	Burkholderia mallei	0	0.164051	0.227693
Bacteria	Burkholderia multivorans	0	0.0546835	0.0853849
Bacteria	Burkholderia sp. 383	0	0.0708861	0.135193
Bacteria	Burkholderia sp. CCGE1001	0	0.0182278	0.0498079
Bacteria	Burkholderia sp. CCGE1002	0	0.044557	0.113847
Bacteria	Burkholderia sp. CCGE1003	0	0.0364557	0.0782695
Bacteria	Burkholderia sp. Ch1-1	0	0.0162025	0.0498079
Bacteria	Burkholderia sp. H160	0	0.0324051	0.0925004
Bacteria	Burkholderia thailandensis	0	0.0222785	0.0569233
Bacteria	Burkholderia vietnamiensis	0	0.0648101	0.0711541
Bacteria	Burkholderiales bacterium 1_1_47	0	0.0121519	0.00711541
Bacteria	Butyrivibrio crossotus	0	0.00202532	0
Bacteria	Butyrivibrio proteoclasticus	0	0	0.0640387
Bacteria	Caldanaerobacter subterraneus	0	0.038481	0.113847
Bacteria	Caldicellulosiruptor bescii	0	0.0121519	0.0426925
Bacteria	Caldicellulosiruptor hydrothermalis	0	0.00810127	0.00711541
Bacteria	Caldicellulosiruptor kristjanssonii	0	0.00405063	0
Bacteria	Caldicellulosiruptor kronotskyensis	0	0.00607595	0.0213462
Bacteria	Caldicellulosiruptor lactoaceticus	0	0.00810127	0.00711541
Bacteria	Caldicellulosiruptor obsidiansis	0	0.0141772	0
Bacteria	Caldicellulosiruptor owensensis	0	0.0141772	0.00711541
Bacteria	Caldicellulosiruptor saccharolyticus	0	0.00607595	0.0782695
Bacteria	Calditerrivibrio nitroreducens	0	0.0162025	0.0782695
Bacteria	Caminibacter mediatlanticus	0	0.00202532	0
Bacteria	Campylobacter coli	0	0.00607595	0
Bacteria	Campylobacter concisus	0	0.0162025	0
Bacteria	Campylobacter curvus	0	0.0101266	0.00711541
Bacteria	Campylobacter fetus	0	0.0162025	0.00711541
Bacteria	Campylobacter hominis	0	0.00202532	0
Bacteria	Campylobacter jejuni	0	0.0425316	0.0213462
Bacteria	Campylobacter lari	0	0.00810127	0.00711541
Bacteria	Campylobacter rectus	0	0	0.00711541
Bacteria	Campylobacter showae	0	0.00202532	0
Bacteria	Campylobacter upsaliensis	0	0.00607595	0
Bacteria	Campylobacterales bacterium GD 1	0	0.0141772	0.0142308
Bacteria	candidate division TM7 genomosp. GTL1	0	0.00202532	0.0284616
Bacteria	Candidatus Accumulibacter phosphatis	0	0.0425316	0.213462
Bacteria	Candidatus Baumannia cicadellinicola	0	0.00607595	0
Bacteria	Candidatus Blochmannia pennsylvanicus	0	0.0101266	0
Bacteria	Candidatus Blochmannia vafer	0	0.00405063	0
Bacteria	Candidatus Chloracidobacterium thermophilum	0	0.00202532	0.0142308
Bacteria	Candidatus Desulforudis audaxviator	0	0.0121519	0.163654
Bacteria	Candidatus Fritschea bemisiae	0	0.00202532	0
Bacteria	Candidatus Hamiltonella defensa	0	0.00810127	0.00711541
Bacteria	Candidatus Koribacter versatilis	0	0.038481	0.476733
Bacteria	Candidatus Liberibacter americanus	0	0.00202532	0
Bacteria	Candidatus Liberibacter asiaticus	0	0.0222785	0.00711541
Bacteria	Candidatus Liberibacter solanacearum	0	0.00405063	0
Bacteria	Candidatus Nitrospira defluvii	0	0	0.0142308
Bacteria	Candidatus Pelagibacter sp. HTCC7211	0	2.42633	0.0426925
Bacteria	Candidatus Pelagibacter ubique	0	4.21671	0.0426925
Bacteria	Candidatus Poribacteria sp. WGA-A3	0	0.0182278	2.05635
Bacteria	Candidatus Puniceispirillum marinum	0	0.447595	0.149424
Bacteria	Candidatus Regiella insecticola	0	0.00405063	0
Bacteria	Candidatus Solibacter usitatus	0	0.0668354	1.10289
Bacteria	Candidatus Thiobios zoothamnicoli	0	0.00202532	0
Bacteria	Capnocytophaga gingivalis	0	0.0364557	0.0355771
Bacteria	Capnocytophaga ochracea	0	0.0688608	0.0996158
Bacteria	Capnocytophaga sputigena	0	0.0222785	0.0213462
Bacteria	Carboxydothermus hydrogenoformans	0	0.0243038	0.106731
Bacteria	Cardiobacterium hominis	0	0.0202532	0.0355771
Bacteria	Carnobacterium sp. AT7	0	0.0141772	0
Bacteria	Catenibacterium mitsuokai	0	0.00405063	0.00711541
Bacteria	Catenulispora acidiphila	0	0.0283544	0.256155
Bacteria	Catonella morbi	0	0.00607595	0.00711541
Bacteria	Caulobacter segnis	0	0.0870886	0.0996158
Bacteria	Caulobacter sp. K31	0	0.139747	0.149424
Bacteria	Caulobacter vibrioides	0	0.162025	0.177885
Bacteria	Cellulomonas flavigena	0	0.00607595	0.0782695
Bacteria	Cellulophaga algicola	0	0.115443	0.128077
Bacteria	Cellulosilyticum lentocellum	0	0.00810127	0.0142308
Bacteria	Cellvibrio japonicus	0	0.174177	0.0925004
Bacteria	Chelativorans sp. BNC1	0	0.180253	0.220578
Bacteria	Chinaberry witches'-broom phytoplasma	0	0.00202532	0
Bacteria	Chitinophaga pinensis	0	0.145823	0.313078
Bacteria	Chlamydia muridarum	0	0.00810127	0
Bacteria	Chlamydia suis	0	0.0101266	0
Bacteria	Chlamydia trachomatis	0	0.00202532	0
Bacteria	Chlamydophila caviae	0	0.00405063	0.00711541
Bacteria	Chlamydophila pneumoniae	0	0.00202532	0.00711541
Bacteria	Chlorobaculum parvum	0	0.0101266	0.0355771
Bacteria	Chlorobaculum tepidum	0	0.0182278	0.0640387
Bacteria	Chlorobium chlorochromatii	0	0.00810127	0.0996158
Bacteria	Chlorobium clathratiforme	0	0.0222785	0.106731
Bacteria	Chlorobium ferrooxidans	0	0.0121519	0.0426925
Bacteria	Chlorobium limicola	0	0.0182278	0.0711541
Bacteria	Chlorobium luteolum	0	0.0202532	0.0853849
Bacteria	Chlorobium phaeobacteroides	0	0.044557	0.185001
Bacteria	Chlorobium phaeovibrioides	0	0.0303797	0.0640387
Bacteria	Chloroflexus aggregans	0	0.0364557	0.348655
Bacteria	Chloroflexus aurantiacus	0	0.0344304	0.320194
Bacteria	Chloroflexus sp. Y-400-fl	0	0.0364557	0.291732
Bacteria	Chloroherpeton thalassium	0	0.0364557	0.192116
Bacteria	Chromatium okenii	0	0.00202532	0
Bacteria	Chromobacterium violaceum	0	0.0465823	0.0925004
Bacteria	Chromohalobacter salexigens	0	0.222785	0.156539
Bacteria	Chryseobacterium gleum	0	0.0607595	0.0853849
Bacteria	Chthoniobacter flavus	0	0.0749367	0.448271
Bacteria	Citreicella sp. SE45	0	0.139747	0.163654
Bacteria	Citrobacter freundii	0	0.00607595	0
Bacteria	Citrobacter koseri	0	0.076962	0.0426925
Bacteria	Citrobacter sp. 30_2	0	0.0627848	0.0284616
Bacteria	Citrobacter youngae	0	0.0344304	0
Bacteria	Clostridiales bacterium 1_7_47FAA	0	0.00810127	0.0640387
Bacteria	Clostridiales genomosp. BVAB3	0	0.00405063	0
Bacteria	Clostridioides difficile	0	0.00810127	0.0569233
Bacteria	Clostridium acetobutylicum	0	0.00405063	0.0284616
Bacteria	Clostridium asparagiforme	0	0.00405063	0.0498079
Bacteria	Clostridium beijerinckii	0	0.0182278	0.106731
Bacteria	Clostridium bolteae	0	0.00202532	0.0498079
Bacteria	Clostridium botulinum	0	0.0303797	0.0925004
Bacteria	Clostridium butyricum	0	0.00810127	0.0426925
Bacteria	Clostridium carboxidivorans	0	0	0.0213462
Bacteria	Clostridium cellulolyticum	0	0.0222785	0.0426925
Bacteria	Clostridium cellulovorans	0	0.00810127	0.0142308
Bacteria	Clostridium hiranonis	0	0.0162025	0.0142308
Bacteria	Clostridium hylemonae	0	0.00202532	0.00711541
Bacteria	Clostridium kluyveri	0	0.00810127	0.0213462
Bacteria	Clostridium leptum	0	0.00810127	0.0213462
Bacteria	Clostridium ljungdahlii	0	0.00607595	0.0498079
Bacteria	Clostridium methylpentosum	0	0.00202532	0.0284616
Bacteria	Clostridium nexile	0	0.00202532	0
Bacteria	Clostridium novyi	0	0.00607595	0.0355771
Bacteria	Clostridium papyrosolvens	0	0.00810127	0.0142308
Bacteria	Clostridium perfringens	0	0.038481	0.0284616
Bacteria	Clostridium phytofermentans	0	0.0141772	0.0853849
Bacteria	Clostridium ramosum	0	0.00405063	0
Bacteria	Clostridium saccharolyticum	0	0.00810127	0
Bacteria	Clostridium scindens	0	0.00202532	0.00711541
Bacteria	Clostridium sp. 7_2_43FAA	0	0.00810127	0.0142308
Bacteria	Clostridium sp. L2-50	0	0.00202532	0
Bacteria	Clostridium sp. M62/1	0	0.00202532	0.0213462
Bacteria	Clostridium sp. SS2/1	0	0	0.00711541
Bacteria	Clostridium spiroforme	0	0.00202532	0
Bacteria	Clostridium sporogenes	0	0.00607595	0.00711541
Bacteria	Clostridium symbiosum	0	0	0.00711541
Bacteria	Clostridium tetani	0	0.0141772	0.0142308
Bacteria	Clostridium thermocellum	0	0.00607595	0.106731
Bacteria	Coenonia anatina	0	0.00202532	0
Bacteria	Collinsella aerofaciens	0	0.00202532	0.0213462
Bacteria	Colwellia psychrerythraea	0	0.465823	0.142308
Bacteria	Comamonas testosteroni	0	0.0891139	0.0782695
Bacteria	Conexibacter woesei	0	0.0162025	0.199232
Bacteria	Congregibacter litoralis	0	0.226835	0.305963
Bacteria	Coprobacillus sp. 29_1	0	0	0.00711541
Bacteria	Coprobacillus sp. D7	0	0.00405063	0
Bacteria	Coprococcus comes	0	0	0.0142308
Bacteria	Coprococcus eutactus	0	0.00202532	0.0142308
Bacteria	Coprothermobacter proteolyticus	0	0.00202532	0.0426925
Bacteria	Coraliomargarita akajimensis	0	0.113418	0.113847
Bacteria	Corynebacterium accolens	0	0.00810127	0.00711541
Bacteria	Corynebacterium ammoniagenes	0	0	0.00711541
Bacteria	Corynebacterium amycolatum	0	0.00202532	0
Bacteria	Corynebacterium aurimucosum	0	0.00405063	0
Bacteria	Corynebacterium efficiens	0	0.00607595	0.0426925
Bacteria	Corynebacterium genitalium	0	0.00405063	0.0142308
Bacteria	Corynebacterium glucuronolyticum	0	0.0141772	0.0213462
Bacteria	Corynebacterium glutamicum	0	0.0101266	0
Bacteria	Corynebacterium jeikeium	0	0.00405063	0.0142308
Bacteria	Corynebacterium kroppenstedtii	0	0.00810127	0
Bacteria	Corynebacterium kutscheri	0	0.00202532	0
Bacteria	Corynebacterium matruchotii	0	0.00202532	0.0142308
Bacteria	Corynebacterium pseudogenitalium	0	0.00202532	0
Bacteria	Corynebacterium pseudotuberculosis	0	0.00607595	0
Bacteria	Corynebacterium sp. L2-79-05	0	0.00202532	0
Bacteria	Corynebacterium striatum	0	0.00405063	0.0142308
Bacteria	Corynebacterium tuberculostearicum	0	0.00405063	0
Bacteria	Coxiella burnetii	0	0.0729114	0.0426925
Bacteria	Croceibacter atlanticus	0	0.155949	0.113847
Bacteria	Crocosphaera watsonii	0	0.0729114	0.220578
Bacteria	Cronobacter sakazakii	0	0.0729114	0.0213462
Bacteria	Cryptobacterium curtum	0	0.00405063	0.00711541
Bacteria	Cupriavidus basilensis	0	0.00202532	0
Bacteria	Cupriavidus metallidurans	0	0.0931646	0.177885
Bacteria	Cupriavidus pinatubonensis	0	0.0648101	0.192116
Bacteria	cyanobacterium UCYN-A	0	0.0303797	0.00711541
Bacteria	Cyanobium sp. PCC 7001	0	0.170127	0.0355771
Bacteria	Cyanothece sp. ATCC 51142	0	0.0931646	0.213462
Bacteria	Cyanothece sp. CCY0110	0	0.0607595	0.17077
Bacteria	Cyanothece sp. PCC 7424	0	0.0627848	0.213462
Bacteria	Cyanothece sp. PCC 7425	0	0.0567089	0.26327
Bacteria	Cyanothece sp. PCC 7822	0	0.0546835	0.313078
Bacteria	Cyanothece sp. PCC 8801	0	0.0749367	0.149424
Bacteria	Cyanothece sp. PCC 8802	0	0.0425316	0.128077
Bacteria	Cylindrospermopsis raciborskii	0	0.0222785	0.113847
Bacteria	Cytophaga hutchinsonii	0	0.0749367	0.0640387
Bacteria	Dechloromonas aromatica	0	0.0607595	0.106731
Bacteria	Dehalococcoides ethenogenes	0	0	0.0782695
Bacteria	Dehalococcoides sp. BAV1	0	0.00607595	0.0569233
Bacteria	Dehalococcoides sp. GT	0	0.00810127	0.0284616
Bacteria	Dehalococcoides sp. VS	0	0.00202532	0.0426925
Bacteria	Dehalogenimonas lykanthroporepellens	0	0.0101266	0.106731
Bacteria	Deinococcus deserti	0	0.0162025	0.120962
Bacteria	Deinococcus geothermalis	0	0.0222785	0.106731
Bacteria	Deinococcus maricopensis	0	0.0121519	0.0498079
Bacteria	Deinococcus radiodurans	0	0.0101266	0.0640387
Bacteria	Delftia acidovorans	0	0.044557	0.0925004
Bacteria	delta proteobacterium MLMS-1	0	0.0324051	0.149424
Bacteria	delta proteobacterium NaphS2	0	0.0324051	0.26327
Bacteria	Denitrovibrio acetiphilus	0	0.0263291	0.0498079
Bacteria	Dermacoccus sp. Ellin185	0	0.00810127	0.0142308
Bacteria	Desulfarculus baarsii	0	0.0141772	0.149424
Bacteria	Desulfatibacillum alkenivorans	0	0.0506329	0.149424
Bacteria	Desulfitobacterium hafniense	0	0.0263291	0.120962
Bacteria	Desulfobacterium autotrophicum	0	0.0283544	0.142308
Bacteria	Desulfobulbus propionicus	0	0.0101266	0.0853849
Bacteria	Desulfococcus oleovorans	0	0.0364557	0.106731
Bacteria	Desulfohalobium retbaense	0	0.0283544	0.0498079
Bacteria	Desulfomicrobium baculatum	0	0.0344304	0.0996158
Bacteria	Desulfonatronospira thiodismutans	0	0.0141772	0.106731
Bacteria	Desulfotomaculum acetoxidans	0	0.0222785	0.113847
Bacteria	Desulfotomaculum nigrificans	0	0.00607595	0.0640387
Bacteria	Desulfotomaculum reducens	0	0.0162025	0.0853849
Bacteria	Desulfovibrio alaskensis	0	0.0405063	0.128077
Bacteria	Desulfovibrio desulfuricans	0	0.0324051	0.0498079
Bacteria	Desulfovibrio fructosivorans	0	0.00405063	0.0498079
Bacteria	Desulfovibrio piger	0	0.00202532	0.0213462
Bacteria	Desulfovibrio salexigens	0	0.0364557	0.0498079
Bacteria	Desulfovibrio sp. 3_1_syn3	0	0.00405063	0.0213462
Bacteria	Desulfovibrio sp. FW1012B	0	0.00405063	0.0853849
Bacteria	Desulfovibrio vulgaris	0	0.0344304	0.156539
Bacteria	Desulfurispirillum indicum	0	0.0222785	0.0640387
Bacteria	Desulfurivibrio alkaliphilus	0	0.038481	0.113847
Bacteria	Desulfuromonas acetoxidans	0	0.038481	0.106731
Bacteria	Dethiobacter alkaliphilus	0	0.00607595	0.0853849
Bacteria	Dethiosulfovibrio peptidovorans	0	0.00405063	0.0284616
Bacteria	Dialister invisus	0	0.00202532	0.0142308
Bacteria	Diaphorobacter nitroreducens	0	0.0121519	0
Bacteria	Dichelobacter nodosus	0	0.0222785	0.00711541
Bacteria	Dickeya dadantii	0	0.0972152	0.0782695
Bacteria	Dickeya zeae	0	0.038481	0.0284616
Bacteria	Dictyoglomus thermophilum	0	0.00810127	0.0284616
Bacteria	Dictyoglomus turgidum	0	0.00607595	0.0355771
Bacteria	Dietzia cinnamea	0	0.00607595	0.0498079
Bacteria	Dinghuibacter silviterrae	0.290966	0	0
Bacteria	Dinoroseobacter shibae	0	0.216709	0.17077
Bacteria	Dokdonia donghaensis	0	0.139747	0.0711541
Bacteria	Dorea formicigenerans	0	0.00405063	0.0355771
Bacteria	Dorea longicatena	0	0.00607595	0
Bacteria	Dyadobacter fermentans	0	0.0850633	0.348655
Bacteria	Edwardsiella ictaluri	0	0.0465823	0
Bacteria	Edwardsiella tarda	0	0.0729114	0.0355771
Bacteria	Eggerthella lenta	0	0.00810127	0.0355771
Bacteria	Eggerthella sp. 1_3_56FAA	0	0.00405063	0.0213462
Bacteria	Ehrlichia canis	0	0.0303797	0
Bacteria	Ehrlichia chaffeensis	0	0.0303797	0.00711541
Bacteria	Ehrlichia ruminantium	0	0.00202532	0
Bacteria	Eikenella corrodens	0	0.0121519	0.0142308
Bacteria	Elusimicrobium minutum	0	0.00810127	0.0213462
Bacteria	endophytic bacterium LOB-07	0	0.00202532	0
Bacteria	endosymbiont of Oligobrachia haakonmosbiensis	0	0.00202532	0
Bacteria	endosymbiont of Ridgeia piscesae	0	0.00202532	0
Bacteria	Enhydrobacter aerosaccus	0	0.0405063	0.0355771
Bacteria	Enterobacter cancerogenus	0	0.0972152	0
Bacteria	Enterobacter cloacae	0	0.174177	0.0284616
Bacteria	Enterobacter sp. 638	0	0.117468	0.0355771
Bacteria	Enterobacteriaceae bacterium 521	0	0.00202532	0
Bacteria	Enterobacteriaceae bacterium 9_2_54FAA	0	0.0465823	0.00711541
Bacteria	Enterobacteriaceae bacterium Am-4	0	0.00202532	0
Bacteria	Enterococcus casseliflavus	0	0.0101266	0
Bacteria	Enterococcus durans	0	0.00202532	0
Bacteria	Enterococcus faecalis	0	0.0101266	0.0213462
Bacteria	Enterococcus faecium	0	0.0202532	0.0284616
Bacteria	Enterococcus gallinarum	0	0	0.0142308
Bacteria	Enterococcus italicus	0	0.00202532	0.0142308
Bacteria	Eremococcus coleocola	0	0.00202532	0
Bacteria	Erwinia psidii	0	0.00202532	0
Bacteria	Erwinia sp. Ejp617	0	0.0202532	0.0142308
Bacteria	Erysipelothrix rhusiopathiae	0	0	0.00711541
Bacteria	Erysipelotrichaceae bacterium 3_1_53	0	0.00202532	0
Bacteria	Erysipelotrichaceae bacterium 5_2_54FAA	0	0.00202532	0.0142308
Bacteria	Erythrobacter citreus	0	0.00202532	0
Bacteria	Erythrobacter litoralis	0	0.155949	0.135193
Bacteria	Erythrobacter sp. NAP1	0	0.109367	0.0640387
Bacteria	Erythrobacter sp. SD-21	0	0.113418	0.0996158
Bacteria	Escherichia albertii	0	0.0283544	0.00711541
Bacteria	Escherichia coli	0	0.405063	0.17077
Bacteria	Escherichia sp. 1_1_43	0	0.0303797	0
Bacteria	Escherichia sp. 3_2_53FAA	0	0.0668354	0.00711541
Bacteria	Ethanoligenens harbinense	0	0	0.0142308
Bacteria	Eubacterium cellulosolvens	0	0.00607595	0
Bacteria	Eubacterium eligens	0	0	0.00711541
Bacteria	Eubacterium limosum	0	0.00810127	0.0498079
Bacteria	Eubacterium saphenum	0	0.00607595	0
Bacteria	Eubacterium siraeum	0	0.00810127	0
Bacteria	Eubacterium ventriosum	0	0.0121519	0.0142308
Bacteria	Eubacterium yurii	0	0.00405063	0.00711541
Bacteria	Exiguobacterium sibiricum	0	0.0121519	0.0213462
Bacteria	Exiguobacterium sp. AT1b	0	0.0101266	0.00711541
Bacteria	Faecalibacterium prausnitzii	0	0.00607595	0.0213462
Bacteria	Ferrimonas balearica	0	0.19443	0.0996158
Bacteria	Fervidobacterium nodosum	0	0.00202532	0.0213462
Bacteria	Fibrobacter succinogenes	0	0.0101266	0.0142308
Bacteria	Filifactor alocis	0	0.0101266	0
Bacteria	Finegoldia magna	0	0.0101266	0.00711541
Bacteria	Flammeovirga yaeyamensis	0	0.00202532	0
Bacteria	Flavobacteria bacterium BAL38	0	0.0951899	0.0569233
Bacteria	Flavobacteria bacterium BBFL7	0	0.131646	0.0925004
Bacteria	Flavobacteria bacterium MS024-2A	0	0.172152	0.106731
Bacteria	Flavobacteria bacterium MS024-3C	0	0.0688608	0.106731
Bacteria	Flavobacteriaceae bacterium 3519-10	0	0.0668354	0.0426925
Bacteria	Flavobacteriales bacterium ALC-1	0	0.139747	0.177885
Bacteria	Flavobacterium columnare	0	0.00202532	0
Bacteria	Flavobacterium johnsoniae	0	0.180253	0.156539
Bacteria	Francisella cantonensis	0	0.00202532	0
Bacteria	Francisella philomiragia	0	0.0405063	0.00711541
Bacteria	Francisella tularensis	0	0.101266	0.0640387
Bacteria	Frankia sp. CcI3	0	0.0182278	0.0640387
Bacteria	Frankia sp. EAN1pec	0	0.0324051	0.256155
Bacteria	Frankia sp. EuI1c	0	0.0283544	0.313078
Bacteria	Frankia sp. EUN1f	0	0.0141772	0.213462
Bacteria	Frankia symbiont of Datisca glomerata	0	0.0101266	0.135193
Bacteria	Fulvimarina pelagi	0	0.0931646	0.0782695
Bacteria	Fusobacterium mortiferum	0	0.0202532	0
Bacteria	Fusobacterium nucleatum	0	0.0202532	0.0711541
Bacteria	Fusobacterium sp. 1_1_41FAA	0	0.0101266	0
Bacteria	Fusobacterium sp. 2_1_31	0	0.00202532	0
Bacteria	Fusobacterium sp. 3_1_36A2	0	0.00202532	0
Bacteria	Fusobacterium sp. 4_1_13	0	0.00405063	0
Bacteria	Fusobacterium sp. 7_1	0	0.00202532	0
Bacteria	Fusobacterium sp. D11	0	0.00202532	0
Bacteria	Fusobacterium sp. D12	0	0.00405063	0.0142308
Bacteria	Fusobacterium ulcerans	0	0	0.0142308
Bacteria	Fusobacterium varium	0	0.0121519	0.0213462
Bacteria	Gallibacterium anatis	0	0	0.00711541
Bacteria	Gallionella capsiferriformans	0	0.0303797	0.0355771
Bacteria	gamma proteobacterium HTCC2207	0	0.153924	0.0996158
Bacteria	gamma proteobacterium HTCC5015	0	0.0931646	0.0640387
Bacteria	gamma proteobacterium NOR5-3	0	0.12557	0.177885
Bacteria	gamma proteobacterium NOR51-B	0	0.131646	0.156539
Bacteria	Gardnerella vaginalis	0	0.00405063	0
Bacteria	Gemella haemolysans	0	0.00405063	0.0142308
Bacteria	Gemella morbillorum	0	0	0.00711541
Bacteria	Gemmata sp. Wa1-1	0	0.00202532	0
Bacteria	Geobacillus sp. C56-T3	0	0.00810127	0.106731
Bacteria	Geobacillus sp. G11MC16	0	0.0202532	0.0426925
Bacteria	Geobacillus sp. POT5	0	0	0.00711541
Bacteria	Geobacillus sp. WCH70	0	0.0101266	0.0711541
Bacteria	Geobacillus sp. Y4.1MC1	0	0.0243038	0.0498079
Bacteria	Geobacillus sp. Y412MC52	0	0.0202532	0.0711541
Bacteria	Geobacillus sp. Y412MC61	0	0.0202532	0.0711541
Bacteria	Geobacillus stearothermophilus	0	0	0.00711541
Bacteria	Geobacillus thermodenitrificans	0	0.0303797	0.0853849
Bacteria	Geobacillus thermoglucosidasius	0	0.0141772	0.0498079
Bacteria	Geobacillus thermoleovorans	0	0	0.00711541
Bacteria	Geobacter bemidjiensis	0	0.0263291	0.120962
Bacteria	Geobacter lovleyi	0	0.0182278	0.0996158
Bacteria	Geobacter metallireducens	0	0.0283544	0.177885
Bacteria	Geobacter sp. FRC-32	0	0.0344304	0.0853849
Bacteria	Geobacter sp. M18	0	0.0303797	0.106731
Bacteria	Geobacter sp. M21	0	0.0162025	0.0711541
Bacteria	Geobacter sulfurreducens	0	0.0567089	0.227693
Bacteria	Geobacter uraniireducens	0	0.0506329	0.249039
Bacteria	Geodermatophilus obscurus	0	0.0324051	0.17077
Bacteria	Gimesia maris	0	0.113418	0.818272
Bacteria	Gloeobacter violaceus	0	0.00202532	0
Bacteria	Gluconacetobacter diazotrophicus	0	0.0587342	0.0925004
Bacteria	Gluconobacter oxydans	0	0.0648101	0.0640387
Bacteria	Goldenrain phytoplasma	0	0.00202532	0
Bacteria	Gordonia bronchialis	0	0.0101266	0.0284616
Bacteria	Gordonia rubripertincta	0	0	0.00711541
Bacteria	Granulibacter bethesdensis	0	0.083038	0.135193
Bacteria	Granulicatella adiacens	0	0.00405063	0.00711541
Bacteria	Granulicatella elegans	0	0.00202532	0
Bacteria	Granulicella mallensis	0	0.0243038	0.185001
Bacteria	Grimontia hollisae	0	0.170127	0.0426925
Bacteria	Haemophilus ducreyi	0	0.0243038	0.00711541
Bacteria	Haemophilus haemolyticus	0	0	0.00711541
Bacteria	Haemophilus influenzae	0	0.119494	0.128077
Bacteria	Haemophilus parasuis	0	0.0425316	0.0284616
Bacteria	Hahella chejuensis	0	0.265316	0.256155
Bacteria	Halanaerobium hydrogeniformans	0	0.00810127	0.0355771
Bacteria	Halanaerobium praevalens	0	0	0.0213462
Bacteria	Haliangium ochraceum	0	0.0850633	0.533656
Bacteria	Halobacillus halophilus	0	0.00202532	0
Bacteria	Halomonas sp. HAL1	0	0.00202532	0
Bacteria	Halorhodospira halophila	0	0.0567089	0.206347
Bacteria	Halothermothrix orenii	0	0.0182278	0.177885
Bacteria	Halothiobacillus neapolitanus	0	0.038481	0.0853849
Bacteria	Helicobacter bilis	0	0.00202532	0.0142308
Bacteria	Helicobacter canadensis	0	0.00607595	0
Bacteria	Helicobacter cinaedi	0	0.00405063	0
Bacteria	Helicobacter hepaticus	0	0.00405063	0
Bacteria	Helicobacter pullorum	0	0.00607595	0
Bacteria	Helicobacter pylori	0	0.0182278	0.0355771
Bacteria	Helicobacter winghamensis	0	0.00607595	0
Bacteria	Heliobacterium modesticaldum	0	0.0182278	0.0996158
Bacteria	Herbaspirillum seropedicae	0	0.0425316	0.0213462
Bacteria	Herpetosiphon aurantiacus	0	0.0465823	0.334424
Bacteria	Hirschia baltica	0	0.168101	0.0925004
Bacteria	Histophilus somni	0	0.038481	0.0996158
Bacteria	Hoeflea phototrophica	0	0.141772	0.227693
Bacteria	Holdemanella biformis	0	0.00405063	0
Bacteria	Holdemania filiformis	0	0.00405063	0.0142308
Bacteria	Hungatella hathewayi	0	0	0.0426925
Bacteria	Hydrogenivirga sp. 128-5-R1-1	0	0.0121519	0.0498079
Bacteria	Hydrogenobacter thermophilus	0	0.0121519	0.0355771
Bacteria	Hydrogenobaculum sp. Y04AAS1	0	0	0.0142308
Bacteria	Hydrogenovibrio crunogenus	0	0.083038	0.0569233
Bacteria	Hyphomicrobium denitrificans	0	0.107342	0.128077
Bacteria	Hyphomonas neptunium	0	0.267342	0.113847
Bacteria	Idiomarina baltica	0	0.380759	0.0498079
Bacteria	Idiomarina loihiensis	0	0.392911	0.0853849
Bacteria	Ilyobacter polytropus	0	0.0101266	0.0711541
Bacteria	Intestinibacter bartlettii	0	0.0101266	0
Bacteria	Intrasporangium calvum	0	0.0121519	0.0355771
Bacteria	Isosphaera pallida	0	0.038481	0.398463
Bacteria	Janibacter sp. HTCC2649	0	0.0141772	0.0569233
Bacteria	Jannaschia sp. CCS1	0	0.174177	0.213462
Bacteria	Janthinobacterium sp. Marseille	0	0.0607595	0.0711541
Bacteria	Jonesia denitrificans	0	0.00607595	0.0142308
Bacteria	Jonquetella anthropi	0	0.00202532	0.00711541
Bacteria	Kangiella koreensis	0	0.12962	0.120962
Bacteria	Ketogulonicigenium vulgare	0	0.0668354	0.106731
Bacteria	Kineococcus radiotolerans	0	0.0243038	0.128077
Bacteria	Kingella oralis	0	0.0141772	0.0142308
Bacteria	Klebsiella pneumoniae	0	0.16	0.0498079
Bacteria	Klebsiella sp. 1_1_55	0	0.044557	0.00711541
Bacteria	Klebsiella sp. KCL-2	0	0.00607595	0
Bacteria	Klebsiella variicola	0	0.0425316	0.00711541
Bacteria	Kluyvera ascorbata	0	0.00202532	0
Bacteria	Komagataeibacter hansenii	0	0.0303797	0.0925004
Bacteria	Kordia algicida	0	0.139747	0.0996158
Bacteria	Kosmotoga olearia	0	0.00810127	0.0213462
Bacteria	Kribbella flavida	0	0.0243038	0.156539
Bacteria	Ktedonobacter racemifer	0	0.0364557	0.469617
Bacteria	Kyrpidia tusciae	0	0.0283544	0.156539
Bacteria	Kytococcus sedentarius	0	0.0141772	0.0498079
Bacteria	Labrenzia aggregata	0	0.131646	0.177885
Bacteria	Labrenzia alexandrii	0	0.157975	0.177885
Bacteria	Lachnospiraceae bacterium 5_1_63FAA	0	0.00405063	0
Bacteria	Lachnospiraceae bacterium 8_1_57FAA	0	0	0.00711541
Bacteria	Lactobacillus acidophilus	0	0.00202532	0.0142308
Bacteria	Lactobacillus antri	0	0.00607595	0.0142308
Bacteria	Lactobacillus brevis	0	0.00202532	0
Bacteria	Lactobacillus buchneri	0	0	0.00711541
Bacteria	Lactobacillus casei	0	0.0101266	0.0142308
Bacteria	Lactobacillus delbrueckii	0	0.00405063	0.0213462
Bacteria	Lactobacillus fermentum	0	0	0.0213462
Bacteria	Lactobacillus gasseri	0	0.00202532	0.00711541
Bacteria	Lactobacillus helveticus	0	0	0.00711541
Bacteria	Lactobacillus hilgardii	0	0	0.00711541
Bacteria	Lactobacillus iners	0	0.00405063	0
Bacteria	Lactobacillus jensenii	0	0.00202532	0.0213462
Bacteria	Lactobacillus johnsonii	0	0.00405063	0.0142308
Bacteria	Lactobacillus paracasei	0	0.00607595	0
Bacteria	Lactobacillus plantarum	0	0.0202532	0.0142308
Bacteria	Lactobacillus reuteri	0	0.00405063	0.0142308
Bacteria	Lactobacillus rhamnosus	0	0.00607595	0.0142308
Bacteria	Lactobacillus salivarius	0	0.0162025	0.00711541
Bacteria	Lactobacillus ultunensis	0	0.00202532	0.00711541
Bacteria	Lactobacillus vaginalis	0	0.00405063	0
Bacteria	Lactococcus lactis	0	0.0202532	0.00711541
Bacteria	Laribacter hongkongensis	0	0.038481	0.0853849
Bacteria	Lautropia mirabilis	0	0.0162025	0.00711541
Bacteria	Leadbetterella byssophila	0	0.0425316	0.0711541
Bacteria	Leeuwenhoekiella blandensis	0	0.186329	0.106731
Bacteria	Legionella drancourtii	0	0.0263291	0.0213462
Bacteria	Legionella longbeachae	0	0.0141772	0.0996158
Bacteria	Legionella pneumophila	0	0.101266	0.135193
Bacteria	Leifsonia xyli	0	0.00810127	0.0213462
Bacteria	Lentisphaera araneosa	0	0.076962	0.305963
Bacteria	Leptospira biflexa	0	0.0243038	0.0569233
Bacteria	Leptospira borgpetersenii	0	0.00202532	0.00711541
Bacteria	Leptospira interrogans	0	0.0405063	0.0711541
Bacteria	Leptospirillum ferrodiazotrophum	0	0.0121519	0.128077
Bacteria	Leptospirillum rubarum	0	0.00810127	0.0925004
Bacteria	Leptospirillum sp. Group II '5-way CG'	0	0.00202532	0.0925004
Bacteria	Leptothrix cholodnii	0	0.0364557	0.106731
Bacteria	Leptotrichia buccalis	0	0.0162025	0
Bacteria	Leptotrichia goodfellowii	0	0.00607595	0.0142308
Bacteria	Leptotrichia shahii	0	0	0.00711541
Bacteria	Leuconostoc citreum	0	0.00405063	0
Bacteria	Leuconostoc mesenteroides	0	0.00202532	0.0142308
Bacteria	Limnobacter sp. MED105	0	0.0567089	0.0711541
Bacteria	Listeria grayi	0	0.00405063	0
Bacteria	Listeria innocua	0	0.00607595	0.00711541
Bacteria	Listeria ivanovii	0	0	0.0213462
Bacteria	Listeria marthii	0	0.00202532	0
Bacteria	Listeria monocytogenes	0	0.0141772	0.0925004
Bacteria	Listeria seeligeri	0	0.00607595	0.00711541
Bacteria	Loktanella vestfoldensis	0	0.0749367	0.113847
Bacteria	Lutiella nitroferrum	0	0.0425316	0.0711541
Bacteria	Lyngbya majuscula	0	0	0.0284616
Bacteria	Lyngbya sp. PCC 8106	0	0.0607595	0.313078
Bacteria	Lysinibacillus fusiformis	0	0.00810127	0.0355771
Bacteria	Lysinibacillus sphaericus	0	0.0101266	0.0640387
Bacteria	Magnetococcus sp. MC-1	0	0.0789873	0.177885
Bacteria	Magnetospirillum gryphiswaldense	0	0.00202532	0
Bacteria	Mannheimia haemolytica	0	0.0222785	0.0142308
Bacteria	Maribacter sp. HTCC2170	0	0.19038	0.227693
Bacteria	Maricaulis maris	0	0.230886	0.192116
Bacteria	marine bacterium 01-004080	0	0.00202532	0
Bacteria	marine gamma proteobacterium HTCC2080	0	0.22481	0.213462
Bacteria	marine gamma proteobacterium HTCC2143	0	0.186329	0.327309
Bacteria	marine gamma proteobacterium HTCC2148	0	0.182278	0.270386
Bacteria	Marinobacter adhaerens	0	0.172152	0.142308
Bacteria	Marinobacter algicola	0	0.198481	0.0996158
Bacteria	Marinobacter hydrocarbonoclasticus	0	0.277468	0.149424
Bacteria	Marinobacter sp. ELB17	0	0.19038	0.0569233
Bacteria	Marinobacterium sp. KW44	0	0.00202532	0
Bacteria	Marinomonas sp. MED121	0	0.172152	0.0711541
Bacteria	Marinomonas sp. MWYL1	0	0.241013	0.163654
Bacteria	Mariprofundus ferrooxydans	0	0.0324051	0.0640387
Bacteria	Maritimibacter alkaliphilus	0	0.155949	0.142308
Bacteria	Marivirga tractuosa	0	0.121519	0.113847
Bacteria	Marvinbryantia formatexigens	0	0.00202532	0.0142308
Bacteria	Mastigocladus laminosus	0	0.00202532	0
Bacteria	Megasphaera genomosp. type_1	0	0.0101266	0.0213462
Bacteria	Megasphaera micronuciformis	0	0	0.0142308
Bacteria	Meiothermus ruber	0	0.0182278	0.106731
Bacteria	Meiothermus silvanus	0	0.0182278	0.163654
Bacteria	Mesorhizobium ciceri	0	0.0607595	0.177885
Bacteria	Mesorhizobium opportunistum	0	0.119494	0.249039
Bacteria	Mesorhizobium sp. F28	0	0	0.00711541
Bacteria	Methylacidiphilum infernorum	0	0.0121519	0.0355771
Bacteria	Methylibium petroleiphilum	0	0.0425316	0.0711541
Bacteria	Methylobacillus flagellatus	0	0.0567089	0.0498079
Bacteria	Methylobacter tundripaludum	0	0.0627848	0.0640387
Bacteria	Methylobacterium extorquens	0	0.186329	0.249039
Bacteria	Methylobacterium nodulans	0	0.0850633	0.270386
Bacteria	Methylobacterium organophilum	0	0.103291	0.156539
Bacteria	Methylobacterium populi	0	0.0546835	0.0498079
Bacteria	Methylobacterium sp. 4-46	0	0.083038	0.227693
Bacteria	Methylocella silvestris	0	0.0810127	0.0782695
Bacteria	Methylococcus capsulatus	0	0.101266	0.249039
Bacteria	Methylocystis sp. ATCC 49242	0	0.0648101	0.0853849
Bacteria	Methylophaga thiooxydans	0	0.0729114	0.0711541
Bacteria	Methylophilales bacterium HTCC2181	0	0.0344304	0
Bacteria	Methylosinus trichosporium	0	0.044557	0.0782695
Bacteria	Methylotenera mobilis	0	0.0303797	0.0925004
Bacteria	Methylotenera versatilis	0	0.0283544	0.0426925
Bacteria	Methylovorus glucosotrophus	0	0.0283544	0.0355771
Bacteria	Methylovorus sp. MP688	0	0.0101266	0.0213462
Bacteria	Micrococcus luteus	0	0.0101266	0.00711541
Bacteria	Microcoleus chthonoplastes	0	0.0465823	0.362886
Bacteria	Microcystis wesenbergii	0	0	0.00711541
Bacteria	Micromonospora aurantiaca	0	0.0121519	0.0782695
Bacteria	Micromonospora sp. ATCC 39149	0	0.00405063	0.0426925
Bacteria	Micromonospora sp. L5	0	0.0243038	0.0996158
Bacteria	Microscilla marina	0	0.133671	0.135193
Bacteria	Microscilla sp. PRE1	0	0.00607595	0.0142308
Bacteria	Mitsuokella multacida	0	0.00202532	0.0498079
Bacteria	Mobiluncus curtisii	0	0.00405063	0
Bacteria	Mobiluncus mulieris	0	0.00405063	0
Bacteria	Moorella thermoacetica	0	0.0182278	0.227693
Bacteria	Moraxella catarrhalis	0	0.0364557	0.0213462
Bacteria	Moraxella osloensis	0	0.00202532	0
Bacteria	Moritella sp. PE36	0	0.157975	0.0426925
Bacteria	Mucilaginibacter paludis	0	0.0668354	0.149424
Bacteria	Mycobacterium avium	0	0.0202532	0.135193
Bacteria	Mycobacterium bovis	0	0	0.00711541
Bacteria	Mycobacterium gilvum	0	0.0141772	0.135193
Bacteria	Mycobacterium leprae	0	0	0.00711541
Bacteria	Mycobacterium marinum	0	0.00405063	0.0782695
Bacteria	Mycobacterium parascrofulaceum	0	0.00202532	0.142308
Bacteria	Mycobacterium smegmatis	0	0.0182278	0.199232
Bacteria	Mycobacterium sp. JLS	0	0.0344304	0.142308
Bacteria	Mycobacterium sp. KMS	0	0.0162025	0.120962
Bacteria	Mycobacterium sp. MCS	0	0.0162025	0.120962
Bacteria	Mycobacterium tuberculosis	0	0.0243038	0.17077
Bacteria	Mycobacterium ulcerans	0	0.0162025	0.0498079
Bacteria	Mycobacterium vanbaalenii	0	0.0344304	0.192116
Bacteria	Mycoplasma capricolum	0	0.00405063	0
Bacteria	Mycoplasma hyopneumoniae	0	0	0.00711541
Bacteria	Mycoplasma mycoides	0	0.00202532	0
Bacteria	Myxococcus xanthus	0	0.076962	0.391348
Bacteria	Nakamurella multipartita	0	0.0303797	0.113847
Bacteria	Natranaerobius thermophilus	0	0.0162025	0.0426925
Bacteria	Nautilia profundicola	0	0.0121519	0.00711541
Bacteria	Neisseria cinerea	0	0.00202532	0
Bacteria	Neisseria elongata	0	0.0121519	0.0213462
Bacteria	Neisseria flavescens	0	0.00405063	0
Bacteria	Neisseria gonorrhoeae	0	0.0364557	0.00711541
Bacteria	Neisseria lactamica	0	0.00405063	0.0213462
Bacteria	Neisseria meningitidis	0	0.044557	0.0213462
Bacteria	Neisseria mucosa	0	0.00607595	0.0142308
Bacteria	Neisseria sicca	0	0.00607595	0
Bacteria	Neisseria sp. oral taxon 014	0	0.00607595	0.0142308
Bacteria	Neisseria subflava	0	0.00810127	0
Bacteria	Neorickettsia risticii	0	0.0101266	0
Bacteria	Neorickettsia sennetsu	0	0.0243038	0
Bacteria	Neptuniibacter caesariensis	0	0.155949	0.149424
Bacteria	Nitratifractor salsuginis	0	0.00405063	0.0213462
Bacteria	Nitrobacter hamburgensis	0	0.0911392	0.0782695
Bacteria	Nitrobacter sp. Nb-311A	0	0.038481	0.0711541
Bacteria	Nitrobacter winogradskyi	0	0.121519	0.0782695
Bacteria	Nitrococcus mobilis	0	0.0567089	0.277501
Bacteria	Nitrosococcus halophilus	0	0.0891139	0.227693
Bacteria	Nitrosococcus oceani	0	0.131646	0.26327
Bacteria	Nitrosococcus watsonii	0	0.0344304	0.0925004
Bacteria	Nitrosomonas eutropha	0	0.0668354	0.0711541
Bacteria	Nitrosomonas sp. AL212	0	0.0283544	0.0426925
Bacteria	Nitrosospira multiformis	0	0.0567089	0.0853849
Bacteria	Nitrosospira sp. PJA1	0	0.00202532	0
Bacteria	Nocardioides sp. JS614	0	0.044557	0.142308
Bacteria	Nocardiopsis dassonvillei	0	0.0243038	0.0996158
Bacteria	Nodularia spumigena	0	0.0405063	0.249039
Bacteria	Nonomuraea sp. ATCC 39727	0	0.00202532	0
Bacteria	Nostoc flagelliforme	0	0	0.0142308
Bacteria	Nostoc punctiforme	0	0.0648101	0.547887
Bacteria	Nostoc sp. 'Peltigera membranacea cyanobiont'	0	0	0.00711541
Bacteria	Novosphingobium aromaticivorans	0	0.117468	0.113847
Bacteria	Oceanicaulis sp. HTCC2633	0	0.182278	0.149424
Bacteria	Oceanicola granulosus	0	0.0972152	0.128077
Bacteria	Oceanimonas sp. Be07	0	0.00202532	0
Bacteria	Oceanithermus profundus	0	0.0222785	0.0853849
Bacteria	Ochrobactrum anthropi	0	0.147848	0.135193
Bacteria	Ochrobactrum intermedium	0	0.0324051	0.00711541
Bacteria	Octadecabacter antarcticus	0	0.196456	0.256155
Bacteria	Oenococcus oeni	0	0	0.00711541
Bacteria	Oligotropha carboxidovorans	0	0.0992405	0.0996158
Bacteria	Onion proliferation phytoplasma	0	0.00202532	0
Bacteria	Opitutus terrae	0	0.0607595	0.206347
Bacteria	Oribacterium sinus	0	0	0.0142308
Bacteria	Oribacterium sp. oral taxon 078	0	0	0.0213462
Bacteria	Oscillochloris trichoides	0	0.0202532	0.234809
Bacteria	Oxalobacter formigenes	0	0.0263291	0.0284616
Bacteria	Paenarthrobacter aurescens	0	0.0101266	0.0782695
Bacteria	Paenibacillus curdlanolyticus	0	0.00405063	0.0213462
Bacteria	Paenibacillus larvae	0	0.00202532	0.00711541
Bacteria	Paenibacillus mucilaginosus	0	0	0.00711541
Bacteria	Paenibacillus polymyxa	0	0.0162025	0.149424
Bacteria	Paenibacillus sp. JDR-2	0	0.0222785	0.199232
Bacteria	Paenibacillus sp. oral taxon 786	0	0.00607595	0.128077
Bacteria	Paenibacillus sp. Y412MC10	0	0.0222785	0.120962
Bacteria	Paenibacillus vortex	0	0.0101266	0.0498079
Bacteria	Paludibacter propionicigenes	0	0.0202532	0.0213462
Bacteria	Pantoea ananatis	0	0.0364557	0.0426925
Bacteria	Pantoea sp. aB	0	0.0141772	0
Bacteria	Pantoea sp. At-9b	0	0.0688608	0.0284616
Bacteria	Pantoea vagans	0	0.0364557	0.0284616
Bacteria	Parabacteroides distasonis	0	0.0506329	0.0996158
Bacteria	Parabacteroides johnsonii	0	0.0141772	0.0426925
Bacteria	Parabacteroides merdae	0	0.0243038	0.0284616
Bacteria	Parabacteroides sp. D13	0	0.0243038	0.0426925
Bacteria	Paraburkholderia graminis	0	0.0182278	0.0355771
Bacteria	Paraburkholderia phymatum	0	0.0708861	0.0711541
Bacteria	Paraburkholderia phytofirmans	0	0.0222785	0.0711541
Bacteria	Paraburkholderia xenovorans	0	0.0708861	0.156539
Bacteria	Parachlamydia acanthamoebae	0	0.0162025	0.0355771
Bacteria	Paracoccus aminophilus	0	0	0.0142308
Bacteria	Paracoccus denitrificans	0	0.162025	0.199232
Bacteria	Paracoccus marcusii	0	0.00202532	0
Bacteria	Paracoccus pantotrophus	0	0.00202532	0.00711541
Bacteria	Parvibaculum lavamentivorans	0	0.352405	0.370001
Bacteria	Parvibaculum sp. P31	0	0	0.00711541
Bacteria	Parvimonas micra	0	0.00607595	0.00711541
Bacteria	Parvularcula bermudensis	0	0.135696	0.135193
Bacteria	Pasteurella caballi	0	0.00202532	0
Bacteria	Pasteurella dagmatis	0	0.0202532	0.00711541
Bacteria	Pasteurella multocida	0	0.0526582	0
Bacteria	Pectobacterium carotovorum	0	0.0688608	0.0142308
Bacteria	Pectobacterium wasabiae	0	0.0405063	0.00711541
Bacteria	Pediococcus pentosaceus	0	0.00810127	0.128077
Bacteria	Pedobacter heparinus	0	0.105316	0.156539
Bacteria	Pedobacter saltans	0	0.0587342	0.0711541
Bacteria	Pedobacter sp. BAL39	0	0.076962	0.0853849
Bacteria	Pedosphaera parvula	0	0.0729114	0.391348
Bacteria	Pelagibaca bermudensis	0	0.178228	0.199232
Bacteria	Pelobacter carbinolicus	0	0.0486076	0.199232
Bacteria	Pelobacter propionicus	0	0.0405063	0.163654
Bacteria	Peptoniphilus duerdenii	0	0.00607595	0
Bacteria	Peptoniphilus lacrimalis	0	0.00810127	0.00711541
Bacteria	Peptoniphilus sp. oral taxon 386	0	0.00405063	0
Bacteria	Peptostreptococcus stomatis	0	0	0.00711541
Bacteria	Persephonella marina	0	0.00810127	0.0284616
Bacteria	Petrotoga mobilis	0	0.0121519	0.0284616
Bacteria	Phaeobacter gallaeciensis	0	0.155949	0.128077
Bacteria	Phascolarctobacterium succinatutens	0	0	0.0213462
Bacteria	Phenylobacterium zucineum	0	0.16	0.185001
Bacteria	Photobacterium angustum	0	0.182278	0.0355771
Bacteria	Photobacterium damselae	0	0.131646	0.00711541
Bacteria	Photobacterium leiognathi	0	0	0.00711541
Bacteria	Photobacterium profundum	0	0.141772	0.0640387
Bacteria	Photobacterium sp. SKA34	0	0.076962	0.0142308
Bacteria	Phytoplasma sp.	0	0.00202532	0
Bacteria	Pirellula staleyi	0	0.0850633	0.626156
Bacteria	Planctopirus limnophila	0	0.038481	0.370001
Bacteria	Planococcus donghaensis	0	0.00405063	0.0355771
Bacteria	Plesiocystis pacifica	0	0.0546835	0.391348
Bacteria	Plesiomonas shigelloides	0	0.00202532	0
Bacteria	Polaribacter irgensii	0	0.12962	0.0569233
Bacteria	Polaribacter sp. MED152	0	0.155949	0.0782695
Bacteria	Polaromonas naphthalenivorans	0	0.0243038	0.0640387
Bacteria	Polaromonas sp. JS666	0	0.0465823	0.17077
Bacteria	Polynucleobacter necessarius	0	0.0546835	0.0284616
Bacteria	Porphyromonas asaccharolytica	0	0.00405063	0
Bacteria	Porphyromonas endodontalis	0	0.0121519	0.0142308
Bacteria	Porphyromonas gingivalis	0	0.0182278	0.0711541
Bacteria	Porphyromonas uenonis	0	0.00202532	0.00711541
Bacteria	Prevotella amnii	0	0.00607595	0.0142308
Bacteria	Prevotella bergensis	0	0.00202532	0.00711541
Bacteria	Prevotella bivia	0	0.00202532	0
Bacteria	Prevotella bryantii	0	0.00405063	0
Bacteria	Prevotella buccae	0	0.00202532	0.00711541
Bacteria	Prevotella buccalis	0	0	0.0142308
Bacteria	Prevotella copri	0	0.0101266	0
Bacteria	Prevotella disiens	0	0.00607595	0.00711541
Bacteria	Prevotella melaninogenica	0	0.0243038	0.0142308
Bacteria	Prevotella oralis	0	0.00405063	0.0142308
Bacteria	Prevotella oris	0	0.00607595	0.00711541
Bacteria	Prevotella ruminicola	0	0.0121519	0.00711541
Bacteria	Prevotella salivae	0	0	0.00711541
Bacteria	Prevotella sp. oral taxon 299	0	0.00405063	0
Bacteria	Prevotella sp. oral taxon 317	0	0.00607595	0.0284616
Bacteria	Prevotella sp. oral taxon 472	0	0.00810127	0.00711541
Bacteria	Prevotella timonensis	0	0.0101266	0
Bacteria	Prevotella veroralis	0	0.00405063	0
Bacteria	Prochlorococcus marinus	0	14.2825	0.128077
Bacteria	Prochlorothrix hollandica	0	0	0.00711541
Bacteria	Propionibacterium acnes	0	0.0243038	0.106731
Bacteria	Prosthecochloris aestuarii	0	0.00405063	0.0711541
Bacteria	Proteus mirabilis	0	0.0546835	0.0142308
Bacteria	Proteus penneri	0	0.0222785	0
Bacteria	Proteus vulgaris	0	0	0.00711541
Bacteria	Providencia alcalifaciens	0	0.0506329	0.0213462
Bacteria	Providencia rettgeri	0	0.0810127	0.0213462
Bacteria	Providencia rustigianii	0	0.038481	0.00711541
Bacteria	Providencia stuartii	0	0.044557	0.00711541
Bacteria	Pseudarthrobacter chlorophenolicus	0	0	0.0284616
Bacteria	Pseudarthrobacter phenanthrenivorans	0	0.0101266	0.0355771
Bacteria	Pseudoalteromonas atlantica	0	0.881013	0.17077
Bacteria	Pseudoalteromonas elyakovii	0	0.00202532	0
Bacteria	Pseudoalteromonas haloplanktis	0	0.0182278	0
Bacteria	Pseudoalteromonas sp. BB1	0	0.00202532	0
Bacteria	Pseudoalteromonas sp. BSi20327	0	0.0222785	0
Bacteria	Pseudoalteromonas sp. NM-2001	0	0.00202532	0
Bacteria	Pseudoalteromonas sp. S9	0	0.00202532	0
Bacteria	Pseudoalteromonas sp. SM495	0	0.00202532	0
Bacteria	Pseudoalteromonas sp. SM9913	0	1.65063	0.0142308
Bacteria	Pseudoalteromonas sp. XM2107	0	0.00202532	0
Bacteria	Pseudoalteromonas tunicata	0	1.30228	0.0284616
Bacteria	Pseudodesulfovibrio aespoeensis	0	0.0243038	0.0782695
Bacteria	Pseudoflavonifractor capillosus	0	0.0101266	0.0284616
Bacteria	Pseudomonas	0	0.164051	0.0925004
Bacteria	Pseudomonas aeruginosa	0	0.38481	0.441156
Bacteria	Pseudomonas alcaligenes	0	0.00405063	0.00711541
Bacteria	Pseudomonas fluorescens	0	0.409114	0.355771
Bacteria	Pseudomonas mendocina	0	0.157975	0.17077
Bacteria	Pseudomonas nitroreducens	0	0.00405063	0
Bacteria	Pseudomonas putida	0	0.411139	0.320194
Bacteria	Pseudomonas resinovorans	0	0.00202532	0
Bacteria	Pseudomonas sp. ADP	0	0	0.00711541
Bacteria	Pseudomonas sp. C6-11	0	0.00202532	0
Bacteria	Pseudomonas sp. C6-16	0	0.00202532	0
Bacteria	Pseudomonas sp. C6-9	0	0.00202532	0
Bacteria	Pseudomonas sp. CT14	0	0.00202532	0
Bacteria	Pseudomonas sp. J465	0	0.00202532	0
Bacteria	Pseudomonas sp. K94.31	0	0.00202532	0
Bacteria	Pseudomonas sp. M1(2010b)	0	0.00202532	0
Bacteria	Pseudomonas sp. ND6	0	0.00202532	0
Bacteria	Pseudomonas sp. S7-29	0	0.00202532	0
Bacteria	Pseudomonas sp. S7-46	0	0.00202532	0
Bacteria	Pseudomonas sp. S7-52	0	0.00202532	0
Bacteria	Pseudomonas sp. S8-151	0	0.00202532	0
Bacteria	Pseudomonas sp. UK4	0	0.00202532	0
Bacteria	Pseudomonas stutzeri	0	0.143797	0.120962
Bacteria	Pseudomonas syringae	0	0.293671	0.241924
Bacteria	Pseudonocardia chloroethenivorans	0	0	0.00711541
Bacteria	Pseudooceanicola batsensis	0	0.149873	0.156539
Bacteria	Pseudoramibacter alactolyticus	0	0.00405063	0.00711541
Bacteria	Pseudothermotoga	0	0.0101266	0.0355771
Bacteria	Pseudovibrio sp. JE062	0	0.149873	0.0996158
Bacteria	Pseudoxanthomonas suwonensis	0	0.0405063	0.0142308
Bacteria	Psychrobacter arcticus	0	0.0951899	0.0426925
Bacteria	Psychrobacter cryohalolentis	0	0.0891139	0.0498079
Bacteria	Psychrobacter sp. PRwf-1	0	0.0951899	0
Bacteria	Psychroflexus torquis	0	0.127595	0.0925004
Bacteria	Psychromonas ingrahamii	0	0.212658	0.0355771
Bacteria	Psychromonas sp. CNPT3	0	0.0749367	0.0284616
Bacteria	Pyramidobacter piscolens	0	0.00202532	0
Bacteria	Rahnella sp. Y9602	0	0.0405063	0.0213462
Bacteria	Ralstonia pickettii	0	0.0506329	0.0853849
Bacteria	Ralstonia solanacearum	0	0.0324051	0.0142308
Bacteria	Ralstonia sp. 5_7_47FAA	0	0.0162025	0.0213462
Bacteria	Raphidiopsis brookii	0	0.0283544	0.0355771
Bacteria	Reinekea blandensis	0	0.164051	0.0569233
Bacteria	Renibacterium salmoninarum	0	0.00810127	0.0284616
Bacteria	Rhizobium etli	0	0.174177	0.313078
Bacteria	Rhizobium leguminosarum	0	0.166076	0.270386
Bacteria	Rhodobacter capsulatus	0	0.0931646	0.0996158
Bacteria	Rhodobacter sp. SW2	0	0.0729114	0.0853849
Bacteria	Rhodobacter sphaeroides	0	0.419241	0.355771
Bacteria	Rhodobacteraceae bacterium HTCC2083	0	0.155949	0.128077
Bacteria	Rhodobacteraceae bacterium HTCC2150	0	0.127595	0.0853849
Bacteria	Rhodobacteraceae bacterium KLH11	0	0.0951899	0.163654
Bacteria	Rhodobacterales bacterium HTCC2255	0	0.168101	0.0640387
Bacteria	Rhodobacterales bacterium Y4I	0	0.107342	0.177885
Bacteria	Rhodocista centenaria	0	0.222785	0.320194
Bacteria	Rhodococcus erythropolis	0	0.0222785	0.0498079
Bacteria	Rhodococcus hoagii	0	0.00810127	0.0925004
Bacteria	Rhodococcus jostii	0	0.0344304	0.199232
Bacteria	Rhodococcus sp. NCIMB 12038	0	0.00202532	0
Bacteria	Rhodoferax ferrireducens	0	0.0465823	0.0426925
Bacteria	Rhodomicrobium vannielii	0	0.0992405	0.0853849
Bacteria	Rhodopirellula baltica	0	0	0.00711541
Bacteria	Rhodopirellula sp. 8C	0	0	0.00711541
Bacteria	Rhodopseudomonas palustris	0	0.648101	0.811157
Bacteria	Rhodospirillum rubrum	0	0.202532	0.227693
Bacteria	Rhodothermus marinus	0	0.0992405	0.747118
Bacteria	Rickettsia africae	0	0.00607595	0
Bacteria	Rickettsia akari	0	0.0202532	0
Bacteria	Rickettsia bellii	0	0.0587342	0.0142308
Bacteria	Rickettsia canadensis	0	0.0405063	0.0213462
Bacteria	Rickettsia endosymbiont of Brachys tessellatus	0	0.00202532	0
Bacteria	Rickettsia endosymbiont of Ixodes scapularis	0	0.0121519	0.0142308
Bacteria	Rickettsia felis	0	0.0202532	0.00711541
Bacteria	Rickettsia massiliae	0	0.00202532	0.00711541
Bacteria	Rickettsia peacockii	0	0.0101266	0
Bacteria	Rickettsia prowazekii	0	0.0506329	0.0213462
Bacteria	Rickettsia rickettsii	0	0.0668354	0.00711541
Bacteria	Rickettsia typhi	0	0.0202532	0
Bacteria	Rickettsiella grylli	0	0.0243038	0.00711541
Bacteria	Riemerella anatipestifer	0	0.0425316	0
Bacteria	Robbea sp. 2 SB-2008 associated bacterium	0	0.00202532	0
Bacteria	Robiginitalea biformata	0	0.19443	0.213462
Bacteria	Roseburia intestinalis	0	0.0121519	0.0284616
Bacteria	Roseburia inulinivorans	0	0.00810127	0.00711541
Bacteria	Roseibium sp. TrichSKD4	0	0.12962	0.192116
Bacteria	Roseiflexus castenholzii	0	0.0303797	0.562118
Bacteria	Roseiflexus sp. RS-1	0	0.0182278	0.533656
Bacteria	Roseivivax halodurans	0	0.00202532	0
Bacteria	Roseobacter denitrificans	0	0.251139	0.206347
Bacteria	Roseobacter litoralis	0	0.103291	0.0996158
Bacteria	Roseobacter sp. AzwK-3b	0	0.12557	0.149424
Bacteria	Roseobacter sp. CCS2	0	0.0992405	0.128077
Bacteria	Roseobacter sp. GAI101	0	0.166076	0.17077
Bacteria	Roseobacter sp. MED193	0	0.12962	0.17077
Bacteria	Roseobacter sp. SK209-2-6	0	0.0951899	0.199232
Bacteria	Roseomonas cervicalis	0	0.0627848	0.192116
Bacteria	Roseovarius nubinhibens	0	0.137722	0.185001
Bacteria	Roseovarius sp. 217	0	0.157975	0.149424
Bacteria	Roseovarius sp. TM1035	0	0.12962	0.17077
Bacteria	Rothia dentocariosa	0	0.00405063	0.00711541
Bacteria	Rothia mucilaginosa	0	0	0.00711541
Bacteria	Rubinisphaera brasiliensis	0	0.0789873	0.51231
Bacteria	Rubrobacter xylanophilus	0	0.0243038	0.26327
Bacteria	Ruegeria lacuscaerulensis	0	0.12557	0.227693
Bacteria	Ruegeria pomeroyi	0	0.307848	0.234809
Bacteria	Ruegeria sp. PR1b	0	0.00405063	0.00711541
Bacteria	Ruegeria sp. R11	0	0.0729114	0.0925004
Bacteria	Ruegeria sp. TM1040	0	0.257215	0.177885
Bacteria	Ruminococcus albus	0	0.0101266	0.0142308
Bacteria	Ruminococcus gnavus	0	0.00405063	0.0142308
Bacteria	Ruminococcus lactaris	0	0.00405063	0
Bacteria	Ruminococcus sp. 5_1_39BFAA	0	0.00405063	0
Bacteria	Ruminococcus torques	0	0.0101266	0.0142308
Bacteria	Ruthia magnifica	0	0.0263291	0.0426925
Bacteria	Saccharomonospora viridis	0	0.0222785	0.128077
Bacteria	Saccharophagus degradans	0	0.277468	0.192116
Bacteria	Saccharopolyspora spinosa	0	0	0.00711541
Bacteria	Sagittula stellata	0	0.117468	0.163654
Bacteria	Salinibacter ruber	0	0.038481	0.313078
Bacteria	Salinispora arenicola	0	0.0243038	0.0711541
Bacteria	Salinispora tropica	0	0.00810127	0.0925004
Bacteria	Salmonella enterica	0	0.28962	0.120962
Bacteria	Sanguibacter keddieii	0	0.0101266	0.0498079
Bacteria	Sebaldella termitidis	0	0.0202532	0.0355771
Bacteria	Sediminispirochaeta smaragdinae	0	0.0141772	0.0711541
Bacteria	Segniliparus rotundus	0	0.00810127	0.0213462
Bacteria	Segniliparus rugosus	0	0.00607595	0
Bacteria	Selenomonas artemidis	0	0	0.0284616
Bacteria	Selenomonas flueggei	0	0.00810127	0.0284616
Bacteria	Selenomonas noxia	0	0.00405063	0.0284616
Bacteria	Selenomonas sp. oral taxon 137	0	0	0.0213462
Bacteria	Selenomonas sp. oral taxon 149	0	0.00405063	0.0213462
Bacteria	Selenomonas sputigena	0	0.00202532	0.0355771
Bacteria	Serratia entomophila	0	0	0.00711541
Bacteria	Serratia marcescens	0	0.00810127	0
Bacteria	Serratia odorifera	0	0.0789873	0.0426925
Bacteria	Serratia proteamaculans	0	0.117468	0.0711541
Bacteria	Serratia symbiotica	0	0.0162025	0
Bacteria	Shewanella amazonensis	0	0.269367	0.113847
Bacteria	Shewanella baltica	0	0.463797	0.120962
Bacteria	Shewanella benthica	0	0.121519	0.0213462
Bacteria	Shewanella denitrificans	0	0.241013	0.0925004
Bacteria	Shewanella frigidimarina	0	0.283544	0.0569233
Bacteria	Shewanella halifaxensis	0	0.131646	0.0782695
Bacteria	Shewanella hanedai	0	0.00202532	0
Bacteria	Shewanella loihica	0	0.279494	0.0640387
Bacteria	Shewanella oneidensis	0	0.214684	0.0569233
Bacteria	Shewanella pealeana	0	0.249114	0.0640387
Bacteria	Shewanella piezotolerans	0	0.172152	0.0142308
Bacteria	Shewanella putrefaciens	0	0.208608	0.0569233
Bacteria	Shewanella sediminis	0	0.230886	0.0853849
Bacteria	Shewanella sp. Ac10	0	0	0.00711541
Bacteria	Shewanella sp. ANA-3	0	0.184304	0.0284616
Bacteria	Shewanella sp. MR-4	0	0.19443	0.0213462
Bacteria	Shewanella sp. MR-7	0	0.157975	0.0284616
Bacteria	Shewanella sp. W3-18-1	0	0.251139	0.0569233
Bacteria	Shewanella woodyi	0	0.212658	0.0782695
Bacteria	Shigella boydii	0	0.0810127	0.0213462
Bacteria	Shigella dysenteriae	0	0.0810127	0.00711541
Bacteria	Shigella flexneri	0	0.12557	0.0355771
Bacteria	Shigella sonnei	0	0.0749367	0.0142308
Bacteria	Shuttleworthia satelles	0	0	0.00711541
Bacteria	Sideroxydans lithotrophicus	0	0.038481	0.0426925
Bacteria	Silicibacter sp. TrichCH4B	0	0.113418	0.0498079
Bacteria	Simonsiella muelleri	0	0.0121519	0
Bacteria	Sinorhizobium fredii	0	0.0972152	0.206347
Bacteria	Sinorhizobium medicae	0	0.141772	0.177885
Bacteria	Sinorhizobium meliloti	0	0.176203	0.241924
Bacteria	Slackia exigua	0	0	0.0142308
Bacteria	Slackia heliotrinireducens	0	0.00607595	0.0355771
Bacteria	Sorangium cellulosum	0	0.00202532	0.0213462
Bacteria	Sphaerobacter thermophilus	0	0.0162025	0.370001
Bacteria	Sphingobacterium sp. TN19	0	0.00202532	0
Bacteria	Sphingobacterium spiritivorum	0	0.0891139	0.106731
Bacteria	Sphingobium chlorophenolicum	0	0.076962	0.0711541
Bacteria	Sphingobium francense	0	0.00202532	0
Bacteria	Sphingomonas sp. SKA58	0	0.0870886	0.0355771
Bacteria	Sphingomonas sp. ZP1	0	0	0.00711541
Bacteria	Sphingomonas wittichii	0	0.16	0.234809
Bacteria	Sphingopyxis alaskensis	0	0.133671	0.0853849
Bacteria	Spirochaeta thermophila	0	0.0222785	0.0782695
Bacteria	Spirosoma linguale	0	0.155949	0.284616
Bacteria	Stackebrandtia nassauensis	0	0.0263291	0.142308
Bacteria	Staphylococcus aureus	0	0.0283544	0.0355771
Bacteria	Staphylococcus capitis	0	0.0162025	0
Bacteria	Staphylococcus caprae	0	0.00405063	0.00711541
Bacteria	Staphylococcus epidermidis	0	0.0283544	0.0426925
Bacteria	Staphylococcus hominis	0	0.00607595	0
Bacteria	Staphylococcus lugdunensis	0	0.0101266	0.00711541
Bacteria	Staphylococcus pseudintermedius	0	0.0121519	0.00711541
Bacteria	Staphylococcus warneri	0	0.00810127	0
Bacteria	Staphylococcus xylosus	0	0.00405063	0
Bacteria	Starkeya novella	0	0.0911392	0.135193
Bacteria	Stenotrophomonas maltophilia	0	0.0546835	0.0853849
Bacteria	Stenotrophomonas sp. SKA14	0	0.0202532	0.0640387
Bacteria	Stigmatella aurantiaca	0	0.0729114	0.391348
Bacteria	Streptobacillus moniliformis	0	0.00810127	0.0142308
Bacteria	Streptococcus agalactiae	0	0.00607595	0.0213462
Bacteria	Streptococcus anginosus	0	0.00810127	0.0142308
Bacteria	Streptococcus australis	0	0	0.00711541
Bacteria	Streptococcus downei	0	0.00202532	0
Bacteria	Streptococcus dysgalactiae	0	0.00202532	0
Bacteria	Streptococcus equi	0	0	0.00711541
Bacteria	Streptococcus equinus	0	0.00202532	0
Bacteria	Streptococcus gallolyticus	0	0.00405063	0
Bacteria	Streptococcus gordonii	0	0.00405063	0
Bacteria	Streptococcus infantis	0	0.00202532	0.00711541
Bacteria	Streptococcus mitis	0	0.00202532	0
Bacteria	Streptococcus mutans	0	0.00607595	0.00711541
Bacteria	Streptococcus parasanguinis	0	0.00202532	0
Bacteria	Streptococcus peroris	0	0.00202532	0
Bacteria	Streptococcus pneumoniae	0	0.0162025	0.0142308
Bacteria	Streptococcus pyogenes	0	0.00607595	0.00711541
Bacteria	Streptococcus sp. 2_1_36FAA	0	0.00202532	0
Bacteria	Streptococcus suis	0	0.00202532	0.0213462
Bacteria	Streptococcus thermophilus	0	0	0.00711541
Bacteria	Streptomyces achromogenes	0	0.00202532	0
Bacteria	Streptomyces albidoflavus	0	0.00202532	0
Bacteria	Streptomyces albus	0	0.0101266	0.0640387
Bacteria	Streptomyces bingchenggensis	0	0.0222785	0.113847
Bacteria	Streptomyces clavuligerus	0	0.00607595	0.0426925
Bacteria	Streptomyces filamentosus	0	0.00810127	0.0853849
Bacteria	Streptomyces flavovirens	0	0.00607595	0.0213462
Bacteria	Streptomyces ghanaensis	0	0.00810127	0.0426925
Bacteria	Streptomyces griseoflavus	0	0.0101266	0.0640387
Bacteria	Streptomyces griseus	0	0.00810127	0.0711541
Bacteria	Streptomyces himastatinicus	0	0.0263291	0.156539
Bacteria	Streptomyces hygroscopicus	0	0	0.00711541
Bacteria	Streptomyces lavendulae	0	0	0.00711541
Bacteria	Streptomyces lividans	0	0.0162025	0.0996158
Bacteria	Streptomyces pristinaespiralis	0	0.0243038	0.0569233
Bacteria	Streptomyces sp. AA4	0	0.0162025	0.156539
Bacteria	Streptomyces sp. C	0	0.00810127	0.0569233
Bacteria	Streptomyces sp. CB2023	0	0	0.00711541
Bacteria	Streptomyces sp. e14	0	0.00810127	0.0711541
Bacteria	Streptomyces sp. Mg1	0	0.0141772	0.0711541
Bacteria	Streptomyces sp. SirexAA-E	0	0.0101266	0.0640387
Bacteria	Streptomyces sp. SPB74	0	0.00405063	0.0355771
Bacteria	Streptomyces sp. SPB78	0	0.00607595	0.0569233
Bacteria	Streptomyces sviceus	0	0.0222785	0.113847
Bacteria	Streptomyces tsusimaensis	0	0	0.00711541
Bacteria	Streptomyces verticillus	0	0	0.00711541
Bacteria	Streptomyces violaceusniger	0	0.00607595	0.142308
Bacteria	Streptomyces viridochromogenes	0	0.00810127	0.0355771
Bacteria	Streptosporangium roseum	0	0.0202532	0.192116
Bacteria	Subdoligranulum variabile	0	0	0.0213462
Bacteria	Succinatimonas hippei	0	0.00405063	0
Bacteria	Sulcia muelleri	0	0.00405063	0
Bacteria	Sulfitobacter indolifex	0	0.111392	0.0640387
Bacteria	Sulfitobacter sp. EE-36	0	0.131646	0.0782695
Bacteria	Sulfitobacter sp. NAS-14.1	0	0.119494	0.120962
Bacteria	Sulfuricurvum kujiense	0	0.00607595	0.0213462
Bacteria	Sulfurihydrogenibium azorense	0	0.0101266	0
Bacteria	Sulfurihydrogenibium sp. YO3AOP1	0	0.0243038	0.0213462
Bacteria	Sulfurihydrogenibium yellowstonense	0	0.00607595	0
Bacteria	Sulfurimonas autotrophica	0	0.0162025	0
Bacteria	Sulfurimonas denitrificans	0	0.0162025	0.0213462
Bacteria	Sulfurospirillum deleyianum	0	0.0182278	0.0142308
Bacteria	Sutterella wadsworthensis	0	0.0121519	0.0142308
Bacteria	Synechococcus elongatus	0	0.0911392	0.0853849
Bacteria	Synechococcus sp. ARC-11	0	0.00405063	0
Bacteria	Synechococcus sp. ARC-21	0	0.00405063	0
Bacteria	Synechococcus sp. BL107	0	0.200506	0.0142308
Bacteria	Synechococcus sp. CC9311	0	0.508354	0.0640387
Bacteria	Synechococcus sp. CC9605	0	0.64	0.0213462
Bacteria	Synechococcus sp. CC9902	0	0.498228	0.0142308
Bacteria	Synechococcus sp. JA-2-3B'a(2-13)	0	0.044557	0.0711541
Bacteria	Synechococcus sp. JA-3-3Ab	0	0.0324051	0.0498079
Bacteria	Synechococcus sp. KD3a	0	0.00405063	0
Bacteria	Synechococcus sp. LS0504	0	0.00405063	0
Bacteria	Synechococcus sp. PCC 7002	0	0.0526582	0.113847
Bacteria	Synechococcus sp. PCC 7335	0	0.0729114	0.192116
Bacteria	Synechococcus sp. RS9916	0	0.281519	0.0355771
Bacteria	Synechococcus sp. RS9917	0	0.370633	0.00711541
Bacteria	Synechococcus sp. WH 5701	0	0.196456	0.0569233
Bacteria	Synechococcus sp. WH 7805	0	0.35443	0.0213462
Bacteria	Synechococcus sp. WH 8109	0	0.249114	0.0355771
Bacteria	Synechocystis sp.	0	0	0.00711541
Bacteria	Synechocystis sp. PCC 6803	0	0.00202532	0.0142308
Bacteria	Syntrophobacter fumaroxidans	0	0.0506329	0.227693
Bacteria	Syntrophomonas wolfei	0	0.0283544	0.0640387
Bacteria	Syntrophothermus lipocalidus	0	0.00405063	0.0640387
Bacteria	Syntrophus aciditrophicus	0	0.0324051	0.249039
Bacteria	Taylorella equigenitalis	0	0.00202532	0.00711541
Bacteria	Teredinibacter turnerae	0	0.151899	0.149424
Bacteria	Terrabacter sp. DPO360	0	0.00202532	0
Bacteria	Terriglobus saanensis	0	0.00810127	0.163654
Bacteria	Thalassiobium sp. R2A62	0	0.0850633	0.156539
Bacteria	Thauera selenatis	0	0.00202532	0
Bacteria	Thauera sp. MZ1T	0	0.038481	0.120962
Bacteria	Theonella swinhoei bacterial symbiont clone pSW1H8	0	0	0.0284616
Bacteria	Thermaerobacter marianensis	0	0.0222785	0.149424
Bacteria	Thermaerobacter subterraneus	0	0	0.113847
Bacteria	Thermanaerovibrio acidaminovorans	0	0.00202532	0.0284616
Bacteria	Thermincola potens	0	0.00810127	0.0640387
Bacteria	Thermoactinomyces sp. CDF	0	0	0.00711541
Bacteria	Thermoactinomyces sp. E79	0	0	0.00711541
Bacteria	Thermoanaerobacter brockii	0	0.0263291	0.0284616
Bacteria	Thermoanaerobacter ethanolicus	0	0.0121519	0.0142308
Bacteria	Thermoanaerobacter pseudethanolicus	0	0.0243038	0.0284616
Bacteria	Thermoanaerobacter sp. X513	0	0.0283544	0.0498079
Bacteria	Thermoanaerobacter sp. X514	0	0.0263291	0.0498079
Bacteria	Thermoanaerobacter sp. X561	0	0.0243038	0.0498079
Bacteria	Thermoanaerobacter thermocopriae	0	0.00810127	0.0213462
Bacteria	Thermoanaerobacter uzonensis	0	0.00202532	0
Bacteria	Thermoanaerobacter wiegelii	0	0.00405063	0.0284616
Bacteria	Thermoanaerobacterium saccharolyticum	0	0.00202532	0.00711541
Bacteria	Thermoanaerobacterium thermosaccharolyticum	0	0.0283544	0.0284616
Bacteria	Thermoanaerobacterium xylanolyticum	0	0.00202532	0.0426925
Bacteria	Thermobaculum terrenum	0	0.0405063	0.277501
Bacteria	Thermobifida fusca	0	0.0141772	0.0925004
Bacteria	Thermobispora bispora	0	0.0141772	0.0711541
Bacteria	Thermochromatium tepidum	0	0.00202532	0
Bacteria	Thermocrinis albus	0	0.0101266	0
Bacteria	Thermodesulfovibrio yellowstonii	0	0.0162025	0.0498079
Bacteria	Thermomicrobium roseum	0	0.0141772	0.256155
Bacteria	Thermomonospora curvata	0	0.0141772	0.199232
Bacteria	Thermosediminibacter oceani	0	0.00810127	0.0925004
Bacteria	Thermosinus carboxydivorans	0	0.00810127	0.0640387
Bacteria	Thermosipho africanus	0	0.0141772	0.0142308
Bacteria	Thermosipho melanesiensis	0	0.00810127	0.00711541
Bacteria	Thermotoga maritima	0	0.00810127	0.0782695
Bacteria	Thermotoga neapolitana	0	0.00810127	0.0284616
Bacteria	Thermotoga petrophila	0	0.00607595	0.0640387
Bacteria	Thermovibrio ammonificans	0	0.0121519	0.0569233
Bacteria	Thermus aquaticus	0	0.0141772	0.0355771
Bacteria	Thermus scotoductus	0	0.00405063	0.0498079
Bacteria	Thermus thermophilus	0	0.0121519	0.149424
Bacteria	Thioalkalivibrio sp. K90mix	0	0.0688608	0.106731
Bacteria	Thioalkalivibrio sulfidiphilus	0	0.0992405	0.256155
Bacteria	Thiobacillus denitrificans	0	0.0425316	0.128077
Bacteria	Thiococcus pfennigii	0	0.00405063	0
Bacteria	Thiomonas intermedia	0	0.0263291	0.0426925
Bacteria	Tolumonas auensis	0	0.0891139	0.0925004
Bacteria	Tolypothrix sp. PCC 7601	0	0	0.0142308
Bacteria	Treponema denticola	0	0.00810127	0.0213462
Bacteria	Treponema pallidum	0	0	0.0426925
Bacteria	Treponema phagedenis	0	0.00405063	0.0213462
Bacteria	Treponema vincentii	0	0.00607595	0
Bacteria	Trichodesmium erythraeum	0	0.0931646	0.555002
Bacteria	Trichormus azollae	0	0.0364557	0.0640387
Bacteria	Truepera radiovictrix	0	0.0101266	0.135193
Bacteria	Tsukamurella paurometabola	0	0.0101266	0.0355771
Bacteria	Turicibacter sanguinis	0	0.00202532	0.0213462
Bacteria	uncultured Acidobacteria bacterium	0	0	0.0284616
Bacteria	uncultured Acidobacteria bacterium cosmid p2H8	0	0	0.00711541
Bacteria	uncultured Acidobacteriales bacterium HF0200_23L05	0	0	0.0426925
Bacteria	uncultured Alteromonadales bacterium HF4000_16C08	0	0.0101266	0
Bacteria	uncultured bacterial symbiont of Discodermia dissoluta	0	0	0.0569233
Bacteria	uncultured bacterium	0	0.0789873	0.128077
Bacteria	uncultured bacterium 1116	0	0	0.0142308
Bacteria	uncultured bacterium 164	0	0.00202532	0
Bacteria	uncultured bacterium 2063G	0	0	0.00711541
Bacteria	uncultured bacterium 270	0	0	0.00711541
Bacteria	uncultured bacterium 66	0	0	0.0213462
Bacteria	uncultured bacterium 70	0	0	0.0142308
Bacteria	uncultured bacterium 888	0	0.00202532	0
Bacteria	uncultured bacterium AOCefta2	0	0.00202532	0
Bacteria	uncultured bacterium BAC10-10	0	0	0.0142308
Bacteria	uncultured bacterium BAC10-4	0	0.00202532	0.00711541
Bacteria	uncultured bacterium BAC13K9BAC	0	0.0425316	0
Bacteria	uncultured bacterium BAC17H8	0	0.0202532	0
Bacteria	uncultured bacterium Bio5	0	0	0.00711541
Bacteria	uncultured bacterium BLR13	0	0.00202532	0
Bacteria	uncultured bacterium BLR18	0	0.00202532	0
Bacteria	uncultured bacterium BLR9	0	0.00202532	0
Bacteria	uncultured bacterium CBNPD1 BAC clone 905	0	0	0.00711541
Bacteria	uncultured bacterium EB000_36F02	0	0.076962	0
Bacteria	uncultured bacterium eBACmed18B02	0	0.0344304	0
Bacteria	uncultured bacterium eBACmed86H08	0	0.0243038	0
Bacteria	uncultured bacterium eBACred22E04	0	0.00607595	0
Bacteria	uncultured bacterium FLS18	0	0	0.00711541
Bacteria	uncultured bacterium HF0010_16H03	0	0.0202532	0
Bacteria	uncultured bacterium HF0070_11A08	0	0.00607595	0
Bacteria	uncultured bacterium HF0130_06E03	0	0	0.00711541
Bacteria	uncultured bacterium HF0500_16O16	0	0.00202532	0
Bacteria	uncultured bacterium HF186_25m_13D19	0	0	0.00711541
Bacteria	uncultured bacterium HF186_25m_18N5	0	0	0.00711541
Bacteria	uncultured bacterium HF186_25m_27D22	0	0	0.00711541
Bacteria	uncultured bacterium HF4000_009C18	0	0.0465823	0
Bacteria	uncultured bacterium HF4000_05M23	0	0	0.0213462
Bacteria	uncultured bacterium HF770_09N20	0	0.0324051	0.00711541
Bacteria	uncultured bacterium MedeBAC35C06	0	0.0141772	0
Bacteria	uncultured bacterium MedeBAC46A06	0	0.00810127	0
Bacteria	uncultured bacterium MedeBAC49C08	0	0.0141772	0
Bacteria	uncultured bacterium MedeBAC82F10	0	0.00810127	0
Bacteria	uncultured Bacteroidetes bacterium 'SBI2-18 P41A3'	0	0.00202532	0
Bacteria	uncultured Bartonella sp.	0	0.00405063	0
Bacteria	uncultured Chloroflexi bacterium 1i19	0	0	0.00711541
Bacteria	uncultured Chloroflexi bacterium HF0200_06I16	0	0	0.0142308
Bacteria	uncultured Chloroflexi bacterium HF0200_09I09	0	0.00202532	0
Bacteria	uncultured Chloroflexi bacterium HF0500_03M05	0	0	0.0142308
Bacteria	uncultured Chloroflexi bacterium HF0770_09E03	0	0	0.00711541
Bacteria	uncultured Chloroflexi bacterium HF4000_28F02	0	0	0.0355771
Bacteria	uncultured cyanobacterium	0	0.00202532	0
Bacteria	uncultured delta proteobacterium HF0010_10I05	0	0.00202532	0
Bacteria	uncultured delta proteobacterium HF0070_30B07	0	0.00202532	0.00711541
Bacteria	uncultured delta proteobacterium HF0130_05G09	0	0	0.0142308
Bacteria	uncultured delta proteobacterium HF0130_20J24	0	0.00405063	0.00711541
Bacteria	uncultured delta proteobacterium HF0200_14D13	0	0.00607595	0
Bacteria	uncultured delta proteobacterium HF0200_19J16	0	0.00405063	0
Bacteria	uncultured delta proteobacterium HF0770_45N15	0	0.00202532	0
Bacteria	uncultured delta proteobacterium HF4000_08N17	0	0	0.00711541
Bacteria	uncultured Desulfobacterales bacterium HF0200_07G10	0	0	0.00711541
Bacteria	uncultured gamma proteobacterium EB000_37F04	0	0.00202532	0
Bacteria	uncultured gamma proteobacterium EB000_65A11	0	0.00202532	0
Bacteria	uncultured gamma proteobacterium EB080_L93H08	0	0.00202532	0
Bacteria	uncultured gamma proteobacterium EB750_07C09	0	0.00202532	0
Bacteria	uncultured gamma proteobacterium EBAC_27G05	0	0.0141772	0
Bacteria	uncultured gamma proteobacterium eBACHOT4E07	0	0.0202532	0
Bacteria	uncultured gamma proteobacterium HF0010_05D02	0	0.0162025	0.0213462
Bacteria	uncultured gamma proteobacterium HF0010_09F21	0	0.0101266	0
Bacteria	uncultured gamma proteobacterium HF0010_10D20	0	0.00810127	0
Bacteria	uncultured gamma proteobacterium HF0010_11B23	0	0.00810127	0
Bacteria	uncultured gamma proteobacterium HF0010_11K06	0	0.00810127	0
Bacteria	uncultured gamma proteobacterium HF0010_16J05	0	0.00607595	0.0284616
Bacteria	uncultured gamma proteobacterium HF0010_20H22	0	0.0101266	0
Bacteria	uncultured gamma proteobacterium HF0010_21A16	0	0.0101266	0
Bacteria	uncultured gamma proteobacterium HF0070_03O15	0	0.00202532	0
Bacteria	uncultured gamma proteobacterium HF0070_08D07	0	0.00607595	0
Bacteria	uncultured gamma proteobacterium HF0070_10G19	0	0.00810127	0
Bacteria	uncultured gamma proteobacterium HF0070_25G02	0	0.00405063	0
Bacteria	uncultured gamma proteobacterium HF0130_23I23	0	0.00202532	0
Bacteria	uncultured gamma proteobacterium HF0130_25M15	0	0.00202532	0
Bacteria	uncultured gamma proteobacterium HF0200_34B07	0	0.00202532	0
Bacteria	uncultured gamma proteobacterium HF0500_07A21	0	0.00202532	0
Bacteria	uncultured gamma proteobacterium HF0770_09E07	0	0.00607595	0
Bacteria	uncultured gamma proteobacterium HF0770_28K04	0	0	0.00711541
Bacteria	uncultured gamma proteobacterium HF4000_19M20	0	0.00202532	0
Bacteria	uncultured gamma proteobacterium HF4000_36I10	0	0.00202532	0
Bacteria	uncultured gamma proteobacterium HF4000_48E10	0	0	0.0284616
Bacteria	uncultured Gemmatimonadales bacterium HF0200_34B24	0	0	0.00711541
Bacteria	uncultured Gemmatimonadales bacterium HF0770_41L09	0	0	0.00711541
Bacteria	uncultured Gemmatimonadales bacterium HF4000_15H13	0	0.00202532	0
Bacteria	uncultured Geobacter sp.	0	0.00202532	0
Bacteria	uncultured marine bacterium	0	0.00405063	0
Bacteria	uncultured marine bacterium 105	0	0	0.0284616
Bacteria	uncultured marine bacterium 106	0	0.00607595	0
Bacteria	uncultured marine bacterium 159	0	0.00405063	0
Bacteria	uncultured marine bacterium 1k6	0	0	0.0213462
Bacteria	uncultured marine bacterium 1n22	0	0	0.00711541
Bacteria	uncultured marine bacterium 311	0	0.00202532	0
Bacteria	uncultured marine bacterium 313	0	0.00810127	0
Bacteria	uncultured marine bacterium 314	0	0.038481	0.00711541
Bacteria	uncultured marine bacterium 438	0	0.00405063	0
Bacteria	uncultured marine bacterium 441	0	0.00405063	0
Bacteria	uncultured marine bacterium 443	0	0.00202532	0.00711541
Bacteria	uncultured marine bacterium 463	0	0	0.00711541
Bacteria	uncultured marine bacterium 560	0	0.00202532	0
Bacteria	uncultured marine bacterium 561	0	0.00202532	0
Bacteria	uncultured marine bacterium 562	0	0.0182278	0
Bacteria	uncultured marine bacterium 577	0	0.00202532	0
Bacteria	uncultured marine bacterium 578	0	0.00810127	0
Bacteria	uncultured marine bacterium 580	0	0.00607595	0
Bacteria	uncultured marine bacterium 582	0	0.00202532	0
Bacteria	uncultured marine bacterium 583	0	0.00405063	0
Bacteria	uncultured marine bacterium 66A03	0	0.00607595	0
Bacteria	uncultured marine bacterium Ant4D3	0	0.00405063	0
Bacteria	uncultured marine bacterium Ant4D5	0	0	0.0142308
Bacteria	uncultured marine bacterium Ant4E12	0	0.00202532	0.00711541
Bacteria	uncultured marine bacterium EB0_35D03	0	0	0.00711541
Bacteria	uncultured marine bacterium EB0_39H12	0	0.0344304	0.0213462
Bacteria	uncultured marine bacterium EB0_49D07	0	0.0182278	0
Bacteria	uncultured marine bacterium EB0_50A10	0	0.00405063	0
Bacteria	uncultured marine bacterium EB000_55B11	0	0.00202532	0
Bacteria	uncultured marine bacterium EB80_02D08	0	0.00810127	0
Bacteria	uncultured marine bacterium EB80_69G07	0	0.0506329	0
Bacteria	uncultured marine bacterium HF10_05C07	0	0.0121519	0
Bacteria	uncultured marine bacterium HF10_12C08	0	0.0263291	0
Bacteria	uncultured marine bacterium HF10_19P19	0	0.0141772	0
Bacteria	uncultured marine bacterium HF10_25F10	0	0.00607595	0.00711541
Bacteria	uncultured marine bacterium HF10_45G01	0	0.0344304	0
Bacteria	uncultured marine bacterium HF10_49E08	0	0	0.00711541
Bacteria	uncultured marine bacterium HF130_81H07	0	0.00607595	0
Bacteria	uncultured marine bacterium HF4000_APKG2098	0	0.0283544	0
Bacteria	uncultured marine bacterium HF4000_APKG3108	0	0.0182278	0
Bacteria	uncultured marine bacterium MedDCM-OCT-S01-C266	0	0.00202532	0
Bacteria	uncultured marine bacterium MedDCM-OCT-S04-C102	0	0.00202532	0
Bacteria	uncultured marine bacterium MedDCM-OCT-S04-C13	0	0.00405063	0
Bacteria	uncultured marine bacterium MedDCM-OCT-S04-C293	0	0.0101266	0
Bacteria	uncultured marine bacterium MedDCM-OCT-S04-C385	0	0.0121519	0
Bacteria	uncultured marine bacterium MedDCM-OCT-S04-C448	0	0.00405063	0
Bacteria	uncultured marine bacterium MedDCM-OCT-S04-C72	0	0.00202532	0
Bacteria	uncultured marine bacterium MedDCM-OCT-S05-C259	0	0.00202532	0
Bacteria	uncultured marine bacterium MedDCM-OCT-S05-C362	0	0.00202532	0
Bacteria	uncultured marine bacterium MedDCM-OCT-S05-C75	0	0.00202532	0
Bacteria	uncultured marine bacterium MedDCM-OCT-S08-C1068	0	0.0101266	0
Bacteria	uncultured marine bacterium MedDCM-OCT-S08-C1340	0	0.00202532	0
Bacteria	uncultured marine bacterium MedDCM-OCT-S08-C1463	0	0.00405063	0
Bacteria	uncultured marine bacterium MedDCM-OCT-S08-C1622	0	0.00405063	0
Bacteria	uncultured marine bacterium MedDCM-OCT-S09-C145	0	0.0101266	0
Bacteria	uncultured marine bacterium MedDCM-OCT-S09-C166	0	0.00202532	0
Bacteria	uncultured marine bacterium MedDCM-OCT-S09-C199	0	0.00607595	0
Bacteria	uncultured marine bacterium MedDCM-OCT-S09-C247	0	0.00202532	0
Bacteria	uncultured marine bacterium MedDCM-OCT-S11-C95	0	0	0.0213462
Bacteria	uncultured marine bacterium MedDCM-OCT-S12-C289	0	0.0101266	0
Bacteria	uncultured marine cyanobacterium	0	0.00405063	0
Bacteria	uncultured marine gamma proteobacterium EB000-45B06	0	0.0141772	0
Bacteria	uncultured marine gamma proteobacterium EBAC20E09	0	0.0546835	0
Bacteria	uncultured marine gamma proteobacterium EBAC31A08	0	0.0506329	0
Bacteria	uncultured marine proteobacterium ANT32C12	0	0.0141772	0
Bacteria	uncultured marine proteobacterium ANT8C10	0	0.0141772	0
Bacteria	uncultured marine type-A Synechococcus 4O4	0	0.00202532	0
Bacteria	uncultured marine type-A Synechococcus 5B2	0	0.00405063	0
Bacteria	uncultured marine type-A Synechococcus GOM 3M9	0	0.00810127	0
Bacteria	uncultured marine type-A Synechococcus GOM 3O12	0	0.00405063	0
Bacteria	uncultured marine type-A Synechococcus GOM 3O6	0	0.00810127	0
Bacteria	uncultured marine type-A Synechococcus GOM 4P21	0	0.00202532	0
Bacteria	uncultured marine type-A Synechococcus GOM 5D20	0	0.0101266	0
Bacteria	uncultured murine large bowel bacterium BAC 31B	0	0.00202532	0
Bacteria	uncultured myxobacterium HF0010_08B07	0	0.0141772	0
Bacteria	uncultured myxobacterium HF0200_08J13	0	0	0.00711541
Bacteria	uncultured nuHF1 cluster bacterium HF0130_24M16	0	0.00202532	0
Bacteria	uncultured nuHF1 cluster bacterium HF0130_31E21	0	0.00405063	0
Bacteria	uncultured nuHF1 cluster bacterium HF0770_35I22	0	0.00202532	0
Bacteria	uncultured nuHF2 cluster bacterium HF0770_19K18	0	0.00405063	0
Bacteria	uncultured Oceanospirillales bacterium HF0070_21F08	0	0.00202532	0
Bacteria	uncultured Oceanospirillales bacterium HF0130_06B06	0	0	0.00711541
Bacteria	uncultured Oceanospirillales bacterium HF4000_13G19	0	0.00202532	0
Bacteria	uncultured Oceanospirillales bacterium HF4000_21D01	0	0.00607595	0
Bacteria	uncultured Oceanospirillales bacterium HF4000_23O15	0	0	0.00711541
Bacteria	uncultured Planctomycetales bacterium HF0130_29M04	0	0	0.0142308
Bacteria	uncultured Planctomycetales bacterium HF0200_11L05	0	0.0101266	0
Bacteria	uncultured Planctomycetales bacterium HF0500_02G17	0	0	0.0142308
Bacteria	uncultured Planctomycetales bacterium HF0500_40D21	0	0	0.0142308
Bacteria	uncultured Planctomycetales bacterium HF0770_03I01	0	0.0324051	0
Bacteria	uncultured planctomycete 5H12	0	0	0.00711541
Bacteria	uncultured planctomycete 6FN	0	0.00405063	0.00711541
Bacteria	uncultured Poribacteria bacterium 64K2	0	0	0.241924
Bacteria	uncultured Prochlorococcus sp.	0	0.0162025	0
Bacteria	uncultured proteobacterium RedeBAC7D11	0	0.0202532	0
Bacteria	uncultured Pseudomonadales bacterium HF0010_05E14	0	0.00607595	0
Bacteria	uncultured Pseudomonadales bacterium HF0500_12O04	0	0.00202532	0
Bacteria	uncultured Rhizobium sp. HF0500_35F13	0	0	0.0142308
Bacteria	uncultured Rhodobacterales bacterium HF0010_04M21	0	0.0101266	0
Bacteria	uncultured Rhodobacterales bacterium HF0010_10C01	0	0.0121519	0
Bacteria	uncultured Rhodobacterales bacterium HF0070_10D05	0	0.00202532	0.00711541
Bacteria	uncultured Rhodospirillales bacterium HF0500_02H05	0	0.00202532	0
Bacteria	uncultured Rhodospirillales bacterium HF0500_23A22	0	0.00202532	0.00711541
Bacteria	uncultured Rhodospirillales bacterium HF4000_24M03	0	0.00202532	0
Bacteria	uncultured Roseobacter sp.	0	0.00202532	0
Bacteria	uncultured SAR11 cluster bacterium HF4000_37C10	0	0.0182278	0
Bacteria	uncultured SAR406 cluster bacterium HF0010_18O13	0	0.00405063	0
Bacteria	uncultured SAR406 cluster bacterium HF4000_22B16	0	0.00810127	0
Bacteria	uncultured soil bacterium	0	0.00202532	0.0142308
Bacteria	uncultured Sphingobacteriales bacterium HF0130_33B19	0	0.00810127	0
Bacteria	uncultured Sphingobacterium sp. EB080_L08E11	0	0.00405063	0
Bacteria	uncultured Spirochaetales bacterium HF0500_06B09	0	0.00405063	0
Bacteria	uncultured SUP05 cluster bacterium	0	0.0405063	0.0213462
Bacteria	uncultured Synechococcus sp.	0	0.00202532	0
Bacteria	uncultured Verrucomicrobia bacterium	0	0	0.0213462
Bacteria	uncultured Verrucomicrobiales bacterium HF0200_39L05	0	0	0.00711541
Bacteria	uncultured Verrucomicrobiales bacterium HF4000_13K17	0	0	0.00711541
Bacteria	uncultured verrucomicrobium HF0070_15G23	0	0	0.00711541
Bacteria	uncultured verrucomicrobium HF0130_25O04	0	0.00202532	0
Bacteria	uncultured verrucomicrobium HF0500_16O23	0	0	0.00711541
Bacteria	unidentified eubacterium SCB49	0	0.0891139	0.0569233
Bacteria	Ureaplasma parvum	0	0.00202532	0
Bacteria	Variovorax paradoxus	0	0.0951899	0.206347
Bacteria	Veillonella atypica	0	0.00810127	0
Bacteria	Veillonella denticariosi	0	0.00202532	0
Bacteria	Veillonella dispar	0	0.00202532	0.0142308
Bacteria	Veillonella parvula	0	0.00607595	0.0355771
Bacteria	Veillonella sp. 3_1_44	0	0.00202532	0.0142308
Bacteria	Veillonella sp. 6_1_27	0	0.00607595	0.0213462
Bacteria	Veillonella sp. oral taxon 158	0	0.00202532	0.0142308
Bacteria	Verminephrobacter eiseniae	0	0.0587342	0.120962
Bacteria	Verrucomicrobia bacterium N20	0	0	0.00711541
Bacteria	Verrucomicrobiae bacterium DG1235	0	0.111392	0.277501
Bacteria	Vibrio alginolyticus	0	0.597468	0.0213462
Bacteria	Vibrio anguillarum	0	0.00810127	0
Bacteria	Vibrio brasiliensis	0	0.143797	0.00711541
Bacteria	Vibrio caribbeanicus	0	0.105316	0.0213462
Bacteria	Vibrio cholerae	0	0.721013	0.113847
Bacteria	Vibrio coralliilyticus	0	0.283544	0.0284616
Bacteria	Vibrio fluvialis	0	0.0283544	0
Bacteria	Vibrio furnissii	0	0.25519	0.0213462
Bacteria	Vibrio harveyi	0	1.08759	0.0640387
Bacteria	Vibrio mediterranei	0	0.226835	0
Bacteria	Vibrio metschnikovii	0	0.135696	0.0213462
Bacteria	Vibrio mimicus	0	0.214684	0.0142308
Bacteria	Vibrio orientalis	0	0.214684	0.00711541
Bacteria	Vibrio parahaemolyticus	0	0.939747	0.0782695
Bacteria	Vibrio sinaloensis	0	0.166076	0
Bacteria	Vibrio sp. AND4	0	0.216709	0.0142308
Bacteria	Vibrio sp. Ex25	0	0.520506	0.0213462
Bacteria	Vibrio sp. MED222	0	0.196456	0.0213462
Bacteria	Vibrio sp. RC341	0	0.0870886	0.0213462
Bacteria	Vibrio sp. RC586	0	0.083038	0
Bacteria	Vibrio sp. SA0605-25	0	0.00202532	0
Bacteria	Vibrio sp. SA0706-05S	0	0.00202532	0
Bacteria	Vibrio splendidus	0	0.261266	0.00711541
Bacteria	Vibrio tapetis	0	0.00202532	0
Bacteria	Vibrio vulnificus	0	0.496203	0.0853849
Bacteria	Vibrionales bacterium SWAT-3	0	0.157975	0.0213462
Bacteria	Victivallis vadensis	0	0.00607595	0.0782695
Bacteria	Waddlia chondrophila	0	0.0141772	0.0284616
Bacteria	Weeksella virosa	0	0.038481	0.0142308
Bacteria	Weissella paramesenteroides	0	0.00202532	0
Bacteria	Wolbachia endosymbiont of Brugia malayi	0	0.0283544	0
Bacteria	Wolbachia endosymbiont of Culex quinquefasciatus	0	0.0222785	0
Bacteria	Wolbachia endosymbiont of Drosophila ananassae	0	0.00810127	0.0284616
Bacteria	Wolbachia endosymbiont of Drosophila melanogaster	0	0.0526582	0.00711541
Bacteria	Wolbachia endosymbiont of Drosophila simulans	0	0.00202532	0
Bacteria	Wolbachia endosymbiont of Muscidifurax uniraptor	0	0.00607595	0
Bacteria	Wolbachia endosymbiont of Rhodnius nasutus	0	0.00202532	0
Bacteria	Wolbachia endosymbiont of Rhodnius neglectus	0	0.00202532	0
Bacteria	Wolbachia endosymbiont of Rhodnius pallescens	0	0.00202532	0
Bacteria	Wolbachia endosymbiont of Rhodnius robustus	0	0.00202532	0
Bacteria	Wolbachia sp. wRi	0	0.0162025	0.00711541
Bacteria	Xanthobacter autotrophicus	0	0.147848	0.142308
Bacteria	Xanthomonas campestris	0	0.0789873	0.135193
Bacteria	Xanthomonas cissicola	0	0.0607595	0.120962
Bacteria	Xanthomonas fuscans	0	0.0283544	0.0142308
Bacteria	Xanthomonas oryzae	0	0.038481	0.0853849
Bacteria	Xylanimonas cellulosilytica	0	0.0162025	0.0142308
Bacteria	Xylella fastidiosa	0	0.0526582	0.120962
Bacteria	Yersinia aldovae	0	0.0202532	0
Bacteria	Yersinia bercovieri	0	0.0283544	0.0213462
Bacteria	Yersinia enterocolitica	0	0.00607595	0
Bacteria	Yersinia frederiksenii	0	0.0303797	0.0284616
Bacteria	Yersinia intermedia	0	0.0222785	0
Bacteria	Yersinia kristensenii	0	0.0202532	0.00711541
Bacteria	Yersinia mollaretii	0	0.0182278	0.00711541
Bacteria	Yersinia pestis	0	0.208608	0.0925004
Bacteria	Yersinia rohdei	0	0.0283544	0
Bacteria	Yersinia ruckeri	0	0.0222785	0
Bacteria	Zunongwangia profunda	0	0.174177	0.128077
Bacteria	Zymomonas mobilis	0	0.107342	0.0569233
	Unclassified	99.709	1.38937	0.640387

## Sheet: Phylum (F)
Domain	Taxon	Soil_DCul	Soil_ICul	Water_ICul	Coral_ICul
Fungi	Ascomycota	25.1	72.0547	65.7143	90.2597
Fungi	Basidiomycota	0	15.1909	31.4286	8.11688
Fungi	Chytridiomycota	0	0.288111	0	0.649351
Fungi	Glomeromycota	0	0.632015	0	0
Fungi	Microsporidia	0	0	2.85714	0.974026
Fungi	Mucoromycota	70	7.89503	0	0
Fungi	Others (Fungi)	4.9	0	0	0
Fungi	Unclassified	0	3.93931	0	0

## Sheet: Class (F)
Domain	Taxon	Soil_DCul	Soil_ICul	Water_ICul	Coral_ICul
Fungi	Agaricomycetes	0	6.46714	18.0952	5.51948
Fungi	Archaeorhizomycetes	0	0.292799	0	0
Fungi	Atractiellomycetes	0	0.00750166	0	0
Fungi	Chytridiomycetes	0	0.0107836	0	0.324675
Fungi	Cystobasidiomycetes	0	0.0365706	0	0
Fungi	Dothideomycetes	1.1	9.29151	0.952381	3.24675
Fungi	Endogonomycetes	0	0.127294	0	0
Fungi	Eurotiomycetes	0	4.30642	34.2857	62.6623
Fungi	Glomeromycetes	0	0.632015	0	0
Fungi	Kickxellomycetes	0	0.00937708	0	0
Fungi	Lecanoromycetes	0	3.98784	0	0
Fungi	Leotiomycetes	0	44.7671	2.85714	1.94805
Fungi	Malasseziomycetes	0	0.0302411	1.90476	1.62338
Fungi	Microbotryomycetes	0	0.584661	0	0
Fungi	Microsporea	0	0	2.85714	0.974026
Fungi	Mortierellomycetes	70	7.4583	0	0
Fungi	Mucoromycetes	0	0.025787	0	0
Fungi	Neocallimastigomycetes	0	0	0	0.324675
Fungi	Others (Fungi)	4.9	0	0	0
Fungi	Pezizomycetes	0	0.0210984	0	0
Fungi	Pneumocystomycetes	0	0	0.952381	0
Fungi	Pucciniomycetes	0	0	0.952381	0.649351
Fungi	Rhizophydiomycetes	0	0.0464165	0	0
Fungi	Saccharomycetes	0	1.53761	16.1905	12.3377
Fungi	Sordariomycetes	24	7.43204	10.4762	8.76623
Fungi	Tremellomycetes	0	7.97169	6.66667	0.324675
Fungi	Ustilaginomycetes	0	0.0220361	3.80952	0
Fungi	Unclassified	0	4.93375	0	1.2987

## Sheet: Order (F)
Domain	Taxon	Soil_DCul	Soil_ICul	Water_ICul	Coral_ICul
Fungi	Agaricales	0	3.68355	18.0952	4.87013
Fungi	Amphisphaeriales	0	0.0506362	0	0
Fungi	Annulatascales	0	0.0440723	0	0
Fungi	Arachnomycetales	0	0.000703281	0	0
Fungi	Archaeorhizomycetales	0	0.292799	0	0
Fungi	Atractiellales	0	0.00750166	0	0
Fungi	Auriculariales	0	0.368519	0	0
Fungi	Botryosphaeriales	1.1	0.0553248	0	0
Fungi	Cantharellales	0	0.0485264	0	0
Fungi	Capnodiales	0	0.995612	0	0.649351
Fungi	Chaetosphaeriales	0	0.00515739	0	0
Fungi	Chaetothyriales	0	1.36765	0	0
Fungi	Chytridiales	0	0.00562625	0	0
Fungi	Coniochaetales	0	4.49115	0	0
Fungi	Cystofilobasidiales	0	0.0672806	0	0
Fungi	Diaporthales	0	0.421969	0	0
Fungi	Dissociodihaplophasida	0	0	2.85714	0.974026
Fungi	Distoseptisporales	0	0.00375083	0	0
Fungi	Diversisporales	0	0.0126591	0	0
Fungi	Dothideales	0	0.0332886	0	0
Fungi	Erysiphales	0	0.551607	0	0
Fungi	Erythrobasidiales	0	0.0117214	0	0
Fungi	Eurotiales	0	2.91744	21.9048	40.5844
Fungi	Filobasidiales	0	0.132686	0	0
Fungi	Glomerales	0	0.327963	0	0
Fungi	Glomerellales	0	0.0316476	0	1.2987
Fungi	Helotiales	0	30.9905	2.85714	1.94805
Fungi	Hymenochaetales	0	0.190355	0	0
Fungi	Hypocreales	24	1.09149	3.80952	2.92208
Fungi	Hysteriales	0	0.0119558	0	0
Fungi	Kickxellales	0	0.00937708	0	0
Fungi	Kriegeriales	0	0.09002	0	0
Fungi	Lecanorales	0	0.0157066	0	0
Fungi	Leucosporidiales	0	0.382585	0	0
Fungi	Magnaporthales	0	0.0548559	0.952381	0.324675
Fungi	Malasseziales	0	0.0302411	1.90476	1.62338
Fungi	Medeolariales	0	0.0140656	0	0
Fungi	Mortierellales	70	7.4583	0	0
Fungi	Mucorales	0	0.025787	0	0
Fungi	Neocallimastigales	0	0	0	0.324675
Fungi	Onygenales	0	0	12.381	22.0779
Fungi	Ophiostomatales	0	0.0199263	0	0.974026
Fungi	Ostropales	0	0.0114869	0	0
Fungi	Others (Fungi)	4.9	0	0	0
Fungi	Paraglomerales	0	0.291393	0	0
Fungi	Pezizales	0	0.0210984	0	0
Fungi	Phaeomoniellales	0	0.0138312	0	0
Fungi	Pleosporales	0	4.3151	0.952381	2.5974
Fungi	Pneumocystales	0	0	0.952381	0
Fungi	Polyporales	0	0.0171132	0	0.649351
Fungi	Pucciniales	0	0	0.952381	0.649351
Fungi	Rhizophydiales	0	0.0464165	0	0
Fungi	Rhytismatales	0	0.675619	0	0
Fungi	Russulales	0	0.00515739	0	0
Fungi	Saccharomycetales	0	1.53761	16.1905	12.3377
Fungi	Sebacinales	0	0.302176	0	0
Fungi	Sordariales	0	1.03242	5.71429	3.24675
Fungi	Spizellomycetales	0	0.00515739	0	0
Fungi	Sporidiobolales	0	0.100804	0	0
Fungi	Thelebolales	0	11.542	0	0
Fungi	Togniniales	0	0.0302411	0	0
Fungi	Trechisporales	0	1.39343	0	0
Fungi	Tremellales	0	1.2727	6.66667	0.324675
Fungi	Trichosporonales	0	6.45565	0	0
Fungi	Umbelopsidales	0	0.27428	0	0
Fungi	Ustilaginales	0	0.0220361	3.80952	0
Fungi	Venturiales	0	0.0316476	0	0
Fungi	Xylariales	0	0.0754855	0	0
Fungi	Unclassified	0	14.2131	0	1.62338

[truncated: 3 more sheets: Family (F), Genus (F), Species (F)]
