# Supplementary material for: Microbial diversity of the remote Trindade Island, Brazil: a systematic review
Source: PeerJ. 2025 Apr 30;13:e19305. doi: 10.7717/peerj.19305 (PMC12049103; doi:10.7717/peerj.19305)
Supplement: Supplemental Information 3 [file peerj-13-19305-s003.zip › Supplemental Data S5.xlsx]

## Sheet: Phylum
Domain/Kingdom	Taxon	Soil_ICul	Soil_DCul	Water_ICul	Water_DCul	Coral_ICul
Archaea	Halobacteriota	0	0	1	0	1
Archaea	Methanobacteriota	0	0	1	0	1
Archaea	Thermoplasmatota	1	0	1	0	1
Archaea	Thermoproteota	0	0	1	0	1
Bacteria	Acidobacteriota	1	1	1	0	1
Bacteria	Actinobacteriota	1	1	1	1	1
Bacteria	Aquificota	0	0	1	0	1
Bacteria	Armatimonadota	1	1	0	0	0
Bacteria	Bacteroidota	1	1	1	1	1
Bacteria	Bdellovibrionota	1	0	0	0	0
Bacteria	Campylobacterota	0	0	1	0	1
Bacteria	Chlamydiota	1	1	1	0	1
Bacteria	Chloroflexota	1	1	1	0	1
Bacteria	Chrysiogenota	0	0	1	0	1
Bacteria	Coprothermobacterota	0	0	1	0	1
Bacteria	Cyanobacteria	1	1	1	1	1
Bacteria	Deferribacterota	0	0	1	0	1
Bacteria	Deinococcota	0	0	1	0	1
Bacteria	Dependentiae	1	0	0	0	0
Bacteria	Desulfobacterota	0	0	1	0	1
Bacteria	Dictyoglomota	0	0	1	0	1
Bacteria	Elusimicrobiota	1	1	1	0	1
Bacteria	FCPU426	1	0	0	0	0
Bacteria	Fibrobacterota	0	1	1	0	1
Bacteria	Firmicutes	0	1	1	1	1
Bacteria	Fusobacteriota	0	0	1	0	1
Bacteria	GAL15	1	1	0	0	0
Bacteria	Gemmatimonadota	1	1	1	0	1
Bacteria	Myxococcota	1	0	1	1	1
Bacteria	Nitrospirota	0	1	1	0	1
Bacteria	Patescibacteria	1	0	0	0	0
Bacteria	Planctomycetota	1	1	1	1	1
Bacteria	Poribacteria	0	0	1	0	1
Bacteria	Proteobacteria	1	1	1	1	1
Bacteria	RCP2-54	1	0	0	0	0
Bacteria	SAR324 clade (Marine group B)	1	0	0	0	0
Bacteria	Spirochaetota	0	0	1	0	1
Bacteria	Synergistota	0	0	1	0	1
Bacteria	Thermotogota	0	0	1	0	1
Bacteria	Verrucomicrobiota	1	1	1	1	1
Bacteria	WPS-2	1	1	0	0	0
Fungi	Ascomycota	1	1	1	0	1
Fungi	Basidiomycota	1	1	1	0	1
Fungi	Chytridiomycota	1	0	0	0	1
Fungi	Glomeromycota	1	0	0	0	0
Fungi	Microsporidia	0	0	1	0	1
Fungi	Mucoromycota	1	1	0	0	0
Archaea	Euryarchaeota	0	1	0	0	0
Archaea	Parvarchaeota	0	1	0	0	0
Bacteria	BHI80-139	0	1	0	0	0
Bacteria	BRC1	0	1	0	0	0
Bacteria	FBP	0	1	0	0	0
Bacteria	GN02	0	1	0	0	0
Bacteria	NKB19	0	1	0	0	0
Bacteria	OD1	0	1	0	0	0
Bacteria	OP11	0	1	0	0	0
Bacteria	OP3	0	1	0	0	0
Bacteria	SBR1093	0	1	0	0	0
Bacteria	TM6	0	1	0	0	0
Bacteria	TM7	0	1	0	0	0
Bacteria	Eisenbacteria	0	1	0	0	0
Bacteria	Thermi	0	1	0	0	0

## Sheet: Class
Domain/Kingdom	Taxon	Soil_ICul	Soil_DCul	Water_ICul	Water_DCul	Coral_ICul
Archaea	Archaeoglobi	0	0	1	0	1
Archaea	Halobacteria	0	0	1	0	1
Archaea	Korarchaeia	0	0	0	0	1
Archaea	Methanobacteria	0	0	1	0	1
Archaea	Methanococci	0	0	1	0	1
Archaea	Methanomicrobia	0	0	1	0	1
Archaea	Methanopyri	0	0	1	0	1
Archaea	Methanosarcinia	0	0	1	0	1
Archaea	Nitrososphaeria	0	0	1	0	1
Archaea	Thermococci	0	0	1	0	1
Archaea	Thermoplasmata	1	0	1	0	1
Archaea	Thermoproteia	0	0	1	0	1
Bacteria	Acidimicrobiia	1	1	1	0	1
Bacteria	Acidobacteriae	1	0	1	0	1
Bacteria	Actinomycetia	1	1	1	0	1
Bacteria	Alphaproteobacteria	1	1	1	1	1
Bacteria	Anaerolineae	1	0	0	0	0
Bacteria	Aquificae	0	0	1	0	1
Bacteria	Babeliae	1	0	0	0	0
Bacteria	Bacilli	0	0	1	1	1
Bacteria	Bacteroidia	1	0	1	1	1
Bacteria	Bdellovibrionia	1	0	0	0	0
Bacteria	Betaproteobacteria	0	0	1	0	1
Bacteria	Blastocatellia	0	0	1	0	1
Bacteria	Brachyspirae	0	0	1	0	1
Bacteria	Campylobacteria	0	0	1	0	1
Bacteria	Chlamydiia	1	0	1	0	1
Bacteria	Chlorobia	0	0	1	0	1
Bacteria	Chloroflexia	0	0	1	0	1
Bacteria	Chrysiogenetes	0	0	1	0	1
Bacteria	Chthonomonadetes	1	0	0	0	0
Bacteria	Clostridia	0	0	1	0	1
Bacteria	Coprothermobacteria	0	0	1	0	1
Bacteria	Coriobacteriia	0	0	1	0	1
Bacteria	Cyanobacteriia	1	0	1	1	1
Bacteria	Deferribacteres	0	0	1	0	1
Bacteria	Dehalococcoidia	0	0	1	0	1
Bacteria	Deinococci	0	0	1	0	1
Bacteria	Deltaproteobacteria	0	0	1	0	1
Bacteria	Desulfarculia	0	0	1	0	1
Bacteria	Desulfitobacteriia	0	0	1	0	1
Bacteria	Desulfobacteria	0	0	1	0	1
Bacteria	Desulfobulbia	0	0	1	0	1
Bacteria	Desulfotomaculia	0	0	1	0	1
Bacteria	Desulfovibrionia	0	0	1	0	1
Bacteria	Desulfurobacteriia	0	0	1	0	1
Bacteria	Desulfuromonadia	0	0	1	0	1
Bacteria	Dethiobacteria	0	0	1	0	1
Bacteria	Dictyoglomia	0	0	1	0	1
Bacteria	Elusimicrobia	0	1	1	0	1
Bacteria	Fibrobacteria	0	0	1	0	1
Bacteria	Fimbriimonadia	1	0	0	0	0
Bacteria	Fusobacteriia	0	0	1	0	1
Bacteria	Gammaproteobacteria	1	1	1	1	1
Bacteria	Gemmatimonadetes	1	1	1	0	1
Bacteria	Halanaerobiia	0	0	1	0	1
Bacteria	JG30-KF-CM66	1	0	0	0	0
Bacteria	Ktedonobacteria	1	0	1	0	1
Bacteria	Lentisphaeria	0	0	1	0	1
Bacteria	Leptospirae	0	0	1	0	1
Bacteria	Leptospirillia	0	0	1	0	1
Bacteria	Magnetococcia	0	0	1	0	1
Bacteria	Moorellia	0	0	1	0	1
Bacteria	Myxococcia	1	0	1	0	1
Bacteria	Natranaerobiia	0	0	1	0	1
Bacteria	Negativicutes	0	0	1	0	1
Bacteria	Nitrospiria	0	0	0	0	1
Bacteria	Oligoflexia	1	0	0	0	0
Bacteria	Parcubacteria	1	0	0	0	0
Bacteria	Phycisphaerae	1	0	0	1	0
Bacteria	Planctomycetia	1	0	1	1	1
Bacteria	Polyangia	1	0	1	1	1
Bacteria	Rhodothermia	0	0	1	1	1
Bacteria	Rubrobacteria	0	0	1	0	1
Bacteria	Saccharimonadia	1	0	0	0	0
Bacteria	Spirochaetia	0	0	1	0	1
Bacteria	Synergistia	0	0	1	0	1
Bacteria	Syntrophia	0	0	1	0	1
Bacteria	Syntrophobacteria	0	0	1	0	1
Bacteria	Syntrophomonadia	0	0	1	0	1
Bacteria	Thermaerobacteria	0	0	1	0	1
Bacteria	Thermincolia	0	0	1	0	1
Bacteria	Thermoanaerobacteria	0	0	1	0	1
Bacteria	Thermodesulfovibrionia	0	0	1	0	1
Bacteria	Thermoleophilia	1	0	1	0	1
Bacteria	Thermosediminibacteria	0	0	1	0	1
Bacteria	Thermotogae	0	0	1	0	1
Bacteria	TK10	1	0	0	0	0
Bacteria	Vampirovibrionia	1	0	0	0	0
Bacteria	Verrucomicrobiae	1	0	1	1	1
Bacteria	Vicinamibacteria	1	0	0	0	0
Bacteria	Z-2901	0	0	1	0	1
Bacteria	Zetaproteobacteria	0	0	1	0	1
Fungi	Agaricomycetes	1	1	1	0	1
Fungi	Archaeorhizomycetes	1	0	0	0	0
Fungi	Atractiellomycetes	1	0	0	0	0
Fungi	Chytridiomycetes	1	0	0	0	1
Fungi	Cystobasidiomycetes	1	0	0	0	0
Fungi	Dothideomycetes	1	1	1	0	1
Fungi	Endogonomycetes	1	0	0	0	0
Fungi	Eurotiomycetes	1	1	1	0	1
Fungi	Glomeromycetes	1	0	0	0	0
Fungi	Kickxellomycetes	1	0	0	0	0
Fungi	Lecanoromycetes	1	0	0	0	0
Fungi	Leotiomycetes	1	1	1	0	1
Fungi	Malasseziomycetes	1	0	1	0	1
Fungi	Microbotryomycetes	1	1	0	0	0
Fungi	Microsporea	0	0	1	0	1
Fungi	Mortierellomycetes	1	1	0	0	0
Fungi	Mucoromycetes	1	0	0	0	0
Fungi	Neocallimastigomycetes	0	0	0	0	1
Fungi	Pezizomycetes	1	0	0	0	0
Fungi	Pneumocystomycetes	0	0	1	0	0
Fungi	Pucciniomycetes	0	0	1	0	1
Fungi	Rhizophydiomycetes	1	0	0	0	0
Fungi	Saccharomycetes	1	1	1	0	1
Fungi	Sordariomycetes	1	1	1	0	1
Fungi	Tremellomycetes	1	1	1	0	1
Fungi	Ustilaginomycetes	1	0	1	0	0
Fungi	Orbiliomycetes	0	1	0	0	0

## Sheet: Order
Domain/Kingdom	Taxon	Soil_ICul	Soil_DCul	Water_ICul	Water_DCul	Coral_ICul
Archaea	Aciduliprofundales	0	0	1	0	1
Archaea	Archaeoglobales	0	0	1	0	1
Archaea	Halobacteriales	0	0	1	0	1
Archaea	Korarchaeales	0	0	0	0	1
Archaea	Methanobacteriales	0	0	1	0	1
Archaea	Methanococcales	0	0	1	0	1
Archaea	Methanomicrobiales	0	0	1	0	1
Archaea	Methanopyrales	0	0	1	0	1
Archaea	Methanosarcinales	0	0	1	0	1
Archaea	Methanotrichales	0	0	0	0	1
Archaea	Nitrososphaerales	0	0	1	0	1
Archaea	Sulfolobales	0	0	1	0	1
Archaea	Thermococcales	0	0	1	0	1
Archaea	Thermofilales	0	0	1	0	1
Archaea	Thermoplasmatales	0	0	1	0	1
Archaea	Thermoproteales	0	0	1	0	1
Bacteria	Acetivibrionales	0	0	1	0	1
Bacteria	Acetobacterales	1	0	1	0	1
Bacteria	Acholeplasmatales	0	0	1	0	1
Bacteria	Acidaminococcales	0	0	1	0	1
Bacteria	Acidimicrobiales	0	1	1	0	1
Bacteria	Acidithiobacillales	0	0	1	0	1
Bacteria	Acidobacteria order iii1-15	0	1	0	0	0
Bacteria	Acidobacteriales	1	0	1	0	1
Bacteria	Acidothermales	1	0	1	0	1
Bacteria	Actinomycetales	0	1	1	0	1
Bacteria	Alicyclobacillales	0	0	1	1	1
Bacteria	Ammonifexales	0	0	1	0	1
Bacteria	Aquificales	0	0	1	0	1
Bacteria	Azospirillales	0	0	1	0	1
Bacteria	Babeliales	1	0	0	0	0
Bacteria	Bacillales	0	0	1	0	1
Bacteria	Bacteroidales	0	0	1	0	1
Bacteria	Balneolales	0	0	0	1	0
Bacteria	Bdellovibrionales	1	0	0	0	0
Bacteria	Beggiatoales	0	0	1	0	1
Bacteria	Borreliales	0	0	1	0	1
Bacteria	Brachyspirales	0	0	1	0	1
Bacteria	Bryobacterales	1	0	1	0	1
Bacteria	Burkholderiales	1	1	1	1	1
Bacteria	Caldicellulosiruptorales	0	0	1	0	1
Bacteria	Campylobacterales	0	0	1	0	1
Bacteria	Carboxydothermales	0	0	1	0	1
Bacteria	Cardiobacteriales	0	0	1	0	1
Bacteria	Caulobacterales	1	0	1	0	1
Bacteria	Chitinophagales	1	0	1	0	1
Bacteria	Chlamydiales	1	0	1	0	1
Bacteria	Chloracidobacteriales	0	0	1	0	1
Bacteria	Chloroacidobacteria order RB41	0	1	0	0	0
Bacteria	Chlorobiales	0	0	1	0	1
Bacteria	Chloroflexales	0	0	1	0	1
Bacteria	Chromatiales	0	0	1	0	1
Bacteria	Chrysiogenales	0	0	1	0	1
Bacteria	Chthoniobacterales	1	0	1	0	1
Bacteria	Chthonomonadales	1	0	0	0	0
Bacteria	Clostridiales	0	0	1	0	1
Bacteria	Coprothermobacterales	0	0	1	0	1
Bacteria	Coriobacteriales	0	0	1	0	1
Bacteria	Coxiellales	1	0	1	0	1
Bacteria	Cyanobacteriales	0	0	1	0	1
Bacteria	Cytophagales	1	0	1	1	1
Bacteria	Deferribacterales	0	0	1	0	1
Bacteria	Dehalococcoidales	0	0	1	0	1
Bacteria	Deinococcales	0	0	1	0	1
Bacteria	Desulfarculales	0	0	1	0	1
Bacteria	Desulfitobacteriales	0	0	1	0	1
Bacteria	Desulfobacterales	0	0	1	0	1
Bacteria	Desulfobulbales	0	0	1	0	1
Bacteria	Desulfotomaculales	0	0	1	0	1
Bacteria	Desulfovibrionales	0	0	1	0	1
Bacteria	Desulfurobacteriales	0	0	1	0	1
Bacteria	Desulfuromonadales	0	0	1	0	1
Bacteria	Dethiobacterales	0	0	1	0	1
Bacteria	Dictyoglomales	0	0	1	0	1
Bacteria	Ectothiorhodospirales	0	0	1	0	1
Bacteria	Elsterales	1	0	0	0	0
Bacteria	Elusimicrobiales	0	0	1	0	1
Bacteria	Enterobacterales	0	0	1	1	1
Bacteria	Erysipelotrichales	0	0	1	0	1
Bacteria	Eubacteriales	0	0	1	0	1
Bacteria	Exiguobacterales	0	0	1	0	1
Bacteria	Fibrobacterales	0	0	1	0	1
Bacteria	Fimbriimonadales	1	0	0	0	0
Bacteria	Flavobacteriales	1	0	1	1	1
Bacteria	Francisellales	0	0	1	0	1
Bacteria	Fusobacteriales	0	0	1	0	1
Bacteria	Gaiellales	1	0	0	0	0
Bacteria	Gemmatales	1	0	1	0	0
Bacteria	Gemmatimonadales	1	0	1	0	1
Bacteria	Geobacterales	0	0	1	0	1
Bacteria	Gloeobacterales	0	0	1	0	0
Bacteria	Halanaerobiales	0	0	1	0	1
Bacteria	Haliangiales	1	0	1	0	1
Bacteria	Halobacteroidales	0	0	1	0	1
Bacteria	Haloplasmatales	0	0	1	0	1
Bacteria	Halothiobacillales	0	0	1	0	1
Bacteria	Heliobacteriales	0	0	1	0	1
Bacteria	Hydrogenothermales	0	0	1	0	1
Bacteria	IMCC26256	1	0	0	0	0
Bacteria	Isosphaerales	1	0	1	0	1
Bacteria	Ktedonobacterales	1	0	1	0	1
Bacteria	Kyrpidiales	0	0	1	0	1
Bacteria	Lachnospirales	0	0	1	0	1
Bacteria	Lactobacillales	0	0	1	0	1
Bacteria	Legionellales	1	0	1	0	1
Bacteria	Lentisphaerales	0	0	1	0	1
Bacteria	Leptospirales	0	0	1	0	1
Bacteria	Leptospirillales	0	0	1	0	1
Bacteria	Magnetococcales	0	0	1	0	1
Bacteria	Mariprofundales	0	0	1	0	1
Bacteria	Methylacidiphilales	0	0	1	0	1
Bacteria	Methylococcales	0	0	1	0	1
Bacteria	Methylophilales	0	0	1	0	0
Bacteria	Micropepsales	1	0	0	0	0
Bacteria	Microtrichales	1	0	0	0	0
Bacteria	Moorellales	0	0	1	0	1
Bacteria	Mycobacteriales	1	0	1	0	1
Bacteria	Mycoplasmatales	0	0	1	0	1
Bacteria	Myxococcales	1	0	1	0	1
Bacteria	Nannocystales	0	0	1	1	1
Bacteria	Natranaerobiales	0	0	1	0	1
Bacteria	Nautiliales	0	0	1	0	1
Bacteria	Nitrococcales	0	0	1	0	1
Bacteria	Nitrosococcales	0	0	1	0	1
Bacteria	Nitrospirales	0	0	0	0	1
Bacteria	Obscuribacterales	1	0	0	0	0
Bacteria	Oligoflexales	1	0	0	0	0
Bacteria	Opitutales	1	0	1	1	1
Bacteria	Oscillospirales	0	0	1	0	1
Bacteria	Paenibacillales	0	0	1	0	1
Bacteria	Parvibaculales	0	0	1	0	1
Bacteria	Pedosphaerales	1	0	1	0	1
Bacteria	Pelagibacterales	0	0	1	1	1
Bacteria	Peptostreptococcales	0	0	1	0	1
Bacteria	Petrotogales	0	0	1	0	1
Bacteria	Phycisphaerales	0	0	0	1	0
Bacteria	Pirellulales	1	0	1	1	1
Bacteria	Piscirickettsiales	0	0	0	1	0
Bacteria	Planctomycetales	1	0	1	0	1
Bacteria	Polyangiales	1	0	1	0	1
Bacteria	Propionibacteriales	1	0	1	0	1
Bacteria	PS1	0	0	1	0	1
Bacteria	Pseudomonadales	1	0	1	1	1
Bacteria	Puniceispirillales	0	0	1	0	1
Bacteria	Rhizobiales	1	1	1	1	1
Bacteria	Rhodobacterales	0	0	1	1	1
Bacteria	Rhodospirillales	0	0	1	1	1
Bacteria	Rhodothermales	0	0	1	1	1
Bacteria	Rickettsiales	0	0	1	0	1
Bacteria	Rubrobacterales	0	0	1	0	1
Bacteria	Saccharimonadales	1	0	0	0	0
Bacteria	Selenomonadales	0	0	1	0	1
Bacteria	Silvanigrellales	1	0	0	0	0
Bacteria	Solirubrobacterales	1	0	1	0	1
Bacteria	Sphingobacteriales	1	0	1	0	1
Bacteria	Sphingomonadales	0	1	1	1	1
Bacteria	Sporomusales	0	0	1	0	1
Bacteria	Staphylococcales	0	0	1	0	1
Bacteria	Streptomycetales	0	0	1	0	1
Bacteria	Streptosporangiales	0	0	1	0	1
Bacteria	Subgroup 13	1	0	0	0	0
Bacteria	Subgroup 2	1	0	0	0	0
Bacteria	Subgroup 5	1	0	0	0	0
Bacteria	Subgroup 7	1	0	0	0	0
Bacteria	Synechococcales	0	0	1	1	1
Bacteria	Synergistales	0	0	1	0	1
Bacteria	Syntrophales	0	0	1	0	1
Bacteria	Syntrophobacterales	0	0	1	0	1
Bacteria	Syntrophomonadales	0	0	1	0	1
Bacteria	Tepidisphaerales	1	0	0	0	0
Bacteria	Thermaerobacterales	0	0	1	0	1
Bacteria	Thermincolales	0	0	1	0	1
Bacteria	Thermoactinomycetales	0	0	0	0	1
Bacteria	Thermoanaerobacterales	0	0	1	0	1
Bacteria	Thermobaculales	0	0	1	0	1
Bacteria	Thermodesulfovibrionales	0	0	1	0	1
Bacteria	Thermomicrobiales	0	0	1	0	1
Bacteria	Thermosediminibacterales	0	0	1	0	1
Bacteria	Thermosynechococcales	0	0	1	0	1
Bacteria	Thermotogales	0	0	1	0	1
Bacteria	Thiomicrospirales	0	0	1	0	1
Bacteria	Tissierellales	0	0	1	0	1
Bacteria	Treponematales	0	0	1	0	1
Bacteria	Veillonellales	0	0	1	0	1
Bacteria	Verrucomicrobiales	0	0	1	1	1
Bacteria	Vicinamibacterales	1	0	0	0	0
Bacteria	Victivallales	0	0	1	0	1
Bacteria	Xanthomonadales	1	1	1	1	1
Fungi	Agaricales	1	0	1	0	1
Fungi	Amphisphaeriales	1	0	0	0	0
Fungi	Annulatascales	1	0	0	0	0
Fungi	Arachnomycetales	1	0	0	0	0
Fungi	Archaeorhizomycetales	1	0	0	0	0
Fungi	Atractiellales	1	0	0	0	0
Fungi	Auriculariales	1	0	0	0	0
Fungi	Botryosphaeriales	1	1	0	0	0
Fungi	Cantharellales	1	0	0	0	0
Fungi	Capnodiales	1	0	0	0	1
Fungi	Chaetosphaeriales	1	0	0	0	0
Fungi	Chaetothyriales	1	0	0	0	0
Fungi	Chytridiales	1	0	0	0	0
Fungi	Coniochaetales	1	0	0	0	0
Fungi	Cystofilobasidiales	1	0	0	0	0
Fungi	Diaporthales	1	0	0	0	0
Fungi	Dissociodihaplophasida	0	0	1	0	1
Fungi	Distoseptisporales	1	0	0	0	0
Fungi	Diversisporales	1	0	0	0	0
Fungi	Dothideales	1	0	0	0	0
Fungi	Erysiphales	1	0	0	0	0
Fungi	Erythrobasidiales	1	0	0	0	0
Fungi	Eurotiales	1	0	1	0	1
Fungi	Filobasidiales	1	0	0	0	0
Fungi	Glomerales	1	0	0	0	0
Fungi	Glomerellales	1	0	0	0	1
Fungi	Helotiales	1	0	1	0	1
Fungi	Hymenochaetales	1	0	0	0	0
Fungi	Hypocreales	1	1	1	0	1
Fungi	Hysteriales	1	0	0	0	0
Fungi	Kickxellales	1	0	0	0	0
Fungi	Kriegeriales	1	0	0	0	0
Fungi	Lecanorales	1	0	0	0	0
Fungi	Leucosporidiales	1	0	0	0	0
Fungi	Magnaporthales	1	0	1	0	1
Fungi	Malasseziales	1	0	1	0	1
Fungi	Medeolariales	1	0	0	0	0
Fungi	Mortierellales	1	1	0	0	0
Fungi	Mucorales	1	0	0	0	0
Fungi	Neocallimastigales	0	0	0	0	1
Fungi	Onygenales	0	0	1	0	1
Fungi	Ophiostomatales	1	0	0	0	1
Fungi	Ostropales	1	0	0	0	0
Fungi	Paraglomerales	1	0	0	0	0
Fungi	Pezizales	1	0	0	0	0
Fungi	Phaeomoniellales	1	0	0	0	0
Fungi	Pleosporales	1	0	1	0	1
Fungi	Pneumocystales	0	0	1	0	0
Fungi	Polyporales	1	0	0	0	1
Fungi	Pucciniales	0	0	1	0	1
Fungi	Rhizophydiales	1	0	0	0	0
Fungi	Rhytismatales	1	0	0	0	0
Fungi	Russulales	1	0	0	0	0
Fungi	Saccharomycetales	1	0	1	0	1
Fungi	Sebacinales	1	0	0	0	0
Fungi	Sordariales	1	0	1	0	1
Fungi	Spizellomycetales	1	0	0	0	0
Fungi	Sporidiobolales	1	0	0	0	0
Fungi	Thelebolales	1	0	0	0	0
Fungi	Togniniales	1	0	0	0	0
Fungi	Trechisporales	1	0	0	0	0
Fungi	Tremellales	1	0	1	0	1
Fungi	Trichosporonales	1	0	0	0	0
Fungi	Umbelopsidales	1	0	0	0	0
Fungi	Ustilaginales	1	0	1	0	0
Fungi	Venturiales	1	0	0	0	0
Fungi	Xylariales	1	0	0	0	0

## Sheet: Family
Domain/Kingdom	Taxon	Soil_ICul	Water_ICul	Water_DCul	Coral_ICul
Archaea	Aciduliprofundaceae	0	1	0	1
Archaea	Archaeoglobaceae	0	1	0	1
Archaea	Desulfurococcaceae	0	1	0	1
Archaea	Haladaptataceae	0	0	0	1
Archaea	Halalkalicoccaceae	0	1	0	1
Archaea	Haloarculaceae	0	1	0	1
Archaea	Halobacteriaceae	0	1	0	1
Archaea	Haloferacaceae	0	1	0	1
Archaea	Ignicoccaceae	0	0	0	1
Archaea	Ignisphaeraceae	0	1	0	0
Archaea	Korarchaeaceae	0	0	0	1
Archaea	Methanobacteriaceae	0	1	0	1
Archaea	Methanocaldococcaceae	0	1	0	1
Archaea	Methanococcaceae	0	1	0	1
Archaea	Methanocorpusculaceae	0	0	0	1
Archaea	Methanoculleaceae	0	1	0	1
Archaea	Methanomicrobiaceae	0	1	0	0
Archaea	Methanopyraceae	0	1	0	1
Archaea	Methanoregulaceae	0	1	0	1
Archaea	Methanosarcinaceae	0	1	0	1
Archaea	Methanosphaerulaceae	0	0	0	1
Archaea	Methanospirillaceae	0	1	0	1
Archaea	Methanothermaceae	0	1	0	1
Archaea	Methanothermobacteraceae	0	1	0	1
Archaea	Methanotrichaceae	0	0	0	1
Archaea	Natrialbaceae	0	1	0	1
Archaea	Nitrosopumilaceae	0	1	0	1
Archaea	Nitrososphaeraceae	0	0	0	1
Archaea	Sulfolobaceae	0	1	0	1
Archaea	Thermocladiaceae	0	1	0	1
Archaea	Thermococcaceae	0	1	0	1
Archaea	Thermofilaceae	0	1	0	1
Archaea	Thermoplasmataceae	0	1	0	1
Archaea	Thermoproteaceae	0	0	0	1
Bacteria	Acetivibrionaceae	0	1	0	1
Bacteria	Acetobacteraceae	1	1	0	1
Bacteria	Acetohalobiaceae	0	1	0	1
Bacteria	Acetomicrobiaceae	0	1	0	1
Bacteria	Acholeplasmataceae	0	1	0	1
Bacteria	Acidaminococcaceae	0	1	0	1
Bacteria	Acidimicrobiaceae	0	1	0	1
Bacteria	Acidithiobacillaceae	0	1	0	1
Bacteria	Acidobacteriaceae	1	1	0	1
Bacteria	Acidothermaceae	1	1	0	1
Bacteria	Actinomycetaceae	0	1	0	1
Bacteria	AEGEAN_112	0	0	1	0
Bacteria	Aerococcaceae	0	1	0	1
Bacteria	Aeromonadaceae	0	1	0	1
Bacteria	Akkermansiaceae	0	1	0	1
Bacteria	Alcanivoracaceae	0	1	1	1
Bacteria	Alicyclobacillaceae	0	1	1	1
Bacteria	Alteromonadaceae	0	1	0	1
Bacteria	Aminobacteriaceae	0	1	0	1
Bacteria	Ammonificaceae	0	1	0	1
Bacteria	Amoebophilaceae	0	1	0	1
Bacteria	Anaerofustaceae	0	1	0	0
Bacteria	Anaeromyxobacteraceae	0	1	0	1
Bacteria	Anaplasmataceae	0	1	0	1
Bacteria	Anoxybacillaceae	0	1	0	1
Bacteria	Aquaspirillaceae	0	1	0	1
Bacteria	Aquificaceae	0	1	0	1
Bacteria	Arcobacteraceae	0	1	0	1
Bacteria	Atopobiaceae	0	1	0	1
Bacteria	Azospirillaceae	0	1	0	1
Bacteria	Babeliaceae	1	0	0	0
Bacteria	Bacillaceae	0	1	0	1
Bacteria	Bacteroidaceae	0	1	0	1
Bacteria	Balneolaceae	0	0	1	0
Bacteria	Bdellovibrionaceae	1	0	0	0
Bacteria	Beggiatoaceae	0	1	0	1
Bacteria	Beijerinckiaceae	1	1	0	1
Bacteria	Beutenbergiaceae	0	1	0	1
Bacteria	Bifidobacteriaceae	0	1	0	1
Bacteria	Blattabacteriaceae	0	1	0	1
Bacteria	Borreliaceae	0	1	0	1
Bacteria	Brachyspiraceae	0	1	0	1
Bacteria	Bradyrhizobiaceae	0	1	1	1
Bacteria	Brevibacteriaceae	0	0	0	1
Bacteria	Bryobacteraceae	1	1	0	1
Bacteria	Burkholderiaceae	1	1	1	1
Bacteria	Caldicellulosiruptoraceae	0	1	0	1
Bacteria	Calditerrivibrionaceae	0	1	0	1
Bacteria	Campylobacteraceae	0	1	0	1
Bacteria	Carboxydothermaceae	0	1	0	1
Bacteria	Cardiobacteriaceae	0	1	0	1
Bacteria	Carnobacteriaceae	0	1	0	0
Bacteria	Catenulisporaceae	0	1	0	1
Bacteria	Caulobacteraceae	1	1	0	1
Bacteria	Cellulomonadaceae	0	1	0	1
Bacteria	Cellulosilyticaceae	0	1	0	1
Bacteria	Cellvibrionaceae	0	1	0	1
Bacteria	Chitinophagaceae	1	1	0	1
Bacteria	Chlamydiaceae	0	1	0	1
Bacteria	Chloracidobacteriaceae	0	1	0	1
Bacteria	Chlorobiaceae	0	1	0	1
Bacteria	Chloroflexaceae	0	1	0	1
Bacteria	Chromatiaceae	0	1	0	1
Bacteria	Chromobacteriaceae	0	1	0	1
Bacteria	Chrysiogenaceae	0	1	0	1
Bacteria	Chthoniobacteraceae	1	1	0	1
Bacteria	Chthonomonadaceae	1	0	0	0
Bacteria	Clostridiaceae	0	1	0	1
Bacteria	Cohaesibacteraceae	0	0	1	0
Bacteria	Colwelliaceae	0	0	1	0
Bacteria	Comamonadaceae	1	1	0	1
Bacteria	Coprobacillaceae	0	1	0	1
Bacteria	Coprothermobacteraceae	0	1	0	1
Bacteria	Coriobacteriaceae	0	1	0	1
Bacteria	Coxiellaceae	1	1	0	1
Bacteria	Cryomorphaceae	0	0	1	0
Bacteria	Cyanobiaceae	0	1	0	1
Bacteria	Cyclobacteriaceae	0	1	0	1
Bacteria	Cytophagaceae	0	1	0	1
Bacteria	Dehalococcoidaceae	0	1	0	1
Bacteria	Deinococcaceae	0	1	0	1
Bacteria	Denitrovibrionaceae	0	1	0	1
Bacteria	Dermabacteraceae	0	0	0	1
Bacteria	Dermatophilaceae	0	1	0	1
Bacteria	Desulfarculaceae	0	1	0	1
Bacteria	Desulfatibacillaceae	0	1	0	1
Bacteria	Desulfitobacteriaceae	0	1	0	1
Bacteria	Desulfobacteraceae	0	1	0	1
Bacteria	Desulfobulbaceae	0	1	0	1
Bacteria	Desulfococcaceae	0	1	0	1
Bacteria	Desulfohalobiaceae	0	1	0	1
Bacteria	Desulfomicrobiaceae	0	1	0	1
Bacteria	Desulfonatronovibrionaceae	0	1	0	1
Bacteria	Desulforudaceae	0	1	0	1
Bacteria	Desulfotomaculaceae	0	1	0	1
Bacteria	Desulfovibrionaceae	0	1	0	1
Bacteria	Desulfurivibrionaceae	0	1	0	1
Bacteria	Desulfurobacteriaceae	0	1	0	1
Bacteria	Desulfuromonadaceae	0	1	0	1
Bacteria	Dethiobacteraceae	0	1	0	1
Bacteria	Dethiosulfovibrionaceae	0	1	0	1
Bacteria	Dialisteraceae	0	1	0	1
Bacteria	Dictyoglomaceae	0	1	0	1
Bacteria	Eggerthellaceae	0	1	0	1
Bacteria	Elusimicrobiaceae	0	1	0	1
Bacteria	Enterobacteriaceae	0	1	1	1
Bacteria	Enterococcaceae	0	1	0	1
Bacteria	Erysipelotrichaceae	0	1	0	1
Bacteria	Ethanoligenenaceae	0	0	0	1
Bacteria	Eubacteriaceae	0	1	0	1
Bacteria	Exiguobacteraceae	0	1	0	1
Bacteria	Fervidobacteriaceae	0	1	0	1
Bacteria	Fibrobacteraceae	0	1	0	1
Bacteria	Filifactoraceae	0	1	0	0
Bacteria	Fimbriimonadaceae	1	0	0	0
Bacteria	Flammeovirgaceae	0	1	1	0
Bacteria	Flavobacteriaceae	1	1	1	1
Bacteria	Francisellaceae	0	1	0	1
Bacteria	Frankiaceae	0	1	0	1
Bacteria	Fusobacteriaceae	0	1	0	1
Bacteria	Gallionellaceae	0	1	0	1
Bacteria	Gemellaceae	0	1	0	1
Bacteria	Gemmataceae	1	1	0	0
Bacteria	Gemmatimonadaceae	1	0	0	0
Bacteria	Geobacteraceae	0	1	0	1
Bacteria	Geodermatophilaceae	0	1	0	1
Bacteria	Gimesiaceae	1	0	0	0
Bacteria	Gloeobacteraceae	0	1	0	0
Bacteria	Halanaerobiaceae	0	1	0	1
Bacteria	Haliangiaceae	1	1	0	1
Bacteria	Halieaceae	0	1	0	1
Bacteria	Halobacillaceae	0	1	0	0
Bacteria	Halomonadaceae	0	1	1	1
Bacteria	Halorhodospiraceae	0	1	0	1
Bacteria	Halothermotrichaceae	0	1	0	1
Bacteria	Halothiobacillaceae	0	1	0	1
Bacteria	Hapalosiphonaceae	0	1	0	0
Bacteria	Helicobacteraceae	0	1	0	1
Bacteria	Heliobacteriaceae	0	1	0	1
Bacteria	Herpetosiphonaceae	0	1	0	1
Bacteria	HTCC2089	0	0	1	0
Bacteria	HTCC2188	0	0	1	0
Bacteria	Hydrogenobaculaceae	0	0	0	1
Bacteria	Hydrogenothermaceae	0	1	0	1
Bacteria	Hyphomicrobiaceae	1	1	1	1
Bacteria	Hyphomonadaceae	0	1	0	1
Bacteria	Inquilinaceae	1	0	0	0
Bacteria	Isosphaeraceae	1	1	0	1
Bacteria	Kangiellaceae	0	1	0	1
Bacteria	Kineococcaceae	0	1	0	1
Bacteria	Koribacteraceae	1	1	0	1
Bacteria	Kosmotogaceae	0	1	0	1
Bacteria	Kribbellaceae	0	1	0	1
Bacteria	Ktedonobacteraceae	1	1	0	1
Bacteria	Kyrpidiaceae	0	1	0	1
Bacteria	Lachnospiraceae	0	1	0	1
Bacteria	Lactobacillaceae	0	1	0	1
Bacteria	Legionellaceae	1	1	0	1
Bacteria	Lentisphaeraceae	0	1	0	1
Bacteria	Leptospiraceae	0	1	0	1
Bacteria	Leptospirillaceae	0	1	0	1
Bacteria	Leptotrichiaceae	0	1	0	1
Bacteria	Listeriaceae	0	1	0	1
Bacteria	Magnetococcaceae	0	1	0	1
Bacteria	Magnetospirillaceae	0	1	0	0
Bacteria	Maricaulaceae	0	1	0	1
Bacteria	Marinicellaceae	0	0	1	0
Bacteria	Marinithermaceae	0	1	0	1
Bacteria	Marinomonadaceae	0	1	0	1
Bacteria	Mariprofundaceae	0	1	0	1
Bacteria	Megasphaeraceae	0	1	0	1
Bacteria	Methylacidiphilaceae	0	1	0	1
Bacteria	Methylococcaceae	0	1	0	1
Bacteria	Methylomonadaceae	0	1	0	1
Bacteria	Methylophagaceae	0	1	0	1
Bacteria	Methylophilaceae	0	1	0	1
Bacteria	Microbacteriaceae	0	1	0	1
Bacteria	Microchaetaceae	0	0	0	1
Bacteria	Micrococcaceae	0	1	0	1
Bacteria	Microcoleaceae	0	1	0	1
Bacteria	Microcystaceae	0	1	0	1
Bacteria	Micromonosporaceae	1	1	0	1
Bacteria	Micropepsaceae	1	0	0	0
Bacteria	Microscillaceae	1	1	0	1
Bacteria	Moorellaceae	0	1	0	1
Bacteria	Moraxellaceae	1	1	0	1
Bacteria	Moritellaceae	0	1	0	1
Bacteria	Mycobacteriaceae	1	1	0	1
Bacteria	Mycoplasmataceae	0	1	0	1
Bacteria	Mycoplasmoidaceae	0	1	0	0
Bacteria	Myxococcaceae	1	1	0	1
Bacteria	Nakamurellaceae	0	1	0	1
Bacteria	Nannocystaceae	0	1	1	1
Bacteria	Natranaerobiaceae	0	1	0	1
Bacteria	Natronincolaceae	0	1	0	1
Bacteria	Natronospirillaceae	0	1	0	1
Bacteria	Nautiliaceae	0	1	0	1
Bacteria	Neisseriaceae	0	1	0	1
Bacteria	Nitrincolaceae	0	1	0	1
Bacteria	Nitrococcaceae	0	1	0	1
Bacteria	Nitrosococcaceae	0	1	0	1
Bacteria	Nitrosomonadaceae	0	1	0	1
Bacteria	Nitrospiraceae	0	0	0	1
Bacteria	Nocardioidaceae	1	1	0	1
Bacteria	Nostocaceae	0	1	0	1
Bacteria	NS9	0	0	1	0
Bacteria	Obscuribacteraceae	1	0	0	0
Bacteria	Oceanospirillaceae	0	1	1	1
Bacteria	OCS155	0	0	1	0
Bacteria	Oleiphilaceae	0	1	1	1
Bacteria	OM60	0	0	1	0
Bacteria	Opitutaceae	1	1	1	1
Bacteria	Oscillospiraceae	0	1	0	1
Bacteria	Paenibacillaceae	0	1	0	1
Bacteria	Paludibacteraceae	0	1	0	1
Bacteria	Parachlamydiaceae	0	1	0	1
Bacteria	Parvibaculaceae	0	1	0	1
Bacteria	Parvularculaceae	0	1	0	1
Bacteria	Pasteurellaceae	0	1	0	1
Bacteria	Pedosphaeraceae	1	1	0	1
Bacteria	Pelagibacteraceae	0	1	1	1
Bacteria	Pelobacteraceae	0	1	0	1
Bacteria	Peptoniphilaceae	0	1	0	1
Bacteria	Peptostreptococcaceae	0	1	0	1
Bacteria	Petrotogaceae	0	1	0	1
Bacteria	Phormidiaceae	0	1	0	1
Bacteria	Phycisphaeraceae	0	0	1	0
Bacteria	Phyllobacteriaceae	0	0	1	0
Bacteria	Pirellulaceae	1	1	1	1
Bacteria	Piscirickettsiaceae	0	0	1	0
Bacteria	Planctomycetaceae	0	1	0	1
Bacteria	Planococcaceae	0	1	0	1
Bacteria	Polyangiaceae	0	1	0	1
Bacteria	Porphyromonadaceae	0	1	0	1
Bacteria	Prochlorotrichaceae	0	0	0	1
Bacteria	Propionibacteriaceae	0	1	0	1
Bacteria	Pseudoalteromonadaceae	0	0	1	0
Bacteria	Pseudomonadaceae	1	1	1	1
Bacteria	Pseudonocardiaceae	0	1	0	1
Bacteria	Psychromonadaceae	0	1	0	1
Bacteria	Puniceicoccaceae	0	1	0	1
Bacteria	Puniceispirillaceae	0	1	0	1
Bacteria	Rhizobiaceae	0	1	0	1
Bacteria	Rhodanobacteraceae	1	0	0	0
Bacteria	Rhodobacteraceae	0	1	1	1
Bacteria	Rhodocyclaceae	0	1	0	1
Bacteria	Rhodomicrobiaceae	1	1	0	1
Bacteria	Rhodospirillaceae	0	1	1	1
Bacteria	Rhodothermaceae	0	1	1	1
Bacteria	Rickettsiaceae	0	1	0	1
Bacteria	Rikenellaceae	0	1	0	1
Bacteria	Roseiflexaceae	0	1	0	1
Bacteria	Rubrobacteraceae	0	1	0	1
Bacteria	Ruminococcaceae	0	1	0	1
Bacteria	Salibacteraceae	1	0	0	0
Bacteria	Salinibacteraceae	0	1	0	1
Bacteria	Sediminispirochaetaceae	0	1	0	1
Bacteria	Selenomonadaceae	0	1	0	1
Bacteria	Shewanellaceae	0	1	1	1
Bacteria	Silvanigrellaceae	1	0	0	0
Bacteria	Simkaniaceae	1	1	0	0
Bacteria	Solirubrobacteraceae	1	1	0	1
Bacteria	Sphingobacteriaceae	1	1	0	1
Bacteria	Sphingomonadaceae	0	1	1	1
Bacteria	Spirochaetaceae	0	1	0	1
Bacteria	Spirosomaceae	0	1	0	1
Bacteria	Staphylococcaceae	0	1	0	1
Bacteria	Stappiaceae	0	1	0	1
Bacteria	Streptococcaceae	0	1	0	1
Bacteria	Streptomycetaceae	0	1	0	1
Bacteria	Streptosporangiaceae	0	1	0	1
Bacteria	Succinivibrionaceae	0	1	0	0
Bacteria	Sulfurimonadaceae	0	1	0	1
Bacteria	Sulfurospirillaceae	0	1	0	1
Bacteria	Sulfurovaceae	0	1	0	1
Bacteria	Synechococcaceae	0	1	1	1
Bacteria	Synergistaceae	0	1	0	1
Bacteria	Syntrophaceae	0	1	0	1
Bacteria	Syntrophobacteraceae	0	1	0	1
Bacteria	Syntrophomonadaceae	0	1	0	1
Bacteria	Syntrophothermaceae	0	1	0	1
Bacteria	Tannerellaceae	0	1	0	1
Bacteria	Thermaceae	0	1	0	1
Bacteria	Thermaerobacteraceae	0	1	0	1
Bacteria	Thermincolaceae	0	1	0	1
Bacteria	Thermoactinomycetaceae	0	0	0	1
Bacteria	Thermoanaerobacteraceae	0	1	0	1
Bacteria	Thermobaculaceae	0	1	0	1
Bacteria	Thermodesulfovibrionaceae	0	1	0	1
Bacteria	Thermomicrobiaceae	0	1	0	1
Bacteria	Thermomonosporaceae	0	1	0	1
Bacteria	Thermosediminibacteraceae	0	1	0	1
Bacteria	Thermosinaceae	0	1	0	1
Bacteria	Thermosynechococcaceae	0	1	0	1
Bacteria	Thermotogaceae	0	1	0	1
Bacteria	Thioalkalivibrionaceae	0	1	0	1
Bacteria	Thiobacillaceae	0	1	0	1
Bacteria	Thioglobaceae	0	1	0	1
Bacteria	Thiomicrospiraceae	0	1	0	1
Bacteria	Treponemataceae	0	1	0	1
Bacteria	Trueperaceae	0	1	0	1
Bacteria	Turicibacteraceae	0	1	0	1
Bacteria	Veillonellaceae	0	1	0	1
Bacteria	Vermiphilaceae	1	0	0	0
Bacteria	Verrucomicrobiaceae	0	0	1	0
Bacteria	Vibrionaceae	0	1	1	1
Bacteria	Victivallaceae	0	1	0	1
Bacteria	Waddliaceae	0	1	0	1
Bacteria	Weeksellaceae	0	1	0	1
Bacteria	Xanthobacteraceae	1	1	0	1
Bacteria	Xanthomonadaceae	0	1	0	1
Fungi	Acaulosporaceae	1	0	0	0
Fungi	Acrocalymmaceae	1	0	0	0
Fungi	Agaricaceae	1	1	0	0
Fungi	Ajellomycetaceae	0	1	0	1
Fungi	Amorphothecaceae	1	0	0	0
Fungi	Amphisphaeriaceae	1	0	0	0
Fungi	Annulatascaceae	1	0	0	0
Fungi	Apiosporaceae	1	0	0	0
Fungi	Arachnomycetaceae	1	0	0	0
Fungi	Archaeorhizomycetaceae	1	0	0	0
Fungi	Arthrodermataceae	0	1	0	1
Fungi	Aspergillaceae	1	1	0	1
Fungi	Auriculariaceae	1	0	0	0
Fungi	Bionectriaceae	1	0	0	0
Fungi	Bombardiaceae	1	0	0	0
Fungi	Botryosphaeriaceae	1	0	0	0
Fungi	Bulleribasidiaceae	1	0	0	0
Fungi	Calloriaceae	1	0	0	0
Fungi	Ceratobasidiaceae	1	0	0	0
Fungi	Chaetomiaceae	1	1	0	1
Fungi	Chaetosphaeriaceae	1	0	0	0
Fungi	Chrysozymaceae	1	0	0	0
Fungi	Cladosporiaceae	1	0	0	0
Fungi	Clavariaceae	1	0	0	0
Fungi	Clavicipitaceae	1	1	0	1
Fungi	Coniochaetaceae	1	0	0	0
Fungi	Cordycipitaceae	1	0	0	0
Fungi	Cortinariaceae	1	0	0	0
Fungi	Cuniculitremaceae	1	0	0	0
Fungi	Cunninghamellaceae	1	0	0	0
Fungi	Cyphellophoraceae	1	0	0	0
Fungi	Debaryomycetaceae	1	1	0	1
Fungi	Dermateaceae	1	0	0	0
Fungi	Diaporthaceae	1	0	0	0
Fungi	Dictyosporiaceae	1	0	0	0
Fungi	Didymellaceae	1	0	0	0
Fungi	Didymosphaeriaceae	1	0	0	0
Fungi	Discinellaceae	1	0	0	0
Fungi	Distoseptisporaceae	1	0	0	0
Fungi	Entolomataceae	1	0	0	0
Fungi	Eremomycetaceae	1	0	0	0
Fungi	Eremotheciaceae	0	0	0	1
Fungi	Erythrobasidiaceae	1	0	0	0
Fungi	Ganodermataceae	1	0	0	0
Fungi	Glomeraceae	1	0	0	0
Fungi	Glomerellaceae	1	0	0	1
Fungi	Graphostromataceae	1	0	0	0
Fungi	Hamatocanthoscyphaceae	1	0	0	0
Fungi	Helotiaceae	1	0	0	0
Fungi	Herpotrichiellaceae	1	0	0	0
Fungi	Hyaloscyphaceae	1	0	0	0
Fungi	Hydnangiaceae	0	1	0	1
Fungi	Hydnodontaceae	1	0	0	0
Fungi	Hygrophoraceae	1	0	0	0
Fungi	Hymenochaetaceae	1	0	0	0
Fungi	Hyphodiscaceae	1	0	0	0
Fungi	Hypocreaceae	1	0	0	0
Fungi	Hypoxylaceae	1	0	0	0
Fungi	Kickxellaceae	1	0	0	0
Fungi	Kriegeriaceae	1	0	0	0
Fungi	Lasiosphaeriaceae	1	0	0	1
Fungi	Lecanoraceae	1	0	0	0
Fungi	Leucosporidiaceae	1	0	0	0
Fungi	Lipomycetaceae	1	0	0	0
Fungi	Lophiostomataceae	1	0	0	0
Fungi	Magnaporthaceae	1	0	0	0
Fungi	Malasseziaceae	1	1	0	1
Fungi	Marasmiaceae	0	1	0	1
Fungi	Meripilaceae	1	0	0	0
Fungi	Metschnikowiaceae	0	1	0	1
Fungi	Mollisiaceae	1	0	0	0
Fungi	Montagnulaceae	1	0	0	0
Fungi	Mortierellaceae	1	0	0	0
Fungi	Mrakiaceae	1	0	0	0
Fungi	Mucoraceae	1	0	0	0
Fungi	Mycenaceae	1	0	0	0
Fungi	Mycosphaerellaceae	1	0	0	1
Fungi	Myrotheciomycetaceae	1	0	0	0
Fungi	Nectriaceae	1	1	0	1
Fungi	Neocallimastigaceae	0	0	0	1
Fungi	Neodevriesiaceae	1	0	0	0
Fungi	Nosematidae	0	1	0	1
Fungi	Onygenaceae	0	1	0	1
Fungi	Ophiocordycipitaceae	1	0	0	1
Fungi	Ophiostomataceae	1	0	0	1
Fungi	Paraglomeraceae	1	0	0	0
Fungi	Pestalotiopsidaceae	1	0	0	0
Fungi	Pezizellaceae	1	0	0	0
Fungi	Phaeosphaeriaceae	1	0	0	1
Fungi	Phleogenaceae	1	0	0	0
Fungi	Pichiaceae	1	1	0	0
Fungi	Piskurozymaceae	1	0	0	0
Fungi	Plectosphaerellaceae	1	0	0	1
Fungi	Pleosporaceae	1	1	0	1
Fungi	Ploettnerulaceae	1	0	0	0
Fungi	Pluteaceae	1	0	0	0
Fungi	Pneumocystaceae	0	1	0	0
Fungi	Polyporaceae	0	0	0	1
Fungi	Psathyrellaceae	0	1	0	1
Fungi	Pseudeurotiaceae	1	0	0	0
Fungi	Pucciniaceae	0	1	0	1
Fungi	Pyriculariaceae	0	1	0	1
Fungi	Pyronemataceae	1	0	0	0
Fungi	Rhizophydiaceae	1	0	0	0
Fungi	Saccharomycetaceae	1	1	0	1
Fungi	Saccotheciaceae	1	0	0	0
Fungi	Schizophyllaceae	0	1	0	1
Fungi	Sclerotiniaceae	1	1	0	1
Fungi	Serendipitaceae	1	0	0	0
Fungi	Sordariaceae	0	1	0	1
Fungi	Spizellomycetaceae	1	0	0	0
Fungi	Sporidiobolaceae	1	0	0	0
Fungi	Stephanosporaceae	1	0	0	0
Fungi	Stereaceae	1	0	0	0
Fungi	Stictidaceae	1	0	0	0
Fungi	Sympoventuriaceae	1	0	0	0
Fungi	Syncephalastraceae	1	0	0	0
Fungi	Teratosphaeriaceae	1	0	0	0
Fungi	Terramycetaceae	1	0	0	0
Fungi	Thelebolaceae	1	0	0	0
Fungi	Thermoascaceae	1	0	0	0
Fungi	Togniniaceae	1	0	0	0
Fungi	Torulaceae	1	0	0	0
Fungi	Tremellaceae	1	1	0	1
Fungi	Tricholomataceae	1	0	0	0
Fungi	Trichomeriaceae	1	0	0	0
Fungi	Trichomonascaceae	1	0	0	0
Fungi	Trichosporonaceae	1	0	0	0
Fungi	Trimorphomycetaceae	1	0	0	0
Fungi	Typhulaceae	1	0	0	0
Fungi	Umbelopsidaceae	1	0	0	0
Fungi	Ustilaginaceae	1	1	0	0
Fungi	Venturiaceae	1	0	0	0
Fungi	Xylariaceae	1	0	0	0

## Sheet: Genus
Domain/Kingdom	Taxon	Soil_ICul	Water_ICul	Coral_ICul
Archaea	Aciduliprofundum	0	1	1
Archaea	Archaeoglobus	0	1	1
Archaea	Caldivirga	0	1	1
Archaea	Cenarchaeum	0	1	1
Archaea	Desulfurococcus	0	1	1
Archaea	Ferroglobus	0	1	1
Archaea	Haladaptatus	0	0	1
Archaea	Halalkalicoccus	0	1	1
Archaea	Haloarcula	0	1	1
Archaea	Halobacterium	0	1	1
Archaea	Haloferax	0	1	1
Archaea	Halogeometricum	0	1	1
Archaea	Halomicrobium	0	1	1
Archaea	Halorubrum	0	0	1
Archaea	Haloterrigena	0	0	1
Archaea	Ignicoccus	0	0	1
Archaea	Ignisphaera	0	1	0
Archaea	Korarchaeum	0	0	1
Archaea	Metallosphaera	0	1	0
Archaea	Methanobrevibacter	0	1	1
Archaea	Methanocaldococcus	0	1	1
Archaea	Methanococcoides	0	1	1
Archaea	Methanococcus	0	1	1
Archaea	Methanocorpusculum	0	0	1
Archaea	Methanoculleus	0	1	1
Archaea	Methanohalobium	0	1	1
Archaea	Methanohalophilus	0	1	1
Archaea	Methanolacinia	0	1	0
Archaea	Methanopyrus	0	1	1
Archaea	Methanoregula	0	1	1
Archaea	Methanosarcina	0	1	1
Archaea	Methanosphaera	0	0	1
Archaea	Methanosphaerula	0	0	1
Archaea	Methanospirillum	0	1	1
Archaea	Methanothermobacter	0	1	1
Archaea	Methanothermus	0	1	1
Archaea	Methanothrix	0	0	1
Archaea	Natrialba	0	1	1
Archaea	Nitrosopumilus	0	1	1
Archaea	Nitrososphaera	0	0	1
Archaea	Picrophilus	0	1	1
Archaea	Pyrobaculum	0	0	1
Archaea	Pyrococcus	0	1	1
Archaea	Staphylothermus	0	1	1
Archaea	Sulfolobus	0	1	1
Archaea	Thermococcus	0	1	1
Archaea	Thermofilum	0	1	1
Archaea	Thermoplasma	0	0	1
Archaea	Thermosphaera	0	0	1
Archaea	Vulcanisaeta	0	0	1
Bacteria	Acaryochloris	0	1	1
Bacteria	Accumulibacter	0	1	1
Bacteria	Acetivibrio	0	1	1
Bacteria	Acetohalobium	0	1	1
Bacteria	Acetomicrobium	0	1	1
Bacteria	Acholeplasma	0	0	1
Bacteria	Achromobacter	0	1	1
Bacteria	Acidaminococcus	0	1	1
Bacteria	Acidimicrobium	0	1	1
Bacteria	Acidiphilium	0	1	1
Bacteria	Acidipila	1	0	0
Bacteria	Acidithiobacillus	0	1	1
Bacteria	Acidobacterium	0	1	1
Bacteria	Acidothermus	1	1	1
Bacteria	Acidovorax	0	1	1
Bacteria	Acinetobacter	1	1	1
Bacteria	Actinoallomurus	0	1	0
Bacteria	Actinobacillus	0	1	1
Bacteria	Actinomadura	0	0	1
Bacteria	Actinomyces	0	1	1
Bacteria	Actinosynnema	0	1	1
Bacteria	Aerococcus	0	1	1
Bacteria	Aeromicrobium	0	1	1
Bacteria	Aeromonas	0	1	1
Bacteria	Afipia	0	1	1
Bacteria	Agathobacter	0	1	1
Bacteria	Aggregatibacter	0	1	1
Bacteria	Agrobacterium	0	1	1
Bacteria	Ahrensia	0	1	1
Bacteria	Akkermansia	0	1	1
Bacteria	Alcaligenes	0	1	0
Bacteria	Alcanivorax	0	1	1
Bacteria	Algoriphagus	0	1	1
Bacteria	Alicycliphilus	0	1	1
Bacteria	Alicyclobacillus	0	1	1
Bacteria	Aliivibrio	0	1	1
Bacteria	Alistipes	0	1	1
Bacteria	Alkalilimnicola	0	1	1
Bacteria	Alkaliphilus	0	1	1
Bacteria	Allochromatium	0	1	1
Bacteria	Alloprevotella	0	1	1
Bacteria	Allorhizobium	0	1	1
Bacteria	Alteromonas	0	1	1
Bacteria	Aminobacterium	0	1	1
Bacteria	Aminomonas	0	1	1
Bacteria	Ammonifex	0	1	1
Bacteria	Amoebophilus	0	1	1
Bacteria	Amycolatopsis	0	1	1
Bacteria	Anabaena	0	1	1
Bacteria	Anaerococcus	0	1	1
Bacteria	Anaerofustis	0	1	0
Bacteria	Anaeromyxobacter	0	1	1
Bacteria	Anaerostipes	0	1	0
Bacteria	Anaerotruncus	0	1	1
Bacteria	Anaplasma	0	1	1
Bacteria	Anoxybacillus	0	1	1
Bacteria	Aphanizomenon	0	0	1
Bacteria	Aquicella	1	0	0
Bacteria	Aquifex	0	1	1
Bacteria	Arcanobacterium	0	1	0
Bacteria	Arcobacter	0	1	1
Bacteria	Arthrobacter	0	1	1
Bacteria	Arthrospira	0	1	1
Bacteria	Asticcacaulis	0	1	1
Bacteria	Atopobium	0	1	1
Bacteria	Aurantimonas	0	1	1
Bacteria	Azospirillum	0	1	1
Bacteria	Azotobacter	0	1	1
Bacteria	Bacillus	0	1	1
Bacteria	Bacteroides	0	1	1
Bacteria	Bartonella	0	1	1
Bacteria	Basfia	0	1	1
Bacteria	Baumannia	0	1	0
Bacteria	Bdellovibrio	1	0	0
Bacteria	Beggiatoa	0	1	1
Bacteria	Beijerinckia	0	1	1
Bacteria	Bermanella	0	1	1
Bacteria	Beutenbergia	0	1	1
Bacteria	Bifidobacterium	0	1	1
Bacteria	Bilophila	0	1	1
Bacteria	Blastopirellula	0	1	1
Bacteria	Blattabacterium	0	1	1
Bacteria	Blautia	0	1	1
Bacteria	Blochmannia	0	1	0
Bacteria	Bordetella	0	1	0
Bacteria	Borrelia	0	1	1
Bacteria	Borreliella	0	1	1
Bacteria	Bowmanella	0	1	0
Bacteria	Brachybacterium	0	0	1
Bacteria	Brachyspira	0	1	1
Bacteria	Bradyrhizobium	0	1	1
Bacteria	Brevibacterium	0	0	1
Bacteria	Brevundimonas	0	1	1
Bacteria	Brucella	0	1	1
Bacteria	Bryobacter	1	0	0
Bacteria	Buchnera	0	1	0
Bacteria	Bulleidia	0	1	0
Bacteria	Burkholderia	1	1	1
Bacteria	Butyrivibrio	0	1	1
Bacteria	Caballeronia	1	0	0
Bacteria	Caldanaerobacter	0	1	1
Bacteria	Caldicellulosiruptor	0	1	1
Bacteria	Calditerrivibrio	0	1	1
Bacteria	Caminibacter	0	1	0
Bacteria	Campylobacter	0	1	1
Bacteria	Candidatus Fritschea	0	1	0
Bacteria	Candidatus Phytoplasma	0	1	0
Bacteria	Candidatus Thiobios	0	1	0
Bacteria	Capnocytophaga	0	1	1
Bacteria	Carboxydothermus	0	1	1
Bacteria	Cardiobacterium	0	1	1
Bacteria	Carnobacterium	0	1	0
Bacteria	Catenibacterium	0	1	1
Bacteria	Catenulispora	0	1	1
Bacteria	Catonella	0	1	1
Bacteria	Caulobacter	0	1	1
Bacteria	Cellulomonas	0	1	1
Bacteria	Cellulophaga	0	1	1
Bacteria	Cellulosilyticum	0	1	1
Bacteria	Cellvibrio	0	1	1
Bacteria	Chelativorans	0	1	1
Bacteria	Chitinophaga	0	1	1
Bacteria	Chlamydia	0	1	0
Bacteria	Chlamydophila	0	1	1
Bacteria	Chloracidobacterium	0	1	1
Bacteria	Chlorobaculum	0	1	1
Bacteria	Chlorobium	0	1	1
Bacteria	Chloroflexus	0	1	1
Bacteria	Chloroherpeton	0	1	1
Bacteria	Chromatium	0	1	0
Bacteria	Chromobacterium	0	1	1
Bacteria	Chromohalobacter	0	1	1
Bacteria	Chryseobacterium	0	1	1
Bacteria	Chthoniobacter	1	1	1
Bacteria	Chthonomonas	1	0	0
Bacteria	Citreicella	0	1	1
Bacteria	Citrobacter	0	1	1
Bacteria	Clostridioides	0	1	1
Bacteria	Clostridium	0	1	1
Bacteria	Coenonia	0	1	0
Bacteria	Collinsella	0	1	1
Bacteria	Colwellia	0	1	1
Bacteria	Comamonas	0	1	1
Bacteria	Conexibacter	1	1	1
Bacteria	Congregibacter	0	1	1
Bacteria	Coprobacillus	0	1	1
Bacteria	Coprococcus	0	1	1
Bacteria	Coprothermobacter	0	1	1
Bacteria	Coraliomargarita	0	1	1
Bacteria	Corynebacterium	0	1	1
Bacteria	Coxiella	0	1	1
Bacteria	Croceibacter	0	1	1
Bacteria	Crocosphaera	0	1	1
Bacteria	Cronobacter	0	1	1
Bacteria	Cryptobacterium	0	1	1
Bacteria	Cupriavidus	0	1	1
Bacteria	Cyanobium	0	1	1
Bacteria	Cyanothece	0	1	1
Bacteria	Cylindrospermopsis	0	1	1
Bacteria	Cytophaga	0	1	1
Bacteria	Dechloromonas	0	1	1
Bacteria	Dehalococcoides	0	1	1
Bacteria	Dehalogenimonas	0	1	1
Bacteria	Deinococcus	0	1	1
Bacteria	Delftia	0	1	1
Bacteria	Denitrovibrio	0	1	1
Bacteria	Dermacoccus	0	1	1
Bacteria	Desulfarculus	0	1	1
Bacteria	Desulfatibacillum	0	1	1
Bacteria	Desulfitobacterium	0	1	1
Bacteria	Desulfobacterium	0	1	1
Bacteria	Desulfobulbus	0	1	1
Bacteria	Desulfococcus	0	1	1
Bacteria	Desulfohalobium	0	1	1
Bacteria	Desulfomicrobium	0	1	1
Bacteria	Desulfonatronospira	0	1	1
Bacteria	Desulforudis	0	1	1
Bacteria	Desulfotomaculum	0	1	1
Bacteria	Desulfovibrio	0	1	1
Bacteria	Desulfurispirillum	0	1	1
Bacteria	Desulfurivibrio	0	1	1
Bacteria	Desulfuromonas	0	1	1
Bacteria	Dethiobacter	0	1	1
Bacteria	Dethiosulfovibrio	0	1	1
Bacteria	Dialister	0	1	1
Bacteria	Diaphorobacter	0	1	0
Bacteria	Dichelobacter	0	1	1
Bacteria	Dickeya	0	1	1
Bacteria	Dictyoglomus	0	1	1
Bacteria	Dietzia	0	1	1
Bacteria	Dinghuibacter	1	0	0
Bacteria	Dinoroseobacter	0	1	1
Bacteria	Dokdonia	0	1	1
Bacteria	Dorea	0	1	1
Bacteria	Dyadobacter	0	1	1
Bacteria	Dyella	1	0	0
Bacteria	Edaphobacter	1	0	0
Bacteria	Edaphobaculum	1	0	0
Bacteria	Edwardsiella	0	1	1
Bacteria	Eggerthella	0	1	1
Bacteria	Ehrlichia	0	1	1
Bacteria	Eikenella	0	1	1
Bacteria	Elusimicrobium	0	1	1
Bacteria	Enhydrobacter	0	1	1
Bacteria	Enterobacter	0	1	1
Bacteria	Enterococcus	0	1	1
Bacteria	Eremococcus	0	1	0
Bacteria	Erwinia	0	1	1
Bacteria	Erysipelothrix	0	0	1
Bacteria	Erythrobacter	0	1	1
Bacteria	Escherichia	0	1	1
Bacteria	Ethanoligenens	0	0	1
Bacteria	Eubacterium	0	1	1
Bacteria	Exiguobacterium	0	1	1
Bacteria	Faecalibacterium	0	1	1
Bacteria	Ferrimonas	0	1	1
Bacteria	Fervidobacterium	0	1	1
Bacteria	Fibrobacter	0	1	1
Bacteria	Filifactor	0	1	0
Bacteria	Finegoldia	0	1	1
Bacteria	Flammeovirga	0	1	0
Bacteria	Flavobacterium	1	1	1
Bacteria	Francisella	0	1	1
Bacteria	Frankia	0	1	1
Bacteria	Fulvimarina	0	1	1
Bacteria	Fusobacterium	0	1	1
Bacteria	Gallibacterium	0	0	1
Bacteria	Gallionella	0	1	1
Bacteria	Gardnerella	0	1	0
Bacteria	Gemella	0	1	1
Bacteria	Gemmata	0	1	0
Bacteria	Gemmatimonas	1	0	0
Bacteria	Geobacillus	0	1	1
Bacteria	Geobacter	0	1	1
Bacteria	Geodermatophilus	0	1	1
Bacteria	Gimesia	0	1	1
Bacteria	Gloeobacter	0	1	0
Bacteria	Gluconacetobacter	0	1	1
Bacteria	Gluconobacter	0	1	1
Bacteria	Gordonia	0	1	1
Bacteria	Granulibacter	0	1	1
Bacteria	Granulicatella	0	1	1
Bacteria	Granulicella	0	1	1
Bacteria	Grimontia	0	1	1
Bacteria	Haemophilus	0	1	1
Bacteria	Hahella	0	1	1
Bacteria	Halanaerobium	0	1	1
Bacteria	Haliangium	1	1	1
Bacteria	Halobacillus	0	1	0
Bacteria	Halomonas	0	1	0
Bacteria	Halorhodospira	0	1	1
Bacteria	Halothermothrix	0	1	1
Bacteria	Halothiobacillus	0	1	1
Bacteria	Hamiltonella	0	1	1
Bacteria	Helicobacter	0	1	1
Bacteria	Heliobacterium	0	1	1
Bacteria	Herbaspirillum	0	1	1
Bacteria	Herpetosiphon	0	1	1
Bacteria	Hirschia	0	1	1
Bacteria	Histophilus	0	1	1
Bacteria	Hoeflea	0	1	1
Bacteria	Holdemanella	0	1	0
Bacteria	Holdemania	0	1	1
Bacteria	Hungatella	0	0	1
Bacteria	Hydrogenivirga	0	1	1
Bacteria	Hydrogenobacter	0	1	1
Bacteria	Hydrogenobaculum	0	0	1
Bacteria	Hydrogenovibrio	0	1	1
Bacteria	Hyphomicrobium	0	1	1
Bacteria	Hyphomonas	0	1	1
Bacteria	Idiomarina	0	1	1
Bacteria	Ilyobacter	0	1	1
Bacteria	Inquilinus	1	0	0
Bacteria	Intestinibacter	0	1	0
Bacteria	Intrasporangium	0	1	1
Bacteria	Isosphaera	0	1	1
Bacteria	Janibacter	0	1	1
Bacteria	Jannaschia	0	1	1
Bacteria	Janthinobacterium	0	1	1
Bacteria	Jonesia	0	1	1
Bacteria	Jonquetella	0	1	1
Bacteria	Kangiella	0	1	1
Bacteria	Ketogulonicigenium	0	1	1
Bacteria	Kineococcus	0	1	1
Bacteria	Kingella	0	1	1
Bacteria	Klebsiella	0	1	1
Bacteria	Kluyvera	0	1	0
Bacteria	Komagataeibacter	0	1	1
Bacteria	Kordia	0	1	1
Bacteria	Koribacter	0	1	1
Bacteria	Kosmotoga	0	1	1
Bacteria	Kribbella	0	1	1
Bacteria	Ktedonobacter	0	1	1
Bacteria	Kyrpidia	0	1	1
Bacteria	Kytococcus	0	1	1
Bacteria	Labrenzia	0	1	1
Bacteria	Lactobacillus	0	1	1
Bacteria	Lactococcus	0	1	1
Bacteria	Laribacter	0	1	1
Bacteria	Lautropia	0	1	1
Bacteria	Leadbetterella	0	1	1
Bacteria	Leeuwenhoekiella	0	1	1
Bacteria	Legionella	1	1	1
Bacteria	Leifsonia	0	1	1
Bacteria	Lentisphaera	0	1	1
Bacteria	Leptospira	0	1	1
Bacteria	Leptospirillum	0	1	1
Bacteria	Leptothrix	0	1	1
Bacteria	Leptotrichia	0	1	1
Bacteria	Leuconostoc	0	1	1
Bacteria	Liberibacter	0	1	1
Bacteria	Limnobacter	0	1	1
Bacteria	Listeria	0	1	1
Bacteria	Loktanella	0	1	1
Bacteria	Luedemannella	1	0	0
Bacteria	Lutiella	0	1	1
Bacteria	Lyngbya	0	1	1
Bacteria	Lysinibacillus	0	1	1
Bacteria	Magnetococcus	0	1	1
Bacteria	Magnetospirillum	0	1	0
Bacteria	Mannheimia	0	1	1
Bacteria	Maribacter	0	1	1
Bacteria	Maricaulis	0	1	1
Bacteria	Marinobacter	0	1	1
Bacteria	Marinobacterium	0	1	0
Bacteria	Marinomonas	0	1	1
Bacteria	Mariprofundus	0	1	1
Bacteria	Maritimibacter	0	1	1
Bacteria	Marivirga	0	1	1
Bacteria	Marvinbryantia	0	1	1
Bacteria	Mastigocladus	0	1	0
Bacteria	Megasphaera	0	1	1
Bacteria	Meiothermus	0	1	1
Bacteria	Mesorhizobium	0	1	1
Bacteria	Methylacidiphilum	0	1	1
Bacteria	Methylibium	0	1	1
Bacteria	Methylobacillus	0	1	1
Bacteria	Methylobacter	0	1	1
Bacteria	Methylobacterium	0	1	1
Bacteria	Methylocella	0	1	1
Bacteria	Methylococcus	0	1	1
Bacteria	Methylocystis	0	1	1
Bacteria	Methylophaga	0	1	1
Bacteria	Methylosinus	0	1	1
Bacteria	Methylotenera	0	1	1
Bacteria	Methylovorus	0	1	1
Bacteria	Micrococcus	0	1	1
Bacteria	Microcoleus	0	1	1
Bacteria	Microcystis	0	0	1
Bacteria	Micromonospora	0	1	1
Bacteria	Microscilla	0	1	1
Bacteria	Mitsuokella	0	1	1
Bacteria	Mobiluncus	0	1	0
Bacteria	Moorella	0	1	1
Bacteria	Moraxella	0	1	1
Bacteria	Moritella	0	1	1
Bacteria	Mucilaginibacter	1	1	1
Bacteria	Mycobacterium	1	1	1
Bacteria	Mycoplasma	0	1	1
Bacteria	Myxococcus	0	1	1
Bacteria	Nakamurella	0	1	1
Bacteria	Natranaerobius	0	1	1
Bacteria	Nautilia	0	1	1
Bacteria	Neisseria	0	1	1
Bacteria	Neorickettsia	0	1	0
Bacteria	Neptuniibacter	0	1	1
Bacteria	Nitratifractor	0	1	1
Bacteria	Nitrobacter	0	1	1
Bacteria	Nitrococcus	0	1	1
Bacteria	Nitrosococcus	0	1	1
Bacteria	Nitrosomonas	0	1	1
Bacteria	Nitrosospira	0	1	1
Bacteria	Nitrospira	0	0	1
Bacteria	Nocardioides	0	1	1
Bacteria	Nocardiopsis	0	1	1
Bacteria	Nodularia	0	1	1
Bacteria	Nonomuraea	0	1	0
Bacteria	Nostoc	0	1	1
Bacteria	Novosphingobium	0	1	1
Bacteria	Occallatibacter	1	0	0
Bacteria	Oceanicaulis	0	1	1
Bacteria	Oceanicola	0	1	1
Bacteria	Oceanimonas	0	1	0
Bacteria	Oceanithermus	0	1	1
Bacteria	Ochrobactrum	0	1	1
Bacteria	Octadecabacter	0	1	1
Bacteria	Oenococcus	0	0	1
Bacteria	Oligotropha	0	1	1
Bacteria	Opitutus	0	1	1
Bacteria	Oribacterium	0	0	1
Bacteria	Oscillochloris	0	1	1
Bacteria	Oxalobacter	0	1	1
Bacteria	Paenarthrobacter	0	1	1
Bacteria	Paenibacillus	0	1	1
Bacteria	Paludibacter	0	1	1
Bacteria	Pantoea	0	1	1
Bacteria	Parabacteroides	0	1	1
Bacteria	Paraburkholderia	1	1	1
Bacteria	Parachlamydia	0	1	1
Bacteria	Paracoccus	0	1	1
Bacteria	Parvibaculum	0	1	1
Bacteria	Parvimonas	0	1	1
Bacteria	Parvularcula	0	1	1
Bacteria	Pasteurella	0	1	1
Bacteria	Pectobacterium	0	1	1
Bacteria	Pediococcus	0	1	1
Bacteria	Pedobacter	0	1	1
Bacteria	Pedomicrobium	1	0	0
Bacteria	Pedosphaera	1	1	1
Bacteria	Pelagibaca	0	1	1
Bacteria	Pelagibacter	0	1	1
Bacteria	Pelobacter	0	1	1
Bacteria	Peptoniphilus	0	1	1
Bacteria	Peptostreptococcus	0	0	1
Bacteria	Persephonella	0	1	1
Bacteria	Petrotoga	0	1	1
Bacteria	Phaeobacter	0	1	1
Bacteria	Phascolarctobacterium	0	0	1
Bacteria	Phenylobacterium	1	1	1
Bacteria	Photobacterium	0	1	1
Bacteria	Phytoplasma	0	1	0
Bacteria	Pirellula	0	1	1
Bacteria	Planctopirus	0	1	1
Bacteria	Planococcus	0	1	1
Bacteria	Plesiocystis	0	1	1
Bacteria	Plesiomonas	0	1	0
Bacteria	Polaribacter	0	1	1
Bacteria	Polaromonas	0	1	1
Bacteria	Polynucleobacter	0	1	1
Bacteria	Porphyromonas	0	1	1
Bacteria	Prevotella	0	1	1
Bacteria	Prochlorococcus	0	1	1
Bacteria	Prochlorothrix	0	0	1
Bacteria	Propionibacterium	0	1	1
Bacteria	Prosthecochloris	0	1	1
Bacteria	Proteus	0	1	1
Bacteria	Providencia	0	1	1
Bacteria	Pseudarthrobacter	0	1	1
Bacteria	Pseudoalteromonas	0	1	1
Bacteria	Pseudodesulfovibrio	0	1	1
Bacteria	Pseudoflavonifractor	0	1	1
Bacteria	Pseudomonas	1	1	1
Bacteria	Pseudonocardia	0	0	1
Bacteria	Pseudooceanicola	0	1	1
Bacteria	Pseudoramibacter	0	1	1
Bacteria	Pseudothermotoga	0	1	1
Bacteria	Pseudovibrio	0	1	1
Bacteria	Pseudoxanthomonas	0	1	1
Bacteria	Psychrobacter	0	1	1
Bacteria	Psychroflexus	0	1	1
Bacteria	Psychromonas	0	1	1
Bacteria	Puia	1	0	0
Bacteria	Puniceispirillum	0	1	1
Bacteria	Pyramidobacter	0	1	0
Bacteria	Rahnella	0	1	1
Bacteria	Ralstonia	0	1	1
Bacteria	Raphidiopsis	0	1	1
Bacteria	Regiella	0	1	0
Bacteria	Reinekea	0	1	1
Bacteria	Renibacterium	0	1	1
Bacteria	Rhizobium	0	1	1
Bacteria	Rhodobacter	0	1	1
Bacteria	Rhodocista	0	1	1
Bacteria	Rhodococcus	0	1	1
Bacteria	Rhodoferax	0	1	1
Bacteria	Rhodomicrobium	1	1	1
Bacteria	Rhodopirellula	0	0	1
Bacteria	Rhodopseudomonas	0	1	1
Bacteria	Rhodospirillum	0	1	1
Bacteria	Rhodothermus	0	1	1
Bacteria	Rickettsia	0	1	1
Bacteria	Rickettsiella	0	1	1
Bacteria	Riemerella	0	1	0
Bacteria	Robiginitalea	0	1	1
Bacteria	Roseburia	0	1	1
Bacteria	Roseiarcus	1	0	0
Bacteria	Roseibium	0	1	1
Bacteria	Roseiflexus	0	1	1
Bacteria	Roseisolibacter	1	0	0
Bacteria	Roseivivax	0	1	0
Bacteria	Roseobacter	0	1	1
Bacteria	Roseomonas	0	1	1
Bacteria	Roseovarius	0	1	1
Bacteria	Rothia	0	1	1
Bacteria	Rubinisphaera	0	1	1
Bacteria	Rubrobacter	0	1	1
Bacteria	Ruegeria	0	1	1
Bacteria	Ruminococcus	0	1	1
Bacteria	Ruthia	0	1	1
Bacteria	Saccharomonospora	0	1	1
Bacteria	Saccharophagus	0	1	1
Bacteria	Saccharopolyspora	0	0	1
Bacteria	Sagittula	0	1	1
Bacteria	Salinibacter	0	1	1
Bacteria	Salinispora	0	1	1
Bacteria	Salmonella	0	1	1
Bacteria	Sanguibacter	0	1	1
Bacteria	Sebaldella	0	1	1
Bacteria	Sediminispirochaeta	0	1	1
Bacteria	Segniliparus	0	1	1
Bacteria	Selenomonas	0	1	1
Bacteria	Serratia	0	1	1
Bacteria	Shewanella	0	1	1
Bacteria	Shigella	0	1	1
Bacteria	Shuttleworthia	0	0	1
Bacteria	Sideroxydans	0	1	1
Bacteria	Simonsiella	0	1	0
Bacteria	Sinorhizobium	0	1	1
Bacteria	Slackia	0	1	1
Bacteria	Solibacter	0	1	1
Bacteria	Sorangium	0	1	1
Bacteria	Sphaerobacter	0	1	1
Bacteria	Sphingobacterium	0	1	1
Bacteria	Sphingobium	0	1	1
Bacteria	Sphingomonas	0	1	1
Bacteria	Sphingopyxis	0	1	1
Bacteria	Spirochaeta	0	1	1
Bacteria	Spirosoma	0	1	1
Bacteria	Stackebrandtia	0	1	1
Bacteria	Staphylococcus	0	1	1
Bacteria	Starkeya	0	1	1
Bacteria	Stenotrophomonas	0	1	1
Bacteria	Stigmatella	0	1	1
Bacteria	Streptobacillus	0	1	1
Bacteria	Streptococcus	0	1	1
Bacteria	Streptomyces	0	1	1
Bacteria	Streptosporangium	0	1	1
Bacteria	Subdoligranulum	0	0	1
Bacteria	Succinatimonas	0	1	0
Bacteria	Sulcia	0	1	0
Bacteria	Sulfitobacter	0	1	1
Bacteria	Sulfuricurvum	0	1	1
Bacteria	Sulfurihydrogenibium	0	1	1
Bacteria	Sulfurimonas	0	1	1
Bacteria	Sulfurospirillum	0	1	1
Bacteria	Sutterella	0	1	1
Bacteria	Synechococcus	0	1	1
Bacteria	Synechocystis	0	1	1
Bacteria	Syntrophobacter	0	1	1
Bacteria	Syntrophomonas	0	1	1
Bacteria	Syntrophothermus	0	1	1
Bacteria	Syntrophus	0	1	1
Bacteria	Taylorella	0	1	1
Bacteria	Teredinibacter	0	1	1
Bacteria	Terrabacter	0	1	0
Bacteria	Terriglobus	0	1	1
Bacteria	Thalassobius	0	1	1
Bacteria	Thauera	0	1	1
Bacteria	Thermaerobacter	0	1	1
Bacteria	Thermanaerovibrio	0	1	1
Bacteria	Thermincola	0	1	1
Bacteria	Thermoactinomyces	0	0	1
Bacteria	Thermoanaerobacter	0	1	1
Bacteria	Thermoanaerobacterium	0	1	1
Bacteria	Thermobaculum	0	1	1
Bacteria	Thermobifida	0	1	1
Bacteria	Thermobispora	0	1	1
Bacteria	Thermochromatium	0	1	0
Bacteria	Thermocrinis	0	1	0
Bacteria	Thermodesulfovibrio	0	1	1
Bacteria	Thermomicrobium	0	1	1
Bacteria	Thermomonospora	0	1	1
Bacteria	Thermosediminibacter	0	1	1
Bacteria	Thermosinus	0	1	1
Bacteria	Thermosipho	0	1	1
Bacteria	Thermosporothrix	1	0	0
Bacteria	Thermotoga	0	1	1
Bacteria	Thermovibrio	0	1	1
Bacteria	Thermus	0	1	1
Bacteria	Thioalkalivibrio	0	1	1
Bacteria	Thiobacillus	0	1	1
Bacteria	Thiococcus	0	1	0
Bacteria	Thiomonas	0	1	1
Bacteria	Tolumonas	0	1	1
Bacteria	Tolypothrix	0	0	1
Bacteria	Treponema	0	1	1
Bacteria	Trichodesmium	0	1	1
Bacteria	Trichormus	0	1	1
Bacteria	Truepera	0	1	1
Bacteria	Tsukamurella	0	1	1
Bacteria	Turicibacter	0	1	1
Bacteria	Ureaplasma	0	1	0
Bacteria	Variovorax	0	1	1
Bacteria	Veillonella	0	1	1
Bacteria	Verminephrobacter	0	1	1
Bacteria	Vibrio	0	1	1
Bacteria	Victivallis	0	1	1
Bacteria	Waddlia	0	1	1
Bacteria	Weeksella	0	1	1
Bacteria	Weissella	0	1	0
Bacteria	Wolbachia	0	1	1
Bacteria	Xanthobacter	0	1	1
Bacteria	Xanthomonas	0	1	1
Bacteria	Xylanimonas	0	1	1
Bacteria	Xylella	0	1	1
Bacteria	Yersinia	0	1	1
Bacteria	Zunongwangia	0	1	1
Bacteria	Zymomonas	0	1	1
Fungi	Absidia	1	0	0
Fungi	Acaulospora	1	0	0
Fungi	Acremonium	1	0	0
Fungi	Acrocalymma	1	0	0
Fungi	Agaricus	0	1	0
Fungi	Ajellomyces	0	1	1
Fungi	Alternaria	1	0	0
Fungi	Antarctomyces	1	0	0
Fungi	Anthopsis	1	0	0
Fungi	Anungitopsis	1	0	0
Fungi	Apiotrichum	1	0	0
Fungi	Arachnomyces	1	0	0
Fungi	Archaeorhizomyces	1	0	0
Fungi	Arthrinium	1	0	0
Fungi	Arthroderma	0	1	1
Fungi	Arthrographis	1	0	0
Fungi	Aspergillus	1	1	1
Fungi	Aureobasidium	1	0	0
Fungi	Auricularia	1	0	0
Fungi	Basidiodendron	1	0	0
Fungi	Beauveria	1	0	0
Fungi	Biscogniauxia	1	0	0
Fungi	Botryosphaeria	1	0	0
Fungi	Botryotinia	0	0	1
Fungi	Botrytis	1	0	0
Fungi	Callistosporium	1	0	0
Fungi	Calycina	1	0	0
Fungi	Campylospora	1	0	0
Fungi	Candida	1	1	1
Fungi	Chaetomium	1	1	1
Fungi	Chaetosphaeria	1	0	0
Fungi	Ciliophora	1	0	0
Fungi	Circinella	1	0	0
Fungi	Cladophialophora	1	0	0
Fungi	Cladosporium	1	0	0
Fungi	Clavaria	1	0	0
Fungi	Clavispora	0	1	1
Fungi	Clitopilus	1	0	0
Fungi	Clonostachys	1	0	0
Fungi	Coccidioides	0	1	1
Fungi	Coleophoma	1	0	0
Fungi	Colletotrichum	1	0	1
Fungi	Coniochaeta	1	0	0
Fungi	Coprinopsis	0	1	1
Fungi	Cortinarius	1	0	0
Fungi	Cryptococcus	0	1	1
Fungi	Cryptodiscus	1	0	0
Fungi	Cuniculitrema	1	0	0
Fungi	Curvularia	1	0	0
Fungi	Cutaneotrichosporon	1	0	0
Fungi	Cylindrocarpon	1	0	0
Fungi	Cyphellophora	1	0	0
Fungi	Dactylonectria	1	0	0
Fungi	Debaryomyces	1	0	0
Fungi	Devriesia	1	0	0
Fungi	Diaporthe	1	0	0
Fungi	Distoseptispora	1	0	0
Fungi	Dothiorella	1	0	0
Fungi	Entoloma	1	0	0
Fungi	Entrophospora	1	0	0
Fungi	Eremothecium	0	0	1
Fungi	Erythrobasidium	1	0	0
Fungi	Exophiala	1	0	0
Fungi	Fonsecaea	1	0	0
Fungi	Fulvifomes	1	0	0
Fungi	Furcasterigmium	1	0	0
Fungi	Fusarium	1	0	1
Fungi	Ganoderma	1	0	0
Fungi	Gibberella	1	0	0
Fungi	Glarea	1	0	0
Fungi	Gloeocystidiellum	1	0	0
Fungi	Gloioxanthomyces	1	0	0
Fungi	Gongronella	1	0	0
Fungi	Gremmenia	1	0	0
Fungi	Grosmannia	0	0	1
Fungi	Gyoerffyella	1	0	0
Fungi	Helicogloea	1	0	0
Fungi	Hemimycena	1	0	0
Fungi	Heydenia	1	0	0
Fungi	Hyaloraphidium	0	0	1
Fungi	Hyaloscypha	1	0	0
Fungi	Hyphodiscus	1	0	0
Fungi	Hyphozyma	1	0	0
Fungi	Hypoxylon	1	0	0
Fungi	Idriella	1	0	0
Fungi	Ilyonectria	1	0	0
Fungi	Issatchenkia	0	1	0
Fungi	Juncaceicola	1	0	0
Fungi	Knufia	1	0	0
Fungi	Laccaria	0	1	1
Fungi	Lecanicillium	1	0	0
Fungi	Leohumicola	1	0	0
Fungi	Leucosporidiella	1	0	0
Fungi	Lipomyces	1	0	0
Fungi	Lodderomyces	0	0	1
Fungi	Lophiostoma	1	0	0
Fungi	Macrophomina	1	0	0
Fungi	Malassezia	1	1	1
Fungi	Mariannaea	1	0	0
Fungi	Metacordyceps	1	0	0
Fungi	Metarhizium	0	1	1
Fungi	Meyerozyma	0	1	1
Fungi	Microdochium	1	0	0
Fungi	Moesziomyces	1	0	0
Fungi	Mollisia	1	0	0
Fungi	Moniliophthora	0	1	1
Fungi	Mortierella	1	0	0
Fungi	Mrakia	1	0	0
Fungi	Mucor	1	0	0
Fungi	Mycena	1	0	0
Fungi	Mycoleptodiscus	1	0	0
Fungi	Naganishia	1	0	0
Fungi	Nakazawaea	1	0	0
Fungi	Nannizzia	0	1	1
Fungi	Nectriopsis	1	0	0
Fungi	Nemania	1	0	0
Fungi	Neoascochyta	1	0	0
Fungi	Neocallimastix	0	0	1
Fungi	Neocosmospora	0	1	0
Fungi	Neurospora	0	1	1
Fungi	Nosema	0	1	1
Fungi	Oidiodendron	1	0	0
Fungi	Ophiocordyceps	0	0	1
Fungi	Papiliotrema	1	0	0
Fungi	Paracoccidioides	0	1	1
Fungi	Paraglomus	1	0	0
Fungi	Paraphaeosphaeria	1	0	0
Fungi	Penicillium	1	0	0
Fungi	Pestalotiopsis	1	0	0
Fungi	Pezicula	1	0	0
Fungi	Pezoloma	1	0	0
Fungi	Phaeoacremonium	1	0	0
Fungi	Phaeophleospora	1	0	0
Fungi	Phaeosphaeria	1	0	1
Fungi	Phaeotremella	1	0	0
Fungi	Phenoliferia	1	0	0
Fungi	Piskurozyma	1	0	0
Fungi	Pluteus	1	0	0
Fungi	Pneumocystis	0	1	0
Fungi	Podospora	1	0	0
Fungi	Pseudeurotium	1	0	0
Fungi	Pseudogymnoascus	1	0	0
Fungi	Puccinia	0	1	1
Fungi	Purpureocillium	1	0	0
Fungi	Pyrenophora	0	1	1
Fungi	Pyricularia	0	1	1
Fungi	Pyrigemmula	1	0	0
Fungi	Ramicandelaber	1	0	0
Fungi	Ramophialophora	1	0	0
Fungi	Recurvomyces	1	0	0
Fungi	Remersonia	1	0	0
Fungi	Rhexocercosporidium	1	0	0
Fungi	Rhinocladiella	1	0	0
Fungi	Rhizophagus	1	0	0
Fungi	Rhizophydium	1	0	0
Fungi	Rhodonia	0	0	1
Fungi	Rhodotorula	1	0	0
Fungi	Rigidoporus	1	0	0
Fungi	Saccharomyces	1	1	1
Fungi	Saitozyma	1	0	0
Fungi	Sampaiozyma	1	0	0
Fungi	Scheffersomyces	0	1	1
Fungi	Schizophyllum	0	1	1
Fungi	Sclerotinia	0	1	1
Fungi	Scolecobasidium	1	0	0
Fungi	Scytalidium	1	0	0
Fungi	Solicoccozyma	1	0	0
Fungi	Spencermartinsiella	1	0	0
Fungi	Staphylotrichum	1	0	0
Fungi	Strelitziana	1	0	0
Fungi	Sugiyamaella	1	0	0
Fungi	Talaromyces	1	1	1
Fungi	Teratosphaericola	1	0	0
Fungi	Tetracladium	1	0	0
Fungi	Thanatephorus	1	0	0
Fungi	Thelebolus	1	0	0
Fungi	Tolypocladium	1	0	0
Fungi	Torula	1	0	0
Fungi	Trechispora	1	0	0
Fungi	Tremella	1	0	0
Fungi	Triangularia	0	0	1
Fungi	Trichobolus	1	0	0
Fungi	Trichoderma	1	0	0
Fungi	Trichophyton	0	1	0
Fungi	Trichosporon	1	0	0
Fungi	Trichothecium	1	0	0
Fungi	Triparticalcar	1	0	0
Fungi	Typhula	1	0	0
Fungi	Umbelopsis	1	0	0
Fungi	Uncinocarpus	0	1	1
Fungi	Ustilago	0	1	0
Fungi	Vanderwaltozyma	0	1	0
Fungi	Veronaea	1	0	0
Fungi	Veronaeopsis	1	0	0
Fungi	Vertexicola	1	0	0
Fungi	Verticillium	0	0	1
Fungi	Vishniacozyma	1	0	0
Fungi	Volutella	1	0	0
Fungi	Xenochalara	1	0	0
Fungi	Xylaria	1	0	0
Fungi	Zymonema	0	0	1
Fungi	Zymoseptoria	0	0	1

## Sheet: Species
Domain/Kingdom	Taxon	Soil_ICul	Water_ICul	Coral_ICul
Archaea	Aciduliprofundum boonei	0	1	1
Archaea	Archaeoglobus fulgidus	0	0	1
Archaea	Archaeoglobus profundus	0	1	1
Archaea	Caldivirga maquilingensis	0	1	1
Archaea	Candidatus Korarchaeum cryptofilum	0	0	1
Archaea	Candidatus Nitrososphaera gargensis	0	0	1
Archaea	Cenarchaeum symbiosum	0	1	1
Archaea	Desulfurococcus amylolyticus	0	0	1
Archaea	Desulfurococcus mucosus	0	1	1
Archaea	Ferroglobus placidus	0	1	1
Archaea	Haladaptatus paucihalophilus	0	0	1
Archaea	Halalkalicoccus jeotgali	0	1	1
Archaea	Haloarcula marismortui	0	1	1
Archaea	Halobacterium salinarum	0	1	1
Archaea	Haloferax volcanii	0	1	1
Archaea	Halogeometricum borinquense	0	1	1
Archaea	Halomicrobium mukohataei	0	1	1
Archaea	Halorubrum lacusprofundi	0	0	1
Archaea	Haloterrigena turkmenica	0	0	1
Archaea	Ignicoccus hospitalis	0	0	1
Archaea	Ignisphaera aggregans	0	1	0
Archaea	Metallosphaera sedula	0	1	0
Archaea	Methanobrevibacter ruminantium	0	1	1
Archaea	Methanobrevibacter smithii	0	1	0
Archaea	Methanocaldococcus fervens	0	1	1
Archaea	Methanocaldococcus jannaschii	0	1	1
Archaea	Methanocaldococcus sp. FS406-22	0	1	0
Archaea	Methanocaldococcus vulcanius	0	0	1
Archaea	Methanococcoides burtonii	0	1	1
Archaea	Methanococcus aeolicus	0	1	1
Archaea	Methanococcus maripaludis	0	1	1
Archaea	Methanococcus vannielii	0	0	1
Archaea	Methanococcus voltae	0	1	0
Archaea	Methanocorpusculum labreanum	0	0	1
Archaea	Methanoculleus marisnigri	0	1	1
Archaea	Methanohalobium evestigatum	0	1	1
Archaea	Methanohalophilus mahii	0	1	1
Archaea	Methanolacinia petrolearia	0	1	0
Archaea	Methanopyrus kandleri	0	1	1
Archaea	Methanoregula boonei	0	1	1
Archaea	Methanosaeta harundinacea	0	0	1
Archaea	Methanosarcina acetivorans	0	1	1
Archaea	Methanosarcina barkeri	0	1	1
Archaea	Methanosarcina mazei	0	1	1
Archaea	Methanosphaera stadtmanae	0	0	1
Archaea	Methanosphaerula palustris	0	0	1
Archaea	Methanospirillum hungatei	0	1	1
Archaea	Methanothermobacter marburgensis	0	1	0
Archaea	Methanothermobacter thermautotrophicus	0	0	1
Archaea	Methanothermus fervidus	0	1	1
Archaea	Methanothrix thermoacetophila	0	0	1
Archaea	Natrialba magadii	0	1	1
Archaea	Nitrosopumilus maritimus	0	1	1
Archaea	Picrophilus torridus	0	1	1
Archaea	Pyrobaculum arsenaticum	0	0	1
Archaea	Pyrobaculum calidifontis	0	0	1
Archaea	Pyrobaculum islandicum	0	0	1
Archaea	Pyrobaculum neutrophilum	0	0	1
Archaea	Pyrococcus furiosus	0	1	1
Archaea	Staphylothermus marinus	0	1	1
Archaea	Sulfolobus acidocaldarius	0	1	1
Archaea	Sulfolobus islandicus	0	1	1
Archaea	Sulfolobus solfataricus	0	1	0
Archaea	Thermococcus barophilus	0	1	1
Archaea	Thermococcus gammatolerans	0	1	1
Archaea	Thermococcus onnurineus	0	1	1
Archaea	Thermococcus sibiricus	0	1	1
Archaea	Thermococcus sp. AM4	0	0	1
Archaea	Thermofilum pendens	0	1	1
Archaea	Thermoplasma acidophilum	0	0	1
Archaea	Thermosphaera aggregans	0	0	1
Archaea	uncultured archaeon GZfos26D6	0	0	1
Archaea	uncultured archaeon GZfos34G5	0	0	1
Archaea	uncultured archaeon GZfos9D1	0	1	1
Archaea	uncultured archaeon MedDCM-OCT-S04-C14	0	1	0
Archaea	uncultured archaeon MedDCM-OCT-S04-C140	0	1	0
Archaea	uncultured archaeon MedDCM-OCT-S04-C163	0	1	0
Archaea	uncultured archaeon MedDCM-OCT-S04-C246	0	1	0
Archaea	uncultured archaeon MedDCM-OCT-S05-C10	0	1	0
Archaea	uncultured archaeon MedDCM-OCT-S08-C282	0	1	0
Archaea	uncultured archaeon MedDCM-OCT-S08-C37	0	1	0
Archaea	uncultured archaeon MedDCM-OCT-S09-C50	0	1	0
Archaea	uncultured archaeon MedDCM-OCT-S11-C441	0	1	0
Archaea	uncultured archaeon MedDCM-OCT-S11-C473	0	1	0
Archaea	uncultured crenarchaeote	0	0	1
Archaea	uncultured crenarchaeote 74A4	0	0	1
Archaea	uncultured haloarchaeon	0	0	1
Archaea	uncultured haloarchaeon FLAS10H9	0	1	0
Archaea	uncultured marine crenarchaeote AD1000-202-A2	0	1	1
Archaea	uncultured marine crenarchaeote AD1000-207-H3	0	0	1
Archaea	uncultured marine crenarchaeote HF4000_ANIW133C7	0	0	1
Archaea	uncultured marine crenarchaeote HF4000_ANIW133I6	0	0	1
Archaea	uncultured marine crenarchaeote HF4000_ANIW137N13	0	0	1
Archaea	uncultured marine crenarchaeote HF4000_ANIW137N18	0	0	1
Archaea	uncultured marine crenarchaeote HF4000_ANIW141M18	0	0	1
Archaea	uncultured marine crenarchaeote HF4000_ANIW141N1	0	0	1
Archaea	uncultured marine crenarchaeote HF4000_ANIW93E5	0	0	1
Archaea	uncultured marine crenarchaeote HF4000_ANIW93H17	0	0	1
Archaea	uncultured marine crenarchaeote HF4000_ANIW93I24	0	0	1
Archaea	uncultured marine crenarchaeote HF4000_ANIW97J3	0	0	1
Archaea	uncultured marine crenarchaeote HF4000_ANIW97M7	0	0	1
Archaea	uncultured marine crenarchaeote HF4000_ANIW97P9	0	0	1
Archaea	uncultured marine crenarchaeote HF4000_APKG10D8	0	0	1
Archaea	uncultured marine crenarchaeote HF4000_APKG10F15	0	0	1
Archaea	uncultured marine crenarchaeote HF4000_APKG10L15	0	0	1
Archaea	uncultured marine crenarchaeote HF4000_APKG2O16	0	0	1
Archaea	uncultured marine crenarchaeote HF4000_APKG3D24	0	1	1
Archaea	uncultured marine crenarchaeote HF4000_APKG3K8	0	0	1
Archaea	uncultured marine crenarchaeote HF4000_APKG5B22	0	0	1
Archaea	uncultured marine crenarchaeote HF4000_APKG5C13	0	0	1
Archaea	uncultured marine crenarchaeote HF4000_APKG5N21	0	0	1
Archaea	uncultured marine crenarchaeote HF4000_APKG6B14	0	1	1
Archaea	uncultured marine crenarchaeote HF4000_APKG6D3	0	0	1
Archaea	uncultured marine crenarchaeote HF4000_APKG6D9	0	0	1
Archaea	uncultured marine crenarchaeote HF4000_APKG6J21	0	0	1
Archaea	uncultured marine crenarchaeote HF4000_APKG7F11	0	0	1
Archaea	uncultured marine crenarchaeote HF4000_APKG7F19	0	1	0
Archaea	uncultured marine crenarchaeote HF4000_APKG8D22	0	0	1
Archaea	uncultured marine crenarchaeote HF4000_APKG8D6	0	0	1
Archaea	uncultured marine crenarchaeote HF4000_APKG8I13	0	0	1
Archaea	uncultured marine crenarchaeote HF4000_APKG9M20	0	0	1
Archaea	uncultured marine crenarchaeote KM3-47-D6	0	0	1
Archaea	uncultured marine group II euryarchaeote 37F11	0	1	0
Archaea	uncultured marine group II euryarchaeote DeepAnt-15E7	0	1	0
Archaea	uncultured marine group II euryarchaeote EF100_57A08	0	1	0
Archaea	uncultured marine group II euryarchaeote KM3-130-D10	0	1	0
Archaea	uncultured marine group II euryarchaeote KM3-85-F5	0	1	0
Archaea	uncultured marine group III euryarchaeote KM3-28-E8	0	1	1
Archaea	uncultured marine group III euryarchaeote SAT1000-53-B3	0	1	0
Archaea	Vulcanisaeta distributa	0	0	1
Bacteria	Acaryochloris marina	0	1	1
Bacteria	Acetivibrio cellulolyticus	0	1	1
Bacteria	Acetohalobium arabaticum	0	1	1
Bacteria	Acetomicrobium hydrogeniformans	0	1	1
Bacteria	Acholeplasma laidlawii	0	0	1
Bacteria	Achromobacter lyticus	0	0	1
Bacteria	Achromobacter piechaudii	0	1	1
Bacteria	Achromobacter sp. BP3	0	0	1
Bacteria	Achromobacter xylosoxidans	0	1	1
Bacteria	Acidaminococcus fermentans	0	1	1
Bacteria	Acidaminococcus sp. D21	0	1	1
Bacteria	Acidimicrobium ferrooxidans	0	1	1
Bacteria	Acidiphilium cryptum	0	1	1
Bacteria	Acidithiobacillus caldus	0	1	1
Bacteria	Acidithiobacillus ferrooxidans	0	1	1
Bacteria	Acidobacterium capsulatum	0	1	1
Bacteria	Acidobacterium sp. MP5ACTX9	0	1	1
Bacteria	Acidothermus cellulolyticus	0	1	1
Bacteria	Acidovorax avenae	0	1	1
Bacteria	Acidovorax citrulli	0	1	1
Bacteria	Acidovorax delafieldii	0	1	1
Bacteria	Acidovorax sp. JS42	0	1	1
Bacteria	Acinetobacter baumannii	0	1	1
Bacteria	Acinetobacter calcoaceticus	0	1	1
Bacteria	Acinetobacter haemolyticus	0	1	1
Bacteria	Acinetobacter johnsonii	0	1	1
Bacteria	Acinetobacter junii	0	1	1
Bacteria	Acinetobacter lwoffii	0	1	1
Bacteria	Acinetobacter nosocomialis	0	1	1
Bacteria	Acinetobacter oleivorans	0	1	1
Bacteria	Acinetobacter pittii	0	1	1
Bacteria	Acinetobacter radioresistens	0	1	1
Bacteria	Acinetobacter sp. ADP1	0	1	0
Bacteria	Acinetobacter sp. ATCC 27244	0	1	0
Bacteria	Acinetobacter sp. NFM2	0	1	0
Bacteria	Actinoallomurus spadix	0	1	0
Bacteria	Actinobacillus lignieresii	0	1	1
Bacteria	Actinobacillus minor	0	1	1
Bacteria	Actinobacillus succinogenes	0	1	1
Bacteria	Actinobacillus ureae	0	1	0
Bacteria	Actinomadura kijaniata	0	0	1
Bacteria	Actinomyces coleocanis	0	1	0
Bacteria	Actinomyces odontolyticus	0	0	1
Bacteria	Actinomyces sp. oral taxon 171	0	1	1
Bacteria	Actinomyces sp. oral taxon 178	0	1	0
Bacteria	Actinomyces sp. oral taxon 848	0	1	0
Bacteria	Actinomyces urogenitalis	0	1	1
Bacteria	Actinosynnema mirum	0	1	1
Bacteria	Aerococcus viridans	0	1	1
Bacteria	Aeromicrobium marinum	0	1	1
Bacteria	Aeromonas caviae	0	1	0
Bacteria	Aeromonas encheleia	0	1	0
Bacteria	Aeromonas hydrophila	0	1	1
Bacteria	Aeromonas molluscorum	0	1	0
Bacteria	Aeromonas salmonicida	0	1	1
Bacteria	Aeromonas veronii	0	0	1
Bacteria	Afipia sp. 1NLS2	0	1	1
Bacteria	Agathobacter rectalis	0	1	1
Bacteria	Aggregatibacter actinomycetemcomitans	0	1	0
Bacteria	Aggregatibacter aphrophilus	0	1	0
Bacteria	Aggregatibacter segnis	0	1	1
Bacteria	Agrobacterium tumefaciens	0	1	1
Bacteria	Ahrensia sp. R2A130	0	1	1
Bacteria	Akkermansia muciniphila	0	1	1
Bacteria	Alcaligenes faecalis	0	1	0
Bacteria	Alcanivorax sp. DG881	0	1	1
Bacteria	Algoriphagus sp. PR1	0	1	1
Bacteria	Alicycliphilus denitrificans	0	1	1
Bacteria	Alicyclobacillus acidocaldarius	0	1	1
Bacteria	Aliivibrio fischeri	0	1	1
Bacteria	Aliivibrio salmonicida	0	1	0
Bacteria	Alistipes putredinis	0	1	1
Bacteria	Alistipes sp. HGB5	0	1	1
Bacteria	Alkalilimnicola ehrlichii	0	1	1
Bacteria	Alkaliphilus metalliredigens	0	1	1
Bacteria	Alkaliphilus oremlandii	0	1	1
Bacteria	Allochromatium vinosum	0	1	1
Bacteria	Alloprevotella tannerae	0	1	1
Bacteria	Allorhizobium borbori	0	1	0
Bacteria	Allorhizobium vitis	0	1	1
Bacteria	Alteromonadales bacterium TW-7	0	1	1
Bacteria	Alteromonas macleodii	0	1	1
Bacteria	Alteromonas sp.	0	1	0
Bacteria	Aminobacterium colombiense	0	1	1
Bacteria	Aminomonas paucivorans	0	1	1
Bacteria	Ammonifex degensii	0	1	1
Bacteria	Amoebophilus asiaticus	0	1	1
Bacteria	Amycolatopsis mediterranei	0	1	1
Bacteria	Anabaena variabilis	0	1	1
Bacteria	Anaerococcus lactolyticus	0	1	0
Bacteria	Anaerococcus prevotii	0	1	1
Bacteria	Anaerococcus tetradius	0	1	0
Bacteria	Anaerococcus vaginalis	0	1	0
Bacteria	Anaerofustis stercorihominis	0	1	0
Bacteria	Anaeromyxobacter dehalogenans	0	1	1
Bacteria	Anaeromyxobacter sp. Fw109-5	0	1	1
Bacteria	Anaeromyxobacter sp. K	0	1	1
Bacteria	Anaerostipes caccae	0	1	0
Bacteria	Anaerotruncus colihominis	0	1	1
Bacteria	Anaplasma centrale	0	1	1
Bacteria	Anaplasma marginale	0	1	1
Bacteria	Anaplasma phagocytophilum	0	1	1
Bacteria	Anoxybacillus flavithermus	0	1	1
Bacteria	Aphanizomenon flosaquae	0	0	1
Bacteria	Aphanizomenon sp. NH-5	0	0	1
Bacteria	Aplysina aerophoba bacterial symbiont clone pAE27P20	0	0	1
Bacteria	Aplysina aerophoba bacterial symbiont clone pAPKS18	0	0	1
Bacteria	Aquifex aeolicus	0	1	1
Bacteria	Arcanobacterium haemolyticum	0	1	0
Bacteria	Arcobacter butzleri	0	1	1
Bacteria	Arcobacter nitrofigilis	0	1	1
Bacteria	Arthrobacter sp. FB24	0	1	1
Bacteria	Arthrospira maxima	0	1	1
Bacteria	Aster yellows phytoplasma	0	1	0
Bacteria	Asticcacaulis excentricus	0	1	1
Bacteria	Atopobium parvulum	0	0	1
Bacteria	Atopobium rimae	0	0	1
Bacteria	Atopobium vaginae	0	1	1
Bacteria	Aurantimonas manganoxydans	0	1	1
Bacteria	Azospirillum brasilense	0	1	1
Bacteria	Azotobacter vinelandii	0	1	1
Bacteria	Bacillus amyloliquefaciens	0	1	1
Bacteria	Bacillus anthracis	0	1	1
Bacteria	Bacillus atrophaeus	0	1	0
Bacteria	Bacillus cellulosilyticus	0	1	1
Bacteria	Bacillus cereus	0	1	1
Bacteria	Bacillus coagulans	0	1	1
Bacteria	Bacillus cytotoxicus	0	1	1
Bacteria	Bacillus firmus	0	0	1
Bacteria	Bacillus halodurans	0	1	0
Bacteria	Bacillus licheniformis	0	1	1
Bacteria	Bacillus megaterium	0	1	1
Bacteria	Bacillus mycoides	0	1	1
Bacteria	Bacillus pseudofirmus	0	1	1
Bacteria	Bacillus pseudomycoides	0	1	0
Bacteria	Bacillus pumilus	0	1	1
Bacteria	Bacillus selenitireducens	0	1	1
Bacteria	Bacillus sp. 2_A_57_CT2	0	1	1
Bacteria	Bacillus sp. B14905	0	0	1
Bacteria	Bacillus sp. BR449	0	0	1
Bacteria	Bacillus sp. BT1B_CT2	0	1	1
Bacteria	Bacillus sp. NRRL B-14911	0	1	1
Bacteria	Bacillus sp. SG-1	0	1	1
Bacteria	Bacillus sp. TA2.A1	0	0	1
Bacteria	Bacillus sp. WBC-3	0	1	0
Bacteria	Bacillus subtilis	0	1	1
Bacteria	Bacillus thuringiensis	0	1	1
Bacteria	Bacillus weihenstephanensis	0	1	1
Bacteria	Bacteroides caccae	0	1	1
Bacteria	Bacteroides cellulosilyticus	0	1	1
Bacteria	Bacteroides coprocola	0	1	0
Bacteria	Bacteroides coprophilus	0	1	0
Bacteria	Bacteroides dorei	0	1	1
Bacteria	Bacteroides eggerthii	0	1	1
Bacteria	Bacteroides finegoldii	0	1	1
Bacteria	Bacteroides fragilis	0	1	1
Bacteria	Bacteroides helcogenes	0	1	1
Bacteria	Bacteroides intestinalis	0	1	1
Bacteria	Bacteroides ovatus	0	1	1
Bacteria	Bacteroides pectinophilus	0	1	0
Bacteria	Bacteroides plebeius	0	1	0
Bacteria	Bacteroides sp. 1_1_14	0	1	1
Bacteria	Bacteroides sp. 1_1_6	0	1	1
Bacteria	Bacteroides sp. 2_1_16	0	1	1
Bacteria	Bacteroides sp. 2_1_22	0	1	1
Bacteria	Bacteroides sp. 2_1_33B	0	1	1
Bacteria	Bacteroides sp. 2_2_4	0	1	1
Bacteria	Bacteroides sp. 20_3	0	1	1
Bacteria	Bacteroides sp. 3_1_19	0	1	1
Bacteria	Bacteroides sp. 3_1_23	0	1	0
Bacteria	Bacteroides sp. 3_1_33FAA	0	1	1
Bacteria	Bacteroides sp. 3_1_40A	0	1	1
Bacteria	Bacteroides sp. 3_2_5	0	1	1
Bacteria	Bacteroides sp. 4_1_36	0	1	1
Bacteria	Bacteroides sp. 4_3_47FAA	0	1	1
Bacteria	Bacteroides sp. 9_1_42FAA	0	1	1
Bacteria	Bacteroides sp. D1	0	1	0
Bacteria	Bacteroides sp. D2	0	1	1
Bacteria	Bacteroides sp. D20	0	1	1
Bacteria	Bacteroides sp. D22	0	1	0
Bacteria	Bacteroides stercoris	0	1	1
Bacteria	Bacteroides thetaiotaomicron	0	1	1
Bacteria	Bacteroides uniformis	0	1	1
Bacteria	Bacteroides vulgatus	0	1	1
Bacteria	Bacteroides xylanisolvens	0	1	1
Bacteria	Bacteroidetes oral taxon 274	0	1	1
Bacteria	Bartonella bacilliformis	0	1	1
Bacteria	Bartonella clarridgeiae	0	1	0
Bacteria	Bartonella grahamii	0	1	1
Bacteria	Bartonella henselae	0	1	0
Bacteria	Bartonella quintana	0	1	0
Bacteria	Basfia succiniciproducens	0	1	1
Bacteria	Beggiatoa sp. PS	0	1	1
Bacteria	Beggiatoa sp. SS	0	1	1
Bacteria	Beijerinckia indica	0	1	1
Bacteria	Bermanella marisrubri	0	1	1
Bacteria	beta proteobacterium KB13	0	1	1
Bacteria	Beutenbergia cavernae	0	1	1
Bacteria	Bifidobacterium adolescentis	0	1	1
Bacteria	Bifidobacterium angulatum	0	1	1
Bacteria	Bifidobacterium animalis	0	1	1
Bacteria	Bifidobacterium gallicum	0	0	1
Bacteria	Bifidobacterium longum	0	1	1
Bacteria	Bifidobacterium pseudocatenulatum	0	0	1
Bacteria	Bifidobacterium sp. 12_1_47BFAA	0	0	1
Bacteria	Bilophila wadsworthia	0	1	1
Bacteria	Blastopirellula marina	0	1	1
Bacteria	Blattabacterium sp. (Blattella germanica)	0	1	0
Bacteria	Blattabacterium sp. (Periplaneta americana)	0	0	1
Bacteria	Blautia hydrogenotrophica	0	1	1
Bacteria	Blautia obeum	0	1	1
Bacteria	Bordetella hinzii	0	1	0
Bacteria	Bordetella pertussis	0	1	0
Bacteria	Borrelia afzelii	0	1	1
Bacteria	Borrelia duttonii	0	1	0
Bacteria	Borrelia recurrentis	0	1	0
Bacteria	Borrelia turicatae	0	1	0
Bacteria	Borreliella burgdorferi	0	1	1
Bacteria	Borreliella garinii	0	1	1
Bacteria	Bowmanella denitrificans	0	1	0
Bacteria	Bowmanella pacifica	0	1	0
Bacteria	Brachybacterium faecium	0	0	1
Bacteria	Brachyspira hyodysenteriae	0	1	1
Bacteria	Brachyspira murdochii	0	1	1
Bacteria	Brachyspira pilosicoli	0	1	1
Bacteria	Bradyrhizobium japonicum	0	0	1
Bacteria	Bradyrhizobium sp. BTAi1	0	1	1
Bacteria	Bradyrhizobium sp. UPM1029	0	1	0
Bacteria	Brevibacterium mcbrellneri	0	0	1
Bacteria	Brevundimonas sp. BAL3	0	1	1
Bacteria	Brevundimonas subvibrioides	0	1	1
Bacteria	Brucella melitensis	0	1	1
Bacteria	Brucella pinnipedialis	0	1	1
Bacteria	Brucella sp. 83/13	0	1	1
Bacteria	Brucella sp. BO1	0	1	1
Bacteria	Brucella sp. BO2	0	1	1
Bacteria	Brucella sp. F5/99	0	1	1
Bacteria	Brucella sp. NF 2653	0	1	1
Bacteria	Brucella sp. NVSL 07-0026	0	1	1
Bacteria	Buchnera aphidicola	0	1	0
Bacteria	Bulleidia extructa	0	1	0
Bacteria	Burkholderia ambifaria	0	1	1
Bacteria	Burkholderia cenocepacia	0	1	1
Bacteria	Burkholderia dolosa	0	1	1
Bacteria	Burkholderia glumae	0	1	1
Bacteria	Burkholderia mallei	0	1	1
Bacteria	Burkholderia multivorans	0	1	1
Bacteria	Burkholderia sp. 383	0	1	1
Bacteria	Burkholderia sp. CCGE1001	0	1	1
Bacteria	Burkholderia sp. CCGE1002	0	1	1
Bacteria	Burkholderia sp. CCGE1003	0	1	1
Bacteria	Burkholderia sp. Ch1-1	0	1	1
Bacteria	Burkholderia sp. H160	0	1	1
Bacteria	Burkholderia thailandensis	0	1	1
Bacteria	Burkholderia vietnamiensis	0	1	1
Bacteria	Burkholderiales bacterium 1_1_47	0	1	1
Bacteria	Butyrivibrio crossotus	0	1	0
Bacteria	Butyrivibrio proteoclasticus	0	0	1
Bacteria	Caldanaerobacter subterraneus	0	1	1
Bacteria	Caldicellulosiruptor bescii	0	1	1
Bacteria	Caldicellulosiruptor hydrothermalis	0	1	1
Bacteria	Caldicellulosiruptor kristjanssonii	0	1	0
Bacteria	Caldicellulosiruptor kronotskyensis	0	1	1
Bacteria	Caldicellulosiruptor lactoaceticus	0	1	1
Bacteria	Caldicellulosiruptor obsidiansis	0	1	0
Bacteria	Caldicellulosiruptor owensensis	0	1	1
Bacteria	Caldicellulosiruptor saccharolyticus	0	1	1
Bacteria	Calditerrivibrio nitroreducens	0	1	1
Bacteria	Caminibacter mediatlanticus	0	1	0
Bacteria	Campylobacter coli	0	1	0
Bacteria	Campylobacter concisus	0	1	0
Bacteria	Campylobacter curvus	0	1	1
Bacteria	Campylobacter fetus	0	1	1
Bacteria	Campylobacter hominis	0	1	0
Bacteria	Campylobacter jejuni	0	1	1
Bacteria	Campylobacter lari	0	1	1
Bacteria	Campylobacter rectus	0	0	1
Bacteria	Campylobacter showae	0	1	0
Bacteria	Campylobacter upsaliensis	0	1	0
Bacteria	Campylobacterales bacterium GD 1	0	1	1
Bacteria	candidate division TM7 genomosp. GTL1	0	1	1
Bacteria	Candidatus Accumulibacter phosphatis	0	1	1
Bacteria	Candidatus Baumannia cicadellinicola	0	1	0
Bacteria	Candidatus Blochmannia pennsylvanicus	0	1	0
Bacteria	Candidatus Blochmannia vafer	0	1	0
Bacteria	Candidatus Chloracidobacterium thermophilum	0	1	1
Bacteria	Candidatus Desulforudis audaxviator	0	1	1
Bacteria	Candidatus Fritschea bemisiae	0	1	0
Bacteria	Candidatus Hamiltonella defensa	0	1	1
Bacteria	Candidatus Koribacter versatilis	0	1	1
Bacteria	Candidatus Liberibacter americanus	0	1	0
Bacteria	Candidatus Liberibacter asiaticus	0	1	1
Bacteria	Candidatus Liberibacter solanacearum	0	1	0
Bacteria	Candidatus Nitrospira defluvii	0	0	1
Bacteria	Candidatus Pelagibacter sp. HTCC7211	0	1	1
Bacteria	Candidatus Pelagibacter ubique	0	1	1
Bacteria	Candidatus Poribacteria sp. WGA-A3	0	1	1
Bacteria	Candidatus Puniceispirillum marinum	0	1	1
Bacteria	Candidatus Regiella insecticola	0	1	0
Bacteria	Candidatus Solibacter usitatus	0	1	1
Bacteria	Candidatus Thiobios zoothamnicoli	0	1	0
Bacteria	Capnocytophaga gingivalis	0	1	1
Bacteria	Capnocytophaga ochracea	0	1	1
Bacteria	Capnocytophaga sputigena	0	1	1
Bacteria	Carboxydothermus hydrogenoformans	0	1	1
Bacteria	Cardiobacterium hominis	0	1	1
Bacteria	Carnobacterium sp. AT7	0	1	0
Bacteria	Catenibacterium mitsuokai	0	1	1
Bacteria	Catenulispora acidiphila	0	1	1
Bacteria	Catonella morbi	0	1	1
Bacteria	Caulobacter segnis	0	1	1
Bacteria	Caulobacter sp. K31	0	1	1
Bacteria	Caulobacter vibrioides	0	1	1
Bacteria	Cellulomonas flavigena	0	1	1
Bacteria	Cellulophaga algicola	0	1	1
Bacteria	Cellulosilyticum lentocellum	0	1	1
Bacteria	Cellvibrio japonicus	0	1	1
Bacteria	Chelativorans sp. BNC1	0	1	1
Bacteria	Chinaberry witches'-broom phytoplasma	0	1	0
Bacteria	Chitinophaga pinensis	0	1	1
Bacteria	Chlamydia muridarum	0	1	0
Bacteria	Chlamydia suis	0	1	0
Bacteria	Chlamydia trachomatis	0	1	0
Bacteria	Chlamydophila caviae	0	1	1
Bacteria	Chlamydophila pneumoniae	0	1	1
Bacteria	Chlorobaculum parvum	0	1	1
Bacteria	Chlorobaculum tepidum	0	1	1
Bacteria	Chlorobium chlorochromatii	0	1	1
Bacteria	Chlorobium clathratiforme	0	1	1
Bacteria	Chlorobium ferrooxidans	0	1	1
Bacteria	Chlorobium limicola	0	1	1
Bacteria	Chlorobium luteolum	0	1	1
Bacteria	Chlorobium phaeobacteroides	0	1	1
Bacteria	Chlorobium phaeovibrioides	0	1	1
Bacteria	Chloroflexus aggregans	0	1	1
Bacteria	Chloroflexus aurantiacus	0	1	1
Bacteria	Chloroflexus sp. Y-400-fl	0	1	1
Bacteria	Chloroherpeton thalassium	0	1	1
Bacteria	Chromatium okenii	0	1	0
Bacteria	Chromobacterium violaceum	0	1	1
Bacteria	Chromohalobacter salexigens	0	1	1
Bacteria	Chryseobacterium gleum	0	1	1
Bacteria	Chthoniobacter flavus	0	1	1
Bacteria	Citreicella sp. SE45	0	1	1
Bacteria	Citrobacter freundii	0	1	0
Bacteria	Citrobacter koseri	0	1	1
Bacteria	Citrobacter sp. 30_2	0	1	1
Bacteria	Citrobacter youngae	0	1	0
Bacteria	Clostridiales bacterium 1_7_47FAA	0	1	1
Bacteria	Clostridiales genomosp. BVAB3	0	1	0
Bacteria	Clostridioides difficile	0	1	1
Bacteria	Clostridium acetobutylicum	0	1	1
Bacteria	Clostridium asparagiforme	0	1	1
Bacteria	Clostridium beijerinckii	0	1	1
Bacteria	Clostridium bolteae	0	1	1
Bacteria	Clostridium botulinum	0	1	1
Bacteria	Clostridium butyricum	0	1	1
Bacteria	Clostridium carboxidivorans	0	0	1
Bacteria	Clostridium cellulolyticum	0	1	1
Bacteria	Clostridium cellulovorans	0	1	1
Bacteria	Clostridium hiranonis	0	1	1
Bacteria	Clostridium hylemonae	0	1	1
Bacteria	Clostridium kluyveri	0	1	1
Bacteria	Clostridium leptum	0	1	1
Bacteria	Clostridium ljungdahlii	0	1	1
Bacteria	Clostridium methylpentosum	0	1	1
Bacteria	Clostridium nexile	0	1	0
Bacteria	Clostridium novyi	0	1	1
Bacteria	Clostridium papyrosolvens	0	1	1
Bacteria	Clostridium perfringens	0	1	1
Bacteria	Clostridium phytofermentans	0	1	1
Bacteria	Clostridium ramosum	0	1	0
Bacteria	Clostridium saccharolyticum	0	1	0
Bacteria	Clostridium scindens	0	1	1
Bacteria	Clostridium sp. 7_2_43FAA	0	1	1
Bacteria	Clostridium sp. L2-50	0	1	0
Bacteria	Clostridium sp. M62/1	0	1	1
Bacteria	Clostridium sp. SS2/1	0	0	1
Bacteria	Clostridium spiroforme	0	1	0
Bacteria	Clostridium sporogenes	0	1	1
Bacteria	Clostridium symbiosum	0	0	1
Bacteria	Clostridium tetani	0	1	1
Bacteria	Clostridium thermocellum	0	1	1
Bacteria	Coenonia anatina	0	1	0
Bacteria	Collinsella aerofaciens	0	1	1
Bacteria	Colwellia psychrerythraea	0	1	1
Bacteria	Comamonas testosteroni	0	1	1
Bacteria	Conexibacter woesei	0	1	1
Bacteria	Congregibacter litoralis	0	1	1
Bacteria	Coprobacillus sp. 29_1	0	0	1
Bacteria	Coprobacillus sp. D7	0	1	0
Bacteria	Coprococcus comes	0	0	1
Bacteria	Coprococcus eutactus	0	1	1
Bacteria	Coprothermobacter proteolyticus	0	1	1
Bacteria	Coraliomargarita akajimensis	0	1	1
Bacteria	Corynebacterium accolens	0	1	1
Bacteria	Corynebacterium ammoniagenes	0	0	1
Bacteria	Corynebacterium amycolatum	0	1	0
Bacteria	Corynebacterium aurimucosum	0	1	0
Bacteria	Corynebacterium efficiens	0	1	1
Bacteria	Corynebacterium genitalium	0	1	1
Bacteria	Corynebacterium glucuronolyticum	0	1	1
Bacteria	Corynebacterium glutamicum	0	1	0
Bacteria	Corynebacterium jeikeium	0	1	1
Bacteria	Corynebacterium kroppenstedtii	0	1	0
Bacteria	Corynebacterium kutscheri	0	1	0
Bacteria	Corynebacterium matruchotii	0	1	1
Bacteria	Corynebacterium pseudogenitalium	0	1	0
Bacteria	Corynebacterium pseudotuberculosis	0	1	0
Bacteria	Corynebacterium sp. L2-79-05	0	1	0
Bacteria	Corynebacterium striatum	0	1	1
Bacteria	Corynebacterium tuberculostearicum	0	1	0
Bacteria	Coxiella burnetii	0	1	1
Bacteria	Croceibacter atlanticus	0	1	1
Bacteria	Crocosphaera watsonii	0	1	1
Bacteria	Cronobacter sakazakii	0	1	1
Bacteria	Cryptobacterium curtum	0	1	1
Bacteria	Cupriavidus basilensis	0	1	0
Bacteria	Cupriavidus metallidurans	0	1	1
Bacteria	Cupriavidus pinatubonensis	0	1	1
Bacteria	cyanobacterium UCYN-A	0	1	1
Bacteria	Cyanobium sp. PCC 7001	0	1	1
Bacteria	Cyanothece sp. ATCC 51142	0	1	1
Bacteria	Cyanothece sp. CCY0110	0	1	1
Bacteria	Cyanothece sp. PCC 7424	0	1	1
Bacteria	Cyanothece sp. PCC 7425	0	1	1
Bacteria	Cyanothece sp. PCC 7822	0	1	1
Bacteria	Cyanothece sp. PCC 8801	0	1	1
Bacteria	Cyanothece sp. PCC 8802	0	1	1
Bacteria	Cylindrospermopsis raciborskii	0	1	1
Bacteria	Cytophaga hutchinsonii	0	1	1
Bacteria	Dechloromonas aromatica	0	1	1
Bacteria	Dehalococcoides ethenogenes	0	0	1
Bacteria	Dehalococcoides sp. BAV1	0	1	1
Bacteria	Dehalococcoides sp. GT	0	1	1
Bacteria	Dehalococcoides sp. VS	0	1	1
Bacteria	Dehalogenimonas lykanthroporepellens	0	1	1
Bacteria	Deinococcus deserti	0	1	1
Bacteria	Deinococcus geothermalis	0	1	1
Bacteria	Deinococcus maricopensis	0	1	1
Bacteria	Deinococcus radiodurans	0	1	1
Bacteria	Delftia acidovorans	0	1	1
Bacteria	delta proteobacterium MLMS-1	0	1	1
Bacteria	delta proteobacterium NaphS2	0	1	1
Bacteria	Denitrovibrio acetiphilus	0	1	1
Bacteria	Dermacoccus sp. Ellin185	0	1	1
Bacteria	Desulfarculus baarsii	0	1	1
Bacteria	Desulfatibacillum alkenivorans	0	1	1
Bacteria	Desulfitobacterium hafniense	0	1	1
Bacteria	Desulfobacterium autotrophicum	0	1	1
Bacteria	Desulfobulbus propionicus	0	1	1
Bacteria	Desulfococcus oleovorans	0	1	1
Bacteria	Desulfohalobium retbaense	0	1	1
Bacteria	Desulfomicrobium baculatum	0	1	1
Bacteria	Desulfonatronospira thiodismutans	0	1	1
Bacteria	Desulfotomaculum acetoxidans	0	1	1
Bacteria	Desulfotomaculum nigrificans	0	1	1
Bacteria	Desulfotomaculum reducens	0	1	1
Bacteria	Desulfovibrio alaskensis	0	1	1
Bacteria	Desulfovibrio desulfuricans	0	1	1
Bacteria	Desulfovibrio fructosivorans	0	1	1
Bacteria	Desulfovibrio piger	0	1	1
Bacteria	Desulfovibrio salexigens	0	1	1
Bacteria	Desulfovibrio sp. 3_1_syn3	0	1	1
Bacteria	Desulfovibrio sp. FW1012B	0	1	1
Bacteria	Desulfovibrio vulgaris	0	1	1
Bacteria	Desulfurispirillum indicum	0	1	1
Bacteria	Desulfurivibrio alkaliphilus	0	1	1
Bacteria	Desulfuromonas acetoxidans	0	1	1
Bacteria	Dethiobacter alkaliphilus	0	1	1
Bacteria	Dethiosulfovibrio peptidovorans	0	1	1
Bacteria	Dialister invisus	0	1	1
Bacteria	Diaphorobacter nitroreducens	0	1	0
Bacteria	Dichelobacter nodosus	0	1	1
Bacteria	Dickeya dadantii	0	1	1
Bacteria	Dickeya zeae	0	1	1
Bacteria	Dictyoglomus thermophilum	0	1	1
Bacteria	Dictyoglomus turgidum	0	1	1
Bacteria	Dietzia cinnamea	0	1	1
Bacteria	Dinghuibacter silviterrae	1	0	0
Bacteria	Dinoroseobacter shibae	0	1	1
Bacteria	Dokdonia donghaensis	0	1	1
Bacteria	Dorea formicigenerans	0	1	1
Bacteria	Dorea longicatena	0	1	0
Bacteria	Dyadobacter fermentans	0	1	1
Bacteria	Edwardsiella ictaluri	0	1	0
Bacteria	Edwardsiella tarda	0	1	1
Bacteria	Eggerthella lenta	0	1	1
Bacteria	Eggerthella sp. 1_3_56FAA	0	1	1
Bacteria	Ehrlichia canis	0	1	0
Bacteria	Ehrlichia chaffeensis	0	1	1
Bacteria	Ehrlichia ruminantium	0	1	0
Bacteria	Eikenella corrodens	0	1	1
Bacteria	Elusimicrobium minutum	0	1	1
Bacteria	endophytic bacterium LOB-07	0	1	0
Bacteria	endosymbiont of Oligobrachia haakonmosbiensis	0	1	0
Bacteria	endosymbiont of Ridgeia piscesae	0	1	0
Bacteria	Enhydrobacter aerosaccus	0	1	1
Bacteria	Enterobacter cancerogenus	0	1	0
Bacteria	Enterobacter cloacae	0	1	1
Bacteria	Enterobacter sp. 638	0	1	1
Bacteria	Enterobacteriaceae bacterium 521	0	1	0
Bacteria	Enterobacteriaceae bacterium 9_2_54FAA	0	1	1
Bacteria	Enterobacteriaceae bacterium Am-4	0	1	0
Bacteria	Enterococcus casseliflavus	0	1	0
Bacteria	Enterococcus durans	0	1	0
Bacteria	Enterococcus faecalis	0	1	1
Bacteria	Enterococcus faecium	0	1	1
Bacteria	Enterococcus gallinarum	0	0	1
Bacteria	Enterococcus italicus	0	1	1
Bacteria	Eremococcus coleocola	0	1	0
Bacteria	Erwinia psidii	0	1	0
Bacteria	Erwinia sp. Ejp617	0	1	1
Bacteria	Erysipelothrix rhusiopathiae	0	0	1
Bacteria	Erysipelotrichaceae bacterium 3_1_53	0	1	0
Bacteria	Erysipelotrichaceae bacterium 5_2_54FAA	0	1	1
Bacteria	Erythrobacter citreus	0	1	0
Bacteria	Erythrobacter litoralis	0	1	1
Bacteria	Erythrobacter sp. NAP1	0	1	1
Bacteria	Erythrobacter sp. SD-21	0	1	1
Bacteria	Escherichia albertii	0	1	1
Bacteria	Escherichia coli	0	1	1
Bacteria	Escherichia sp. 1_1_43	0	1	0
Bacteria	Escherichia sp. 3_2_53FAA	0	1	1
Bacteria	Ethanoligenens harbinense	0	0	1
Bacteria	Eubacterium cellulosolvens	0	1	0
Bacteria	Eubacterium eligens	0	0	1
Bacteria	Eubacterium limosum	0	1	1
Bacteria	Eubacterium saphenum	0	1	0
Bacteria	Eubacterium siraeum	0	1	0
Bacteria	Eubacterium ventriosum	0	1	1
Bacteria	Eubacterium yurii	0	1	1
Bacteria	Exiguobacterium sibiricum	0	1	1
Bacteria	Exiguobacterium sp. AT1b	0	1	1
Bacteria	Faecalibacterium prausnitzii	0	1	1
Bacteria	Ferrimonas balearica	0	1	1
Bacteria	Fervidobacterium nodosum	0	1	1
Bacteria	Fibrobacter succinogenes	0	1	1
Bacteria	Filifactor alocis	0	1	0
Bacteria	Finegoldia magna	0	1	1
Bacteria	Flammeovirga yaeyamensis	0	1	0
Bacteria	Flavobacteria bacterium BAL38	0	1	1
Bacteria	Flavobacteria bacterium BBFL7	0	1	1
Bacteria	Flavobacteria bacterium MS024-2A	0	1	1
Bacteria	Flavobacteria bacterium MS024-3C	0	1	1
Bacteria	Flavobacteriaceae bacterium 3519-10	0	1	1
Bacteria	Flavobacteriales bacterium ALC-1	0	1	1
Bacteria	Flavobacterium columnare	0	1	0
Bacteria	Flavobacterium johnsoniae	0	1	1
Bacteria	Francisella cantonensis	0	1	0
Bacteria	Francisella philomiragia	0	1	1
Bacteria	Francisella tularensis	0	1	1
Bacteria	Frankia sp. CcI3	0	1	1
Bacteria	Frankia sp. EAN1pec	0	1	1
Bacteria	Frankia sp. EuI1c	0	1	1
Bacteria	Frankia sp. EUN1f	0	1	1
Bacteria	Frankia symbiont of Datisca glomerata	0	1	1
Bacteria	Fulvimarina pelagi	0	1	1
Bacteria	Fusobacterium mortiferum	0	1	0
Bacteria	Fusobacterium nucleatum	0	1	1
Bacteria	Fusobacterium sp. 1_1_41FAA	0	1	0
Bacteria	Fusobacterium sp. 2_1_31	0	1	0
Bacteria	Fusobacterium sp. 3_1_36A2	0	1	0
Bacteria	Fusobacterium sp. 4_1_13	0	1	0
Bacteria	Fusobacterium sp. 7_1	0	1	0
Bacteria	Fusobacterium sp. D11	0	1	0
Bacteria	Fusobacterium sp. D12	0	1	1
Bacteria	Fusobacterium ulcerans	0	0	1
Bacteria	Fusobacterium varium	0	1	1
Bacteria	Gallibacterium anatis	0	0	1
Bacteria	Gallionella capsiferriformans	0	1	1
Bacteria	gamma proteobacterium HTCC2207	0	1	1
Bacteria	gamma proteobacterium HTCC5015	0	1	1
Bacteria	gamma proteobacterium NOR5-3	0	1	1
Bacteria	gamma proteobacterium NOR51-B	0	1	1
Bacteria	Gardnerella vaginalis	0	1	0
Bacteria	Gemella haemolysans	0	1	1
Bacteria	Gemella morbillorum	0	0	1
Bacteria	Gemmata sp. Wa1-1	0	1	0
Bacteria	Geobacillus sp. C56-T3	0	1	1
Bacteria	Geobacillus sp. G11MC16	0	1	1
Bacteria	Geobacillus sp. POT5	0	0	1
Bacteria	Geobacillus sp. WCH70	0	1	1
Bacteria	Geobacillus sp. Y4.1MC1	0	1	1
Bacteria	Geobacillus sp. Y412MC52	0	1	1
Bacteria	Geobacillus sp. Y412MC61	0	1	1
Bacteria	Geobacillus stearothermophilus	0	0	1
Bacteria	Geobacillus thermodenitrificans	0	1	1
Bacteria	Geobacillus thermoglucosidasius	0	1	1
Bacteria	Geobacillus thermoleovorans	0	0	1
Bacteria	Geobacter bemidjiensis	0	1	1
Bacteria	Geobacter lovleyi	0	1	1
Bacteria	Geobacter metallireducens	0	1	1
Bacteria	Geobacter sp. FRC-32	0	1	1
Bacteria	Geobacter sp. M18	0	1	1
Bacteria	Geobacter sp. M21	0	1	1
Bacteria	Geobacter sulfurreducens	0	1	1
Bacteria	Geobacter uraniireducens	0	1	1
Bacteria	Geodermatophilus obscurus	0	1	1
Bacteria	Gimesia maris	0	1	1
Bacteria	Gloeobacter violaceus	0	1	0
Bacteria	Gluconacetobacter diazotrophicus	0	1	1
Bacteria	Gluconobacter oxydans	0	1	1
Bacteria	Goldenrain phytoplasma	0	1	0
Bacteria	Gordonia bronchialis	0	1	1
Bacteria	Gordonia rubripertincta	0	0	1
Bacteria	Granulibacter bethesdensis	0	1	1
Bacteria	Granulicatella adiacens	0	1	1
Bacteria	Granulicatella elegans	0	1	0
Bacteria	Granulicella mallensis	0	1	1
Bacteria	Grimontia hollisae	0	1	1
Bacteria	Haemophilus ducreyi	0	1	1
Bacteria	Haemophilus haemolyticus	0	0	1
Bacteria	Haemophilus influenzae	0	1	1
Bacteria	Haemophilus parasuis	0	1	1
Bacteria	Hahella chejuensis	0	1	1
Bacteria	Halanaerobium hydrogeniformans	0	1	1
Bacteria	Halanaerobium praevalens	0	0	1
Bacteria	Haliangium ochraceum	0	1	1
Bacteria	Halobacillus halophilus	0	1	0
Bacteria	Halomonas sp. HAL1	0	1	0
Bacteria	Halorhodospira halophila	0	1	1
Bacteria	Halothermothrix orenii	0	1	1
Bacteria	Halothiobacillus neapolitanus	0	1	1
Bacteria	Helicobacter bilis	0	1	1
Bacteria	Helicobacter canadensis	0	1	0
Bacteria	Helicobacter cinaedi	0	1	0
Bacteria	Helicobacter hepaticus	0	1	0
Bacteria	Helicobacter pullorum	0	1	0
Bacteria	Helicobacter pylori	0	1	1
Bacteria	Helicobacter winghamensis	0	1	0
Bacteria	Heliobacterium modesticaldum	0	1	1
Bacteria	Herbaspirillum seropedicae	0	1	1
Bacteria	Herpetosiphon aurantiacus	0	1	1
Bacteria	Hirschia baltica	0	1	1
Bacteria	Histophilus somni	0	1	1
Bacteria	Hoeflea phototrophica	0	1	1
Bacteria	Holdemanella biformis	0	1	0
Bacteria	Holdemania filiformis	0	1	1
Bacteria	Hungatella hathewayi	0	0	1
Bacteria	Hydrogenivirga sp. 128-5-R1-1	0	1	1
Bacteria	Hydrogenobacter thermophilus	0	1	1
Bacteria	Hydrogenobaculum sp. Y04AAS1	0	0	1
Bacteria	Hydrogenovibrio crunogenus	0	1	1
Bacteria	Hyphomicrobium denitrificans	0	1	1
Bacteria	Hyphomonas neptunium	0	1	1
Bacteria	Idiomarina baltica	0	1	1
Bacteria	Idiomarina loihiensis	0	1	1
Bacteria	Ilyobacter polytropus	0	1	1
Bacteria	Intestinibacter bartlettii	0	1	0
Bacteria	Intrasporangium calvum	0	1	1
Bacteria	Isosphaera pallida	0	1	1
Bacteria	Janibacter sp. HTCC2649	0	1	1
Bacteria	Jannaschia sp. CCS1	0	1	1
Bacteria	Janthinobacterium sp. Marseille	0	1	1
Bacteria	Jonesia denitrificans	0	1	1
Bacteria	Jonquetella anthropi	0	1	1
Bacteria	Kangiella koreensis	0	1	1
Bacteria	Ketogulonicigenium vulgare	0	1	1
Bacteria	Kineococcus radiotolerans	0	1	1
Bacteria	Kingella oralis	0	1	1
Bacteria	Klebsiella pneumoniae	0	1	1
Bacteria	Klebsiella sp. 1_1_55	0	1	1
Bacteria	Klebsiella sp. KCL-2	0	1	0
Bacteria	Klebsiella variicola	0	1	1
Bacteria	Kluyvera ascorbata	0	1	0
Bacteria	Komagataeibacter hansenii	0	1	1
Bacteria	Kordia algicida	0	1	1
Bacteria	Kosmotoga olearia	0	1	1
Bacteria	Kribbella flavida	0	1	1
Bacteria	Ktedonobacter racemifer	0	1	1
Bacteria	Kyrpidia tusciae	0	1	1
Bacteria	Kytococcus sedentarius	0	1	1
Bacteria	Labrenzia aggregata	0	1	1
Bacteria	Labrenzia alexandrii	0	1	1
Bacteria	Lachnospiraceae bacterium 5_1_63FAA	0	1	0
Bacteria	Lachnospiraceae bacterium 8_1_57FAA	0	0	1
Bacteria	Lactobacillus acidophilus	0	1	1
Bacteria	Lactobacillus antri	0	1	1
Bacteria	Lactobacillus brevis	0	1	0
Bacteria	Lactobacillus buchneri	0	0	1
Bacteria	Lactobacillus casei	0	1	1
Bacteria	Lactobacillus delbrueckii	0	1	1
Bacteria	Lactobacillus fermentum	0	0	1
Bacteria	Lactobacillus gasseri	0	1	1
Bacteria	Lactobacillus helveticus	0	0	1
Bacteria	Lactobacillus hilgardii	0	0	1
Bacteria	Lactobacillus iners	0	1	0
Bacteria	Lactobacillus jensenii	0	1	1
Bacteria	Lactobacillus johnsonii	0	1	1
Bacteria	Lactobacillus paracasei	0	1	0
Bacteria	Lactobacillus plantarum	0	1	1
Bacteria	Lactobacillus reuteri	0	1	1
Bacteria	Lactobacillus rhamnosus	0	1	1
Bacteria	Lactobacillus salivarius	0	1	1
Bacteria	Lactobacillus ultunensis	0	1	1
Bacteria	Lactobacillus vaginalis	0	1	0
Bacteria	Lactococcus lactis	0	1	1
Bacteria	Laribacter hongkongensis	0	1	1
Bacteria	Lautropia mirabilis	0	1	1
Bacteria	Leadbetterella byssophila	0	1	1
Bacteria	Leeuwenhoekiella blandensis	0	1	1
Bacteria	Legionella drancourtii	0	1	1
Bacteria	Legionella longbeachae	0	1	1
Bacteria	Legionella pneumophila	0	1	1
Bacteria	Leifsonia xyli	0	1	1
Bacteria	Lentisphaera araneosa	0	1	1
Bacteria	Leptospira biflexa	0	1	1
Bacteria	Leptospira borgpetersenii	0	1	1
Bacteria	Leptospira interrogans	0	1	1
Bacteria	Leptospirillum ferrodiazotrophum	0	1	1
Bacteria	Leptospirillum rubarum	0	1	1
Bacteria	Leptospirillum sp. Group II '5-way CG'	0	1	1
Bacteria	Leptothrix cholodnii	0	1	1
Bacteria	Leptotrichia buccalis	0	1	0
Bacteria	Leptotrichia goodfellowii	0	1	1
Bacteria	Leptotrichia shahii	0	0	1
Bacteria	Leuconostoc citreum	0	1	0
Bacteria	Leuconostoc mesenteroides	0	1	1
Bacteria	Limnobacter sp. MED105	0	1	1
Bacteria	Listeria grayi	0	1	0
Bacteria	Listeria innocua	0	1	1
Bacteria	Listeria ivanovii	0	0	1
Bacteria	Listeria marthii	0	1	0
Bacteria	Listeria monocytogenes	0	1	1
Bacteria	Listeria seeligeri	0	1	1
Bacteria	Loktanella vestfoldensis	0	1	1
Bacteria	Lutiella nitroferrum	0	1	1
Bacteria	Lyngbya majuscula	0	0	1
Bacteria	Lyngbya sp. PCC 8106	0	1	1
Bacteria	Lysinibacillus fusiformis	0	1	1
Bacteria	Lysinibacillus sphaericus	0	1	1
Bacteria	Magnetococcus sp. MC-1	0	1	1
Bacteria	Magnetospirillum gryphiswaldense	0	1	0
Bacteria	Mannheimia haemolytica	0	1	1
Bacteria	Maribacter sp. HTCC2170	0	1	1
Bacteria	Maricaulis maris	0	1	1
Bacteria	marine bacterium 01-004080	0	1	0
Bacteria	marine gamma proteobacterium HTCC2080	0	1	1
Bacteria	marine gamma proteobacterium HTCC2143	0	1	1
Bacteria	marine gamma proteobacterium HTCC2148	0	1	1
Bacteria	Marinobacter adhaerens	0	1	1
Bacteria	Marinobacter algicola	0	1	1
Bacteria	Marinobacter hydrocarbonoclasticus	0	1	1
Bacteria	Marinobacter sp. ELB17	0	1	1
Bacteria	Marinobacterium sp. KW44	0	1	0
Bacteria	Marinomonas sp. MED121	0	1	1
Bacteria	Marinomonas sp. MWYL1	0	1	1
Bacteria	Mariprofundus ferrooxydans	0	1	1
Bacteria	Maritimibacter alkaliphilus	0	1	1
Bacteria	Marivirga tractuosa	0	1	1
Bacteria	Marvinbryantia formatexigens	0	1	1
Bacteria	Mastigocladus laminosus	0	1	0
Bacteria	Megasphaera genomosp. type_1	0	1	1
Bacteria	Megasphaera micronuciformis	0	0	1
Bacteria	Meiothermus ruber	0	1	1
Bacteria	Meiothermus silvanus	0	1	1
Bacteria	Mesorhizobium ciceri	0	1	1
Bacteria	Mesorhizobium opportunistum	0	1	1
Bacteria	Mesorhizobium sp. F28	0	0	1
Bacteria	Methylacidiphilum infernorum	0	1	1
Bacteria	Methylibium petroleiphilum	0	1	1
Bacteria	Methylobacillus flagellatus	0	1	1
Bacteria	Methylobacter tundripaludum	0	1	1
Bacteria	Methylobacterium extorquens	0	1	1
Bacteria	Methylobacterium nodulans	0	1	1
Bacteria	Methylobacterium organophilum	0	1	1
Bacteria	Methylobacterium populi	0	1	1
Bacteria	Methylobacterium sp. 4-46	0	1	1
Bacteria	Methylocella silvestris	0	1	1
Bacteria	Methylococcus capsulatus	0	1	1
Bacteria	Methylocystis sp. ATCC 49242	0	1	1
Bacteria	Methylophaga thiooxydans	0	1	1
Bacteria	Methylophilales bacterium HTCC2181	0	1	0
Bacteria	Methylosinus trichosporium	0	1	1
Bacteria	Methylotenera mobilis	0	1	1
Bacteria	Methylotenera versatilis	0	1	1
Bacteria	Methylovorus glucosotrophus	0	1	1
Bacteria	Methylovorus sp. MP688	0	1	1
Bacteria	Micrococcus luteus	0	1	1
Bacteria	Microcoleus chthonoplastes	0	1	1
Bacteria	Microcystis wesenbergii	0	0	1
Bacteria	Micromonospora aurantiaca	0	1	1
Bacteria	Micromonospora sp. ATCC 39149	0	1	1
Bacteria	Micromonospora sp. L5	0	1	1
Bacteria	Microscilla marina	0	1	1
Bacteria	Microscilla sp. PRE1	0	1	1
Bacteria	Mitsuokella multacida	0	1	1
Bacteria	Mobiluncus curtisii	0	1	0
Bacteria	Mobiluncus mulieris	0	1	0
Bacteria	Moorella thermoacetica	0	1	1
Bacteria	Moraxella catarrhalis	0	1	1
Bacteria	Moraxella osloensis	0	1	0
Bacteria	Moritella sp. PE36	0	1	1
Bacteria	Mucilaginibacter paludis	0	1	1
Bacteria	Mycobacterium avium	0	1	1
Bacteria	Mycobacterium bovis	0	0	1
Bacteria	Mycobacterium gilvum	0	1	1
Bacteria	Mycobacterium leprae	0	0	1
Bacteria	Mycobacterium marinum	0	1	1
Bacteria	Mycobacterium parascrofulaceum	0	1	1
Bacteria	Mycobacterium smegmatis	0	1	1
Bacteria	Mycobacterium sp. JLS	0	1	1
Bacteria	Mycobacterium sp. KMS	0	1	1
Bacteria	Mycobacterium sp. MCS	0	1	1
Bacteria	Mycobacterium tuberculosis	0	1	1
Bacteria	Mycobacterium ulcerans	0	1	1
Bacteria	Mycobacterium vanbaalenii	0	1	1
Bacteria	Mycoplasma capricolum	0	1	0
Bacteria	Mycoplasma hyopneumoniae	0	0	1
Bacteria	Mycoplasma mycoides	0	1	0
Bacteria	Myxococcus xanthus	0	1	1
Bacteria	Nakamurella multipartita	0	1	1
Bacteria	Natranaerobius thermophilus	0	1	1
Bacteria	Nautilia profundicola	0	1	1
Bacteria	Neisseria cinerea	0	1	0
Bacteria	Neisseria elongata	0	1	1
Bacteria	Neisseria flavescens	0	1	0
Bacteria	Neisseria gonorrhoeae	0	1	1
Bacteria	Neisseria lactamica	0	1	1
Bacteria	Neisseria meningitidis	0	1	1
Bacteria	Neisseria mucosa	0	1	1
Bacteria	Neisseria sicca	0	1	0
Bacteria	Neisseria sp. oral taxon 014	0	1	1
Bacteria	Neisseria subflava	0	1	0
Bacteria	Neorickettsia risticii	0	1	0
Bacteria	Neorickettsia sennetsu	0	1	0
Bacteria	Neptuniibacter caesariensis	0	1	1
Bacteria	Nitratifractor salsuginis	0	1	1
Bacteria	Nitrobacter hamburgensis	0	1	1
Bacteria	Nitrobacter sp. Nb-311A	0	1	1
Bacteria	Nitrobacter winogradskyi	0	1	1
Bacteria	Nitrococcus mobilis	0	1	1
Bacteria	Nitrosococcus halophilus	0	1	1
Bacteria	Nitrosococcus oceani	0	1	1
Bacteria	Nitrosococcus watsonii	0	1	1
Bacteria	Nitrosomonas eutropha	0	1	1
Bacteria	Nitrosomonas sp. AL212	0	1	1
Bacteria	Nitrosospira multiformis	0	1	1
Bacteria	Nitrosospira sp. PJA1	0	1	0
Bacteria	Nocardioides sp. JS614	0	1	1
Bacteria	Nocardiopsis dassonvillei	0	1	1
Bacteria	Nodularia spumigena	0	1	1
Bacteria	Nonomuraea sp. ATCC 39727	0	1	0
Bacteria	Nostoc flagelliforme	0	0	1
Bacteria	Nostoc punctiforme	0	1	1
Bacteria	Nostoc sp. 'Peltigera membranacea cyanobiont'	0	0	1
Bacteria	Novosphingobium aromaticivorans	0	1	1
Bacteria	Oceanicaulis sp. HTCC2633	0	1	1
Bacteria	Oceanicola granulosus	0	1	1
Bacteria	Oceanimonas sp. Be07	0	1	0
Bacteria	Oceanithermus profundus	0	1	1
Bacteria	Ochrobactrum anthropi	0	1	1
Bacteria	Ochrobactrum intermedium	0	1	1
Bacteria	Octadecabacter antarcticus	0	1	1
Bacteria	Oenococcus oeni	0	0	1
Bacteria	Oligotropha carboxidovorans	0	1	1
Bacteria	Onion proliferation phytoplasma	0	1	0
Bacteria	Opitutus terrae	0	1	1
Bacteria	Oribacterium sinus	0	0	1
Bacteria	Oribacterium sp. oral taxon 078	0	0	1
Bacteria	Oscillochloris trichoides	0	1	1
Bacteria	Oxalobacter formigenes	0	1	1
Bacteria	Paenarthrobacter aurescens	0	1	1
Bacteria	Paenibacillus curdlanolyticus	0	1	1
Bacteria	Paenibacillus larvae	0	1	1
Bacteria	Paenibacillus mucilaginosus	0	0	1
Bacteria	Paenibacillus polymyxa	0	1	1
Bacteria	Paenibacillus sp. JDR-2	0	1	1
Bacteria	Paenibacillus sp. oral taxon 786	0	1	1
Bacteria	Paenibacillus sp. Y412MC10	0	1	1
Bacteria	Paenibacillus vortex	0	1	1
Bacteria	Paludibacter propionicigenes	0	1	1
Bacteria	Pantoea ananatis	0	1	1
Bacteria	Pantoea sp. aB	0	1	0
Bacteria	Pantoea sp. At-9b	0	1	1
Bacteria	Pantoea vagans	0	1	1
Bacteria	Parabacteroides distasonis	0	1	1
Bacteria	Parabacteroides johnsonii	0	1	1
Bacteria	Parabacteroides merdae	0	1	1
Bacteria	Parabacteroides sp. D13	0	1	1
Bacteria	Paraburkholderia graminis	0	1	1
Bacteria	Paraburkholderia phymatum	0	1	1
Bacteria	Paraburkholderia phytofirmans	0	1	1
Bacteria	Paraburkholderia xenovorans	0	1	1
Bacteria	Parachlamydia acanthamoebae	0	1	1
Bacteria	Paracoccus aminophilus	0	0	1
Bacteria	Paracoccus denitrificans	0	1	1
Bacteria	Paracoccus marcusii	0	1	0
Bacteria	Paracoccus pantotrophus	0	1	1
Bacteria	Parvibaculum lavamentivorans	0	1	1
Bacteria	Parvibaculum sp. P31	0	0	1
Bacteria	Parvimonas micra	0	1	1
Bacteria	Parvularcula bermudensis	0	1	1
Bacteria	Pasteurella caballi	0	1	0
Bacteria	Pasteurella dagmatis	0	1	1
Bacteria	Pasteurella multocida	0	1	0
Bacteria	Pectobacterium carotovorum	0	1	1
Bacteria	Pectobacterium wasabiae	0	1	1
Bacteria	Pediococcus pentosaceus	0	1	1
Bacteria	Pedobacter heparinus	0	1	1
Bacteria	Pedobacter saltans	0	1	1
Bacteria	Pedobacter sp. BAL39	0	1	1
Bacteria	Pedosphaera parvula	0	1	1
Bacteria	Pelagibaca bermudensis	0	1	1
Bacteria	Pelobacter carbinolicus	0	1	1
Bacteria	Pelobacter propionicus	0	1	1
Bacteria	Peptoniphilus duerdenii	0	1	0
Bacteria	Peptoniphilus lacrimalis	0	1	1
Bacteria	Peptoniphilus sp. oral taxon 386	0	1	0
Bacteria	Peptostreptococcus stomatis	0	0	1
Bacteria	Persephonella marina	0	1	1
Bacteria	Petrotoga mobilis	0	1	1
Bacteria	Phaeobacter gallaeciensis	0	1	1
Bacteria	Phascolarctobacterium succinatutens	0	0	1
Bacteria	Phenylobacterium zucineum	0	1	1
Bacteria	Photobacterium angustum	0	1	1
Bacteria	Photobacterium damselae	0	1	1
Bacteria	Photobacterium leiognathi	0	0	1
Bacteria	Photobacterium profundum	0	1	1
Bacteria	Photobacterium sp. SKA34	0	1	1
Bacteria	Phytoplasma sp.	0	1	0
Bacteria	Pirellula staleyi	0	1	1
Bacteria	Planctopirus limnophila	0	1	1
Bacteria	Planococcus donghaensis	0	1	1
Bacteria	Plesiocystis pacifica	0	1	1
Bacteria	Plesiomonas shigelloides	0	1	0
Bacteria	Polaribacter irgensii	0	1	1
Bacteria	Polaribacter sp. MED152	0	1	1
Bacteria	Polaromonas naphthalenivorans	0	1	1
Bacteria	Polaromonas sp. JS666	0	1	1
Bacteria	Polynucleobacter necessarius	0	1	1
Bacteria	Porphyromonas asaccharolytica	0	1	0
Bacteria	Porphyromonas endodontalis	0	1	1
Bacteria	Porphyromonas gingivalis	0	1	1
Bacteria	Porphyromonas uenonis	0	1	1
Bacteria	Prevotella amnii	0	1	1
Bacteria	Prevotella bergensis	0	1	1
Bacteria	Prevotella bivia	0	1	0
Bacteria	Prevotella bryantii	0	1	0
Bacteria	Prevotella buccae	0	1	1
Bacteria	Prevotella buccalis	0	0	1
Bacteria	Prevotella copri	0	1	0
Bacteria	Prevotella disiens	0	1	1
Bacteria	Prevotella melaninogenica	0	1	1
Bacteria	Prevotella oralis	0	1	1
Bacteria	Prevotella oris	0	1	1
Bacteria	Prevotella ruminicola	0	1	1
Bacteria	Prevotella salivae	0	0	1
Bacteria	Prevotella sp. oral taxon 299	0	1	0
Bacteria	Prevotella sp. oral taxon 317	0	1	1
Bacteria	Prevotella sp. oral taxon 472	0	1	1
Bacteria	Prevotella timonensis	0	1	0
Bacteria	Prevotella veroralis	0	1	0
Bacteria	Prochlorococcus marinus	0	1	1
Bacteria	Prochlorothrix hollandica	0	0	1
Bacteria	Propionibacterium acnes	0	1	1
Bacteria	Prosthecochloris aestuarii	0	1	1
Bacteria	Proteus mirabilis	0	1	1
Bacteria	Proteus penneri	0	1	0
Bacteria	Proteus vulgaris	0	0	1
Bacteria	Providencia alcalifaciens	0	1	1
Bacteria	Providencia rettgeri	0	1	1
Bacteria	Providencia rustigianii	0	1	1
Bacteria	Providencia stuartii	0	1	1
Bacteria	Pseudarthrobacter chlorophenolicus	0	0	1
Bacteria	Pseudarthrobacter phenanthrenivorans	0	1	1
Bacteria	Pseudoalteromonas atlantica	0	1	1
Bacteria	Pseudoalteromonas elyakovii	0	1	0
Bacteria	Pseudoalteromonas haloplanktis	0	1	0
Bacteria	Pseudoalteromonas sp. BB1	0	1	0
Bacteria	Pseudoalteromonas sp. BSi20327	0	1	0
Bacteria	Pseudoalteromonas sp. NM-2001	0	1	0
Bacteria	Pseudoalteromonas sp. S9	0	1	0
Bacteria	Pseudoalteromonas sp. SM495	0	1	0
Bacteria	Pseudoalteromonas sp. SM9913	0	1	1
Bacteria	Pseudoalteromonas sp. XM2107	0	1	0
Bacteria	Pseudoalteromonas tunicata	0	1	1
Bacteria	Pseudodesulfovibrio aespoeensis	0	1	1
Bacteria	Pseudoflavonifractor capillosus	0	1	1
Bacteria	Pseudomonas	0	1	1
Bacteria	Pseudomonas aeruginosa	0	1	1
Bacteria	Pseudomonas alcaligenes	0	1	1
Bacteria	Pseudomonas fluorescens	0	1	1
Bacteria	Pseudomonas mendocina	0	1	1
Bacteria	Pseudomonas nitroreducens	0	1	0
Bacteria	Pseudomonas putida	0	1	1
Bacteria	Pseudomonas resinovorans	0	1	0
Bacteria	Pseudomonas sp. ADP	0	0	1
Bacteria	Pseudomonas sp. C6-11	0	1	0
Bacteria	Pseudomonas sp. C6-16	0	1	0
Bacteria	Pseudomonas sp. C6-9	0	1	0
Bacteria	Pseudomonas sp. CT14	0	1	0
Bacteria	Pseudomonas sp. J465	0	1	0
Bacteria	Pseudomonas sp. K94.31	0	1	0
Bacteria	Pseudomonas sp. M1(2010b)	0	1	0
Bacteria	Pseudomonas sp. ND6	0	1	0
Bacteria	Pseudomonas sp. S7-29	0	1	0
Bacteria	Pseudomonas sp. S7-46	0	1	0
Bacteria	Pseudomonas sp. S7-52	0	1	0
Bacteria	Pseudomonas sp. S8-151	0	1	0
Bacteria	Pseudomonas sp. UK4	0	1	0
Bacteria	Pseudomonas stutzeri	0	1	1
Bacteria	Pseudomonas syringae	0	1	1
Bacteria	Pseudonocardia chloroethenivorans	0	0	1
Bacteria	Pseudooceanicola batsensis	0	1	1
Bacteria	Pseudoramibacter alactolyticus	0	1	1
Bacteria	Pseudothermotoga	0	1	1
Bacteria	Pseudovibrio sp. JE062	0	1	1
Bacteria	Pseudoxanthomonas suwonensis	0	1	1
Bacteria	Psychrobacter arcticus	0	1	1
Bacteria	Psychrobacter cryohalolentis	0	1	1
Bacteria	Psychrobacter sp. PRwf-1	0	1	0
Bacteria	Psychroflexus torquis	0	1	1
Bacteria	Psychromonas ingrahamii	0	1	1
Bacteria	Psychromonas sp. CNPT3	0	1	1
Bacteria	Pyramidobacter piscolens	0	1	0
Bacteria	Rahnella sp. Y9602	0	1	1
Bacteria	Ralstonia pickettii	0	1	1
Bacteria	Ralstonia solanacearum	0	1	1
Bacteria	Ralstonia sp. 5_7_47FAA	0	1	1
Bacteria	Raphidiopsis brookii	0	1	1
Bacteria	Reinekea blandensis	0	1	1
Bacteria	Renibacterium salmoninarum	0	1	1
Bacteria	Rhizobium etli	0	1	1
Bacteria	Rhizobium leguminosarum	0	1	1
Bacteria	Rhodobacter capsulatus	0	1	1
Bacteria	Rhodobacter sp. SW2	0	1	1
Bacteria	Rhodobacter sphaeroides	0	1	1
Bacteria	Rhodobacteraceae bacterium HTCC2083	0	1	1
Bacteria	Rhodobacteraceae bacterium HTCC2150	0	1	1
Bacteria	Rhodobacteraceae bacterium KLH11	0	1	1
Bacteria	Rhodobacterales bacterium HTCC2255	0	1	1
Bacteria	Rhodobacterales bacterium Y4I	0	1	1
Bacteria	Rhodocista centenaria	0	1	1
Bacteria	Rhodococcus erythropolis	0	1	1
Bacteria	Rhodococcus hoagii	0	1	1
Bacteria	Rhodococcus jostii	0	1	1
Bacteria	Rhodococcus sp. NCIMB 12038	0	1	0
Bacteria	Rhodoferax ferrireducens	0	1	1
Bacteria	Rhodomicrobium vannielii	0	1	1
Bacteria	Rhodopirellula baltica	0	0	1
Bacteria	Rhodopirellula sp. 8C	0	0	1
Bacteria	Rhodopseudomonas palustris	0	1	1
Bacteria	Rhodospirillum rubrum	0	1	1
Bacteria	Rhodothermus marinus	0	1	1
Bacteria	Rickettsia africae	0	1	0
Bacteria	Rickettsia akari	0	1	0
Bacteria	Rickettsia bellii	0	1	1
Bacteria	Rickettsia canadensis	0	1	1
Bacteria	Rickettsia endosymbiont of Brachys tessellatus	0	1	0
Bacteria	Rickettsia endosymbiont of Ixodes scapularis	0	1	1
Bacteria	Rickettsia felis	0	1	1
Bacteria	Rickettsia massiliae	0	1	1
Bacteria	Rickettsia peacockii	0	1	0
Bacteria	Rickettsia prowazekii	0	1	1
Bacteria	Rickettsia rickettsii	0	1	1
Bacteria	Rickettsia typhi	0	1	0
Bacteria	Rickettsiella grylli	0	1	1
Bacteria	Riemerella anatipestifer	0	1	0
Bacteria	Robbea sp. 2 SB-2008 associated bacterium	0	1	0
Bacteria	Robiginitalea biformata	0	1	1
Bacteria	Roseburia intestinalis	0	1	1
Bacteria	Roseburia inulinivorans	0	1	1
Bacteria	Roseibium sp. TrichSKD4	0	1	1
Bacteria	Roseiflexus castenholzii	0	1	1
Bacteria	Roseiflexus sp. RS-1	0	1	1
Bacteria	Roseivivax halodurans	0	1	0
Bacteria	Roseobacter denitrificans	0	1	1
Bacteria	Roseobacter litoralis	0	1	1
Bacteria	Roseobacter sp. AzwK-3b	0	1	1
Bacteria	Roseobacter sp. CCS2	0	1	1
Bacteria	Roseobacter sp. GAI101	0	1	1
Bacteria	Roseobacter sp. MED193	0	1	1
Bacteria	Roseobacter sp. SK209-2-6	0	1	1
Bacteria	Roseomonas cervicalis	0	1	1
Bacteria	Roseovarius nubinhibens	0	1	1
Bacteria	Roseovarius sp. 217	0	1	1
Bacteria	Roseovarius sp. TM1035	0	1	1
Bacteria	Rothia dentocariosa	0	1	1
Bacteria	Rothia mucilaginosa	0	0	1
Bacteria	Rubinisphaera brasiliensis	0	1	1
Bacteria	Rubrobacter xylanophilus	0	1	1
Bacteria	Ruegeria lacuscaerulensis	0	1	1
Bacteria	Ruegeria pomeroyi	0	1	1
Bacteria	Ruegeria sp. PR1b	0	1	1
Bacteria	Ruegeria sp. R11	0	1	1
Bacteria	Ruegeria sp. TM1040	0	1	1
Bacteria	Ruminococcus albus	0	1	1
Bacteria	Ruminococcus gnavus	0	1	1
Bacteria	Ruminococcus lactaris	0	1	0
Bacteria	Ruminococcus sp. 5_1_39BFAA	0	1	0
Bacteria	Ruminococcus torques	0	1	1
Bacteria	Ruthia magnifica	0	1	1
Bacteria	Saccharomonospora viridis	0	1	1
Bacteria	Saccharophagus degradans	0	1	1
Bacteria	Saccharopolyspora spinosa	0	0	1
Bacteria	Sagittula stellata	0	1	1
Bacteria	Salinibacter ruber	0	1	1
Bacteria	Salinispora arenicola	0	1	1
Bacteria	Salinispora tropica	0	1	1
Bacteria	Salmonella enterica	0	1	1
Bacteria	Sanguibacter keddieii	0	1	1
Bacteria	Sebaldella termitidis	0	1	1
Bacteria	Sediminispirochaeta smaragdinae	0	1	1
Bacteria	Segniliparus rotundus	0	1	1
Bacteria	Segniliparus rugosus	0	1	0
Bacteria	Selenomonas artemidis	0	0	1
Bacteria	Selenomonas flueggei	0	1	1
Bacteria	Selenomonas noxia	0	1	1
Bacteria	Selenomonas sp. oral taxon 137	0	0	1
Bacteria	Selenomonas sp. oral taxon 149	0	1	1
Bacteria	Selenomonas sputigena	0	1	1
Bacteria	Serratia entomophila	0	0	1
Bacteria	Serratia marcescens	0	1	0
Bacteria	Serratia odorifera	0	1	1
Bacteria	Serratia proteamaculans	0	1	1
Bacteria	Serratia symbiotica	0	1	0
Bacteria	Shewanella amazonensis	0	1	1
Bacteria	Shewanella baltica	0	1	1
Bacteria	Shewanella benthica	0	1	1
Bacteria	Shewanella denitrificans	0	1	1
Bacteria	Shewanella frigidimarina	0	1	1
Bacteria	Shewanella halifaxensis	0	1	1
Bacteria	Shewanella hanedai	0	1	0
Bacteria	Shewanella loihica	0	1	1
Bacteria	Shewanella oneidensis	0	1	1
Bacteria	Shewanella pealeana	0	1	1
Bacteria	Shewanella piezotolerans	0	1	1
Bacteria	Shewanella putrefaciens	0	1	1
Bacteria	Shewanella sediminis	0	1	1
Bacteria	Shewanella sp. Ac10	0	0	1
Bacteria	Shewanella sp. ANA-3	0	1	1
Bacteria	Shewanella sp. MR-4	0	1	1
Bacteria	Shewanella sp. MR-7	0	1	1
Bacteria	Shewanella sp. W3-18-1	0	1	1
Bacteria	Shewanella woodyi	0	1	1
Bacteria	Shigella boydii	0	1	1
Bacteria	Shigella dysenteriae	0	1	1
Bacteria	Shigella flexneri	0	1	1
Bacteria	Shigella sonnei	0	1	1
Bacteria	Shuttleworthia satelles	0	0	1
Bacteria	Sideroxydans lithotrophicus	0	1	1
Bacteria	Silicibacter sp. TrichCH4B	0	1	1
Bacteria	Simonsiella muelleri	0	1	0
Bacteria	Sinorhizobium fredii	0	1	1
Bacteria	Sinorhizobium medicae	0	1	1
Bacteria	Sinorhizobium meliloti	0	1	1
Bacteria	Slackia exigua	0	0	1
Bacteria	Slackia heliotrinireducens	0	1	1
Bacteria	Sorangium cellulosum	0	1	1
Bacteria	Sphaerobacter thermophilus	0	1	1
Bacteria	Sphingobacterium sp. TN19	0	1	0
Bacteria	Sphingobacterium spiritivorum	0	1	1
Bacteria	Sphingobium chlorophenolicum	0	1	1
Bacteria	Sphingobium francense	0	1	0
Bacteria	Sphingomonas sp. SKA58	0	1	1
Bacteria	Sphingomonas sp. ZP1	0	0	1
Bacteria	Sphingomonas wittichii	0	1	1
Bacteria	Sphingopyxis alaskensis	0	1	1
Bacteria	Spirochaeta thermophila	0	1	1
Bacteria	Spirosoma linguale	0	1	1
Bacteria	Stackebrandtia nassauensis	0	1	1
Bacteria	Staphylococcus aureus	0	1	1
Bacteria	Staphylococcus capitis	0	1	0
Bacteria	Staphylococcus caprae	0	1	1
Bacteria	Staphylococcus epidermidis	0	1	1
Bacteria	Staphylococcus hominis	0	1	0
Bacteria	Staphylococcus lugdunensis	0	1	1
Bacteria	Staphylococcus pseudintermedius	0	1	1
Bacteria	Staphylococcus warneri	0	1	0
Bacteria	Staphylococcus xylosus	0	1	0
Bacteria	Starkeya novella	0	1	1
Bacteria	Stenotrophomonas maltophilia	0	1	1
Bacteria	Stenotrophomonas sp. SKA14	0	1	1
Bacteria	Stigmatella aurantiaca	0	1	1
Bacteria	Streptobacillus moniliformis	0	1	1
Bacteria	Streptococcus agalactiae	0	1	1
Bacteria	Streptococcus anginosus	0	1	1
Bacteria	Streptococcus australis	0	0	1
Bacteria	Streptococcus downei	0	1	0
Bacteria	Streptococcus dysgalactiae	0	1	0
Bacteria	Streptococcus equi	0	0	1
Bacteria	Streptococcus equinus	0	1	0
Bacteria	Streptococcus gallolyticus	0	1	0
Bacteria	Streptococcus gordonii	0	1	0
Bacteria	Streptococcus infantis	0	1	1
Bacteria	Streptococcus mitis	0	1	0
Bacteria	Streptococcus mutans	0	1	1
Bacteria	Streptococcus parasanguinis	0	1	0
Bacteria	Streptococcus peroris	0	1	0
Bacteria	Streptococcus pneumoniae	0	1	1
Bacteria	Streptococcus pyogenes	0	1	1
Bacteria	Streptococcus sp. 2_1_36FAA	0	1	0
Bacteria	Streptococcus suis	0	1	1
Bacteria	Streptococcus thermophilus	0	0	1
Bacteria	Streptomyces achromogenes	0	1	0
Bacteria	Streptomyces albidoflavus	0	1	0
Bacteria	Streptomyces albus	0	1	1
Bacteria	Streptomyces bingchenggensis	0	1	1
Bacteria	Streptomyces clavuligerus	0	1	1
Bacteria	Streptomyces filamentosus	0	1	1
Bacteria	Streptomyces flavovirens	0	1	1
Bacteria	Streptomyces ghanaensis	0	1	1
Bacteria	Streptomyces griseoflavus	0	1	1
Bacteria	Streptomyces griseus	0	1	1
Bacteria	Streptomyces himastatinicus	0	1	1
Bacteria	Streptomyces hygroscopicus	0	0	1
Bacteria	Streptomyces lavendulae	0	0	1
Bacteria	Streptomyces lividans	0	1	1
Bacteria	Streptomyces pristinaespiralis	0	1	1
Bacteria	Streptomyces sp. AA4	0	1	1
Bacteria	Streptomyces sp. C	0	1	1
Bacteria	Streptomyces sp. CB2023	0	0	1
Bacteria	Streptomyces sp. e14	0	1	1
Bacteria	Streptomyces sp. Mg1	0	1	1
Bacteria	Streptomyces sp. SirexAA-E	0	1	1
Bacteria	Streptomyces sp. SPB74	0	1	1
Bacteria	Streptomyces sp. SPB78	0	1	1
Bacteria	Streptomyces sviceus	0	1	1
Bacteria	Streptomyces tsusimaensis	0	0	1
Bacteria	Streptomyces verticillus	0	0	1
Bacteria	Streptomyces violaceusniger	0	1	1
Bacteria	Streptomyces viridochromogenes	0	1	1
Bacteria	Streptosporangium roseum	0	1	1
Bacteria	Subdoligranulum variabile	0	0	1
Bacteria	Succinatimonas hippei	0	1	0
Bacteria	Sulcia muelleri	0	1	0
Bacteria	Sulfitobacter indolifex	0	1	1
Bacteria	Sulfitobacter sp. EE-36	0	1	1
Bacteria	Sulfitobacter sp. NAS-14.1	0	1	1
Bacteria	Sulfuricurvum kujiense	0	1	1
Bacteria	Sulfurihydrogenibium azorense	0	1	0
Bacteria	Sulfurihydrogenibium sp. YO3AOP1	0	1	1
Bacteria	Sulfurihydrogenibium yellowstonense	0	1	0
Bacteria	Sulfurimonas autotrophica	0	1	0
Bacteria	Sulfurimonas denitrificans	0	1	1
Bacteria	Sulfurospirillum deleyianum	0	1	1
Bacteria	Sutterella wadsworthensis	0	1	1
Bacteria	Synechococcus elongatus	0	1	1
Bacteria	Synechococcus sp. ARC-11	0	1	0
Bacteria	Synechococcus sp. ARC-21	0	1	0
Bacteria	Synechococcus sp. BL107	0	1	1
Bacteria	Synechococcus sp. CC9311	0	1	1
Bacteria	Synechococcus sp. CC9605	0	1	1
Bacteria	Synechococcus sp. CC9902	0	1	1
Bacteria	Synechococcus sp. JA-2-3B'a(2-13)	0	1	1
Bacteria	Synechococcus sp. JA-3-3Ab	0	1	1
Bacteria	Synechococcus sp. KD3a	0	1	0
Bacteria	Synechococcus sp. LS0504	0	1	0
Bacteria	Synechococcus sp. PCC 7002	0	1	1
Bacteria	Synechococcus sp. PCC 7335	0	1	1
Bacteria	Synechococcus sp. RS9916	0	1	1
Bacteria	Synechococcus sp. RS9917	0	1	1
Bacteria	Synechococcus sp. WH 5701	0	1	1
Bacteria	Synechococcus sp. WH 7805	0	1	1
Bacteria	Synechococcus sp. WH 8109	0	1	1
Bacteria	Synechocystis sp.	0	0	1
Bacteria	Synechocystis sp. PCC 6803	0	1	1
Bacteria	Syntrophobacter fumaroxidans	0	1	1
Bacteria	Syntrophomonas wolfei	0	1	1
Bacteria	Syntrophothermus lipocalidus	0	1	1
Bacteria	Syntrophus aciditrophicus	0	1	1
Bacteria	Taylorella equigenitalis	0	1	1
Bacteria	Teredinibacter turnerae	0	1	1
Bacteria	Terrabacter sp. DPO360	0	1	0
Bacteria	Terriglobus saanensis	0	1	1
Bacteria	Thalassiobium sp. R2A62	0	1	1
Bacteria	Thauera selenatis	0	1	0
Bacteria	Thauera sp. MZ1T	0	1	1
Bacteria	Theonella swinhoei bacterial symbiont clone pSW1H8	0	0	1
Bacteria	Thermaerobacter marianensis	0	1	1
Bacteria	Thermaerobacter subterraneus	0	0	1
Bacteria	Thermanaerovibrio acidaminovorans	0	1	1
Bacteria	Thermincola potens	0	1	1
Bacteria	Thermoactinomyces sp. CDF	0	0	1
Bacteria	Thermoactinomyces sp. E79	0	0	1
Bacteria	Thermoanaerobacter brockii	0	1	1
Bacteria	Thermoanaerobacter ethanolicus	0	1	1
Bacteria	Thermoanaerobacter pseudethanolicus	0	1	1
Bacteria	Thermoanaerobacter sp. X513	0	1	1
Bacteria	Thermoanaerobacter sp. X514	0	1	1
Bacteria	Thermoanaerobacter sp. X561	0	1	1
Bacteria	Thermoanaerobacter thermocopriae	0	1	1
Bacteria	Thermoanaerobacter uzonensis	0	1	0
Bacteria	Thermoanaerobacter wiegelii	0	1	1
Bacteria	Thermoanaerobacterium saccharolyticum	0	1	1
Bacteria	Thermoanaerobacterium thermosaccharolyticum	0	1	1
Bacteria	Thermoanaerobacterium xylanolyticum	0	1	1
Bacteria	Thermobaculum terrenum	0	1	1
Bacteria	Thermobifida fusca	0	1	1
Bacteria	Thermobispora bispora	0	1	1
Bacteria	Thermochromatium tepidum	0	1	0
Bacteria	Thermocrinis albus	0	1	0
Bacteria	Thermodesulfovibrio yellowstonii	0	1	1
Bacteria	Thermomicrobium roseum	0	1	1
Bacteria	Thermomonospora curvata	0	1	1
Bacteria	Thermosediminibacter oceani	0	1	1
Bacteria	Thermosinus carboxydivorans	0	1	1
Bacteria	Thermosipho africanus	0	1	1
Bacteria	Thermosipho melanesiensis	0	1	1
Bacteria	Thermotoga maritima	0	1	1
Bacteria	Thermotoga neapolitana	0	1	1
Bacteria	Thermotoga petrophila	0	1	1
Bacteria	Thermovibrio ammonificans	0	1	1
Bacteria	Thermus aquaticus	0	1	1
Bacteria	Thermus scotoductus	0	1	1
Bacteria	Thermus thermophilus	0	1	1
Bacteria	Thioalkalivibrio sp. K90mix	0	1	1
Bacteria	Thioalkalivibrio sulfidiphilus	0	1	1
Bacteria	Thiobacillus denitrificans	0	1	1
Bacteria	Thiococcus pfennigii	0	1	0
Bacteria	Thiomonas intermedia	0	1	1
Bacteria	Tolumonas auensis	0	1	1
Bacteria	Tolypothrix sp. PCC 7601	0	0	1
Bacteria	Treponema denticola	0	1	1
Bacteria	Treponema pallidum	0	0	1
Bacteria	Treponema phagedenis	0	1	1
Bacteria	Treponema vincentii	0	1	0
Bacteria	Trichodesmium erythraeum	0	1	1
Bacteria	Trichormus azollae	0	1	1
Bacteria	Truepera radiovictrix	0	1	1
Bacteria	Tsukamurella paurometabola	0	1	1
Bacteria	Turicibacter sanguinis	0	1	1
Bacteria	uncultured Acidobacteria bacterium	0	0	1
Bacteria	uncultured Acidobacteria bacterium cosmid p2H8	0	0	1
Bacteria	uncultured Acidobacteriales bacterium HF0200_23L05	0	0	1
Bacteria	uncultured Alteromonadales bacterium HF4000_16C08	0	1	0
Bacteria	uncultured bacterial symbiont of Discodermia dissoluta	0	0	1
Bacteria	uncultured bacterium	0	1	1
Bacteria	uncultured bacterium 1116	0	0	1
Bacteria	uncultured bacterium 164	0	1	0
Bacteria	uncultured bacterium 2063G	0	0	1
Bacteria	uncultured bacterium 270	0	0	1
Bacteria	uncultured bacterium 66	0	0	1
Bacteria	uncultured bacterium 70	0	0	1
Bacteria	uncultured bacterium 888	0	1	0
Bacteria	uncultured bacterium AOCefta2	0	1	0
Bacteria	uncultured bacterium BAC10-10	0	0	1
Bacteria	uncultured bacterium BAC10-4	0	1	1
Bacteria	uncultured bacterium BAC13K9BAC	0	1	0
Bacteria	uncultured bacterium BAC17H8	0	1	0
Bacteria	uncultured bacterium Bio5	0	0	1
Bacteria	uncultured bacterium BLR13	0	1	0
Bacteria	uncultured bacterium BLR18	0	1	0
Bacteria	uncultured bacterium BLR9	0	1	0
Bacteria	uncultured bacterium CBNPD1 BAC clone 905	0	0	1
Bacteria	uncultured bacterium EB000_36F02	0	1	0
Bacteria	uncultured bacterium eBACmed18B02	0	1	0
Bacteria	uncultured bacterium eBACmed86H08	0	1	0
Bacteria	uncultured bacterium eBACred22E04	0	1	0
Bacteria	uncultured bacterium FLS18	0	0	1
Bacteria	uncultured bacterium HF0010_16H03	0	1	0
Bacteria	uncultured bacterium HF0070_11A08	0	1	0
Bacteria	uncultured bacterium HF0130_06E03	0	0	1
Bacteria	uncultured bacterium HF0500_16O16	0	1	0
Bacteria	uncultured bacterium HF186_25m_13D19	0	0	1
Bacteria	uncultured bacterium HF186_25m_18N5	0	0	1
Bacteria	uncultured bacterium HF186_25m_27D22	0	0	1
Bacteria	uncultured bacterium HF4000_009C18	0	1	0
Bacteria	uncultured bacterium HF4000_05M23	0	0	1
Bacteria	uncultured bacterium HF770_09N20	0	1	1
Bacteria	uncultured bacterium MedeBAC35C06	0	1	0
Bacteria	uncultured bacterium MedeBAC46A06	0	1	0
Bacteria	uncultured bacterium MedeBAC49C08	0	1	0
Bacteria	uncultured bacterium MedeBAC82F10	0	1	0
Bacteria	uncultured Bacteroidetes bacterium 'SBI2-18 P41A3'	0	1	0
Bacteria	uncultured Bartonella sp.	0	1	0
Bacteria	uncultured Chloroflexi bacterium 1i19	0	0	1
Bacteria	uncultured Chloroflexi bacterium HF0200_06I16	0	0	1
Bacteria	uncultured Chloroflexi bacterium HF0200_09I09	0	1	0
Bacteria	uncultured Chloroflexi bacterium HF0500_03M05	0	0	1
Bacteria	uncultured Chloroflexi bacterium HF0770_09E03	0	0	1
Bacteria	uncultured Chloroflexi bacterium HF4000_28F02	0	0	1
Bacteria	uncultured cyanobacterium	0	1	0
Bacteria	uncultured delta proteobacterium HF0010_10I05	0	1	0
Bacteria	uncultured delta proteobacterium HF0070_30B07	0	1	1
Bacteria	uncultured delta proteobacterium HF0130_05G09	0	0	1
Bacteria	uncultured delta proteobacterium HF0130_20J24	0	1	1
Bacteria	uncultured delta proteobacterium HF0200_14D13	0	1	0
Bacteria	uncultured delta proteobacterium HF0200_19J16	0	1	0
Bacteria	uncultured delta proteobacterium HF0770_45N15	0	1	0
Bacteria	uncultured delta proteobacterium HF4000_08N17	0	0	1
Bacteria	uncultured Desulfobacterales bacterium HF0200_07G10	0	0	1
Bacteria	uncultured gamma proteobacterium EB000_37F04	0	1	0
Bacteria	uncultured gamma proteobacterium EB000_65A11	0	1	0
Bacteria	uncultured gamma proteobacterium EB080_L93H08	0	1	0
Bacteria	uncultured gamma proteobacterium EB750_07C09	0	1	0
Bacteria	uncultured gamma proteobacterium EBAC_27G05	0	1	0
Bacteria	uncultured gamma proteobacterium eBACHOT4E07	0	1	0
Bacteria	uncultured gamma proteobacterium HF0010_05D02	0	1	1
Bacteria	uncultured gamma proteobacterium HF0010_09F21	0	1	0
Bacteria	uncultured gamma proteobacterium HF0010_10D20	0	1	0
Bacteria	uncultured gamma proteobacterium HF0010_11B23	0	1	0
Bacteria	uncultured gamma proteobacterium HF0010_11K06	0	1	0
Bacteria	uncultured gamma proteobacterium HF0010_16J05	0	1	1
Bacteria	uncultured gamma proteobacterium HF0010_20H22	0	1	0
Bacteria	uncultured gamma proteobacterium HF0010_21A16	0	1	0
Bacteria	uncultured gamma proteobacterium HF0070_03O15	0	1	0
Bacteria	uncultured gamma proteobacterium HF0070_08D07	0	1	0
Bacteria	uncultured gamma proteobacterium HF0070_10G19	0	1	0
Bacteria	uncultured gamma proteobacterium HF0070_25G02	0	1	0
Bacteria	uncultured gamma proteobacterium HF0130_23I23	0	1	0
Bacteria	uncultured gamma proteobacterium HF0130_25M15	0	1	0
Bacteria	uncultured gamma proteobacterium HF0200_34B07	0	1	0
Bacteria	uncultured gamma proteobacterium HF0500_07A21	0	1	0
Bacteria	uncultured gamma proteobacterium HF0770_09E07	0	1	0
Bacteria	uncultured gamma proteobacterium HF0770_28K04	0	0	1
Bacteria	uncultured gamma proteobacterium HF4000_19M20	0	1	0
Bacteria	uncultured gamma proteobacterium HF4000_36I10	0	1	0
Bacteria	uncultured gamma proteobacterium HF4000_48E10	0	0	1
Bacteria	uncultured Gemmatimonadales bacterium HF0200_34B24	0	0	1
Bacteria	uncultured Gemmatimonadales bacterium HF0770_41L09	0	0	1
Bacteria	uncultured Gemmatimonadales bacterium HF4000_15H13	0	1	0
Bacteria	uncultured Geobacter sp.	0	1	0
Bacteria	uncultured marine bacterium	0	1	0
Bacteria	uncultured marine bacterium 105	0	0	1
Bacteria	uncultured marine bacterium 106	0	1	0
Bacteria	uncultured marine bacterium 159	0	1	0
Bacteria	uncultured marine bacterium 1k6	0	0	1
Bacteria	uncultured marine bacterium 1n22	0	0	1
Bacteria	uncultured marine bacterium 311	0	1	0
Bacteria	uncultured marine bacterium 313	0	1	0
Bacteria	uncultured marine bacterium 314	0	1	1
Bacteria	uncultured marine bacterium 438	0	1	0
Bacteria	uncultured marine bacterium 441	0	1	0
Bacteria	uncultured marine bacterium 443	0	1	1
Bacteria	uncultured marine bacterium 463	0	0	1
Bacteria	uncultured marine bacterium 560	0	1	0
Bacteria	uncultured marine bacterium 561	0	1	0
Bacteria	uncultured marine bacterium 562	0	1	0
Bacteria	uncultured marine bacterium 577	0	1	0
Bacteria	uncultured marine bacterium 578	0	1	0
Bacteria	uncultured marine bacterium 580	0	1	0
Bacteria	uncultured marine bacterium 582	0	1	0
Bacteria	uncultured marine bacterium 583	0	1	0
Bacteria	uncultured marine bacterium 66A03	0	1	0
Bacteria	uncultured marine bacterium Ant4D3	0	1	0
Bacteria	uncultured marine bacterium Ant4D5	0	0	1
Bacteria	uncultured marine bacterium Ant4E12	0	1	1
Bacteria	uncultured marine bacterium EB0_35D03	0	0	1
Bacteria	uncultured marine bacterium EB0_39H12	0	1	1
Bacteria	uncultured marine bacterium EB0_49D07	0	1	0
Bacteria	uncultured marine bacterium EB0_50A10	0	1	0
Bacteria	uncultured marine bacterium EB000_55B11	0	1	0
Bacteria	uncultured marine bacterium EB80_02D08	0	1	0
Bacteria	uncultured marine bacterium EB80_69G07	0	1	0
Bacteria	uncultured marine bacterium HF10_05C07	0	1	0
Bacteria	uncultured marine bacterium HF10_12C08	0	1	0
Bacteria	uncultured marine bacterium HF10_19P19	0	1	0
Bacteria	uncultured marine bacterium HF10_25F10	0	1	1
Bacteria	uncultured marine bacterium HF10_45G01	0	1	0
Bacteria	uncultured marine bacterium HF10_49E08	0	0	1
Bacteria	uncultured marine bacterium HF130_81H07	0	1	0
Bacteria	uncultured marine bacterium HF4000_APKG2098	0	1	0
Bacteria	uncultured marine bacterium HF4000_APKG3108	0	1	0
Bacteria	uncultured marine bacterium MedDCM-OCT-S01-C266	0	1	0
Bacteria	uncultured marine bacterium MedDCM-OCT-S04-C102	0	1	0
Bacteria	uncultured marine bacterium MedDCM-OCT-S04-C13	0	1	0
Bacteria	uncultured marine bacterium MedDCM-OCT-S04-C293	0	1	0
Bacteria	uncultured marine bacterium MedDCM-OCT-S04-C385	0	1	0
Bacteria	uncultured marine bacterium MedDCM-OCT-S04-C448	0	1	0
Bacteria	uncultured marine bacterium MedDCM-OCT-S04-C72	0	1	0
Bacteria	uncultured marine bacterium MedDCM-OCT-S05-C259	0	1	0
Bacteria	uncultured marine bacterium MedDCM-OCT-S05-C362	0	1	0
Bacteria	uncultured marine bacterium MedDCM-OCT-S05-C75	0	1	0
Bacteria	uncultured marine bacterium MedDCM-OCT-S08-C1068	0	1	0
Bacteria	uncultured marine bacterium MedDCM-OCT-S08-C1340	0	1	0
Bacteria	uncultured marine bacterium MedDCM-OCT-S08-C1463	0	1	0
Bacteria	uncultured marine bacterium MedDCM-OCT-S08-C1622	0	1	0
Bacteria	uncultured marine bacterium MedDCM-OCT-S09-C145	0	1	0
Bacteria	uncultured marine bacterium MedDCM-OCT-S09-C166	0	1	0
Bacteria	uncultured marine bacterium MedDCM-OCT-S09-C199	0	1	0
Bacteria	uncultured marine bacterium MedDCM-OCT-S09-C247	0	1	0
Bacteria	uncultured marine bacterium MedDCM-OCT-S11-C95	0	0	1
Bacteria	uncultured marine bacterium MedDCM-OCT-S12-C289	0	1	0
Bacteria	uncultured marine cyanobacterium	0	1	0
Bacteria	uncultured marine gamma proteobacterium EB000-45B06	0	1	0
Bacteria	uncultured marine gamma proteobacterium EBAC20E09	0	1	0
Bacteria	uncultured marine gamma proteobacterium EBAC31A08	0	1	0
Bacteria	uncultured marine proteobacterium ANT32C12	0	1	0
Bacteria	uncultured marine proteobacterium ANT8C10	0	1	0
Bacteria	uncultured marine type-A Synechococcus 4O4	0	1	0
Bacteria	uncultured marine type-A Synechococcus 5B2	0	1	0
Bacteria	uncultured marine type-A Synechococcus GOM 3M9	0	1	0
Bacteria	uncultured marine type-A Synechococcus GOM 3O12	0	1	0
Bacteria	uncultured marine type-A Synechococcus GOM 3O6	0	1	0
Bacteria	uncultured marine type-A Synechococcus GOM 4P21	0	1	0
Bacteria	uncultured marine type-A Synechococcus GOM 5D20	0	1	0
Bacteria	uncultured murine large bowel bacterium BAC 31B	0	1	0
Bacteria	uncultured myxobacterium HF0010_08B07	0	1	0
Bacteria	uncultured myxobacterium HF0200_08J13	0	0	1
Bacteria	uncultured nuHF1 cluster bacterium HF0130_24M16	0	1	0
Bacteria	uncultured nuHF1 cluster bacterium HF0130_31E21	0	1	0
Bacteria	uncultured nuHF1 cluster bacterium HF0770_35I22	0	1	0
Bacteria	uncultured nuHF2 cluster bacterium HF0770_19K18	0	1	0
Bacteria	uncultured Oceanospirillales bacterium HF0070_21F08	0	1	0
Bacteria	uncultured Oceanospirillales bacterium HF0130_06B06	0	0	1
Bacteria	uncultured Oceanospirillales bacterium HF4000_13G19	0	1	0
Bacteria	uncultured Oceanospirillales bacterium HF4000_21D01	0	1	0
Bacteria	uncultured Oceanospirillales bacterium HF4000_23O15	0	0	1
Bacteria	uncultured Planctomycetales bacterium HF0130_29M04	0	0	1
Bacteria	uncultured Planctomycetales bacterium HF0200_11L05	0	1	0
Bacteria	uncultured Planctomycetales bacterium HF0500_02G17	0	0	1
Bacteria	uncultured Planctomycetales bacterium HF0500_40D21	0	0	1
Bacteria	uncultured Planctomycetales bacterium HF0770_03I01	0	1	0
Bacteria	uncultured planctomycete 5H12	0	0	1
Bacteria	uncultured planctomycete 6FN	0	1	1
Bacteria	uncultured Poribacteria bacterium 64K2	0	0	1
Bacteria	uncultured Prochlorococcus sp.	0	1	0
Bacteria	uncultured proteobacterium RedeBAC7D11	0	1	0
Bacteria	uncultured Pseudomonadales bacterium HF0010_05E14	0	1	0
Bacteria	uncultured Pseudomonadales bacterium HF0500_12O04	0	1	0
Bacteria	uncultured Rhizobium sp. HF0500_35F13	0	0	1
Bacteria	uncultured Rhodobacterales bacterium HF0010_04M21	0	1	0
Bacteria	uncultured Rhodobacterales bacterium HF0010_10C01	0	1	0
Bacteria	uncultured Rhodobacterales bacterium HF0070_10D05	0	1	1
Bacteria	uncultured Rhodospirillales bacterium HF0500_02H05	0	1	0
Bacteria	uncultured Rhodospirillales bacterium HF0500_23A22	0	1	1
Bacteria	uncultured Rhodospirillales bacterium HF4000_24M03	0	1	0
Bacteria	uncultured Roseobacter sp.	0	1	0
Bacteria	uncultured SAR11 cluster bacterium HF4000_37C10	0	1	0
Bacteria	uncultured SAR406 cluster bacterium HF0010_18O13	0	1	0
Bacteria	uncultured SAR406 cluster bacterium HF4000_22B16	0	1	0
Bacteria	uncultured soil bacterium	0	1	1
Bacteria	uncultured Sphingobacteriales bacterium HF0130_33B19	0	1	0
Bacteria	uncultured Sphingobacterium sp. EB080_L08E11	0	1	0
Bacteria	uncultured Spirochaetales bacterium HF0500_06B09	0	1	0
Bacteria	uncultured SUP05 cluster bacterium	0	1	1
Bacteria	uncultured Synechococcus sp.	0	1	0
Bacteria	uncultured Verrucomicrobia bacterium	0	0	1
Bacteria	uncultured Verrucomicrobiales bacterium HF0200_39L05	0	0	1
Bacteria	uncultured Verrucomicrobiales bacterium HF4000_13K17	0	0	1
Bacteria	uncultured verrucomicrobium HF0070_15G23	0	0	1
Bacteria	uncultured verrucomicrobium HF0130_25O04	0	1	0
Bacteria	uncultured verrucomicrobium HF0500_16O23	0	0	1
Bacteria	unidentified eubacterium SCB49	0	1	1
Bacteria	Ureaplasma parvum	0	1	0
Bacteria	Variovorax paradoxus	0	1	1
Bacteria	Veillonella atypica	0	1	0
Bacteria	Veillonella denticariosi	0	1	0
Bacteria	Veillonella dispar	0	1	1
Bacteria	Veillonella parvula	0	1	1
Bacteria	Veillonella sp. 3_1_44	0	1	1
Bacteria	Veillonella sp. 6_1_27	0	1	1
Bacteria	Veillonella sp. oral taxon 158	0	1	1
Bacteria	Verminephrobacter eiseniae	0	1	1
Bacteria	Verrucomicrobia bacterium N20	0	0	1
Bacteria	Verrucomicrobiae bacterium DG1235	0	1	1
Bacteria	Vibrio alginolyticus	0	1	1
Bacteria	Vibrio anguillarum	0	1	0
Bacteria	Vibrio brasiliensis	0	1	1
Bacteria	Vibrio caribbeanicus	0	1	1
Bacteria	Vibrio cholerae	0	1	1
Bacteria	Vibrio coralliilyticus	0	1	1
Bacteria	Vibrio fluvialis	0	1	0
Bacteria	Vibrio furnissii	0	1	1
Bacteria	Vibrio harveyi	0	1	1
Bacteria	Vibrio mediterranei	0	1	0
Bacteria	Vibrio metschnikovii	0	1	1
Bacteria	Vibrio mimicus	0	1	1
Bacteria	Vibrio orientalis	0	1	1
Bacteria	Vibrio parahaemolyticus	0	1	1
Bacteria	Vibrio sinaloensis	0	1	0
Bacteria	Vibrio sp. AND4	0	1	1
Bacteria	Vibrio sp. Ex25	0	1	1
Bacteria	Vibrio sp. MED222	0	1	1
Bacteria	Vibrio sp. RC341	0	1	1
Bacteria	Vibrio sp. RC586	0	1	0
Bacteria	Vibrio sp. SA0605-25	0	1	0
Bacteria	Vibrio sp. SA0706-05S	0	1	0
Bacteria	Vibrio splendidus	0	1	1
Bacteria	Vibrio tapetis	0	1	0
Bacteria	Vibrio vulnificus	0	1	1
Bacteria	Vibrionales bacterium SWAT-3	0	1	1
Bacteria	Victivallis vadensis	0	1	1
Bacteria	Waddlia chondrophila	0	1	1
Bacteria	Weeksella virosa	0	1	1
Bacteria	Weissella paramesenteroides	0	1	0
Bacteria	Wolbachia endosymbiont of Brugia malayi	0	1	0
Bacteria	Wolbachia endosymbiont of Culex quinquefasciatus	0	1	0
Bacteria	Wolbachia endosymbiont of Drosophila ananassae	0	1	1
Bacteria	Wolbachia endosymbiont of Drosophila melanogaster	0	1	1
Bacteria	Wolbachia endosymbiont of Drosophila simulans	0	1	0
Bacteria	Wolbachia endosymbiont of Muscidifurax uniraptor	0	1	0
Bacteria	Wolbachia endosymbiont of Rhodnius nasutus	0	1	0
Bacteria	Wolbachia endosymbiont of Rhodnius neglectus	0	1	0
Bacteria	Wolbachia endosymbiont of Rhodnius pallescens	0	1	0
Bacteria	Wolbachia endosymbiont of Rhodnius robustus	0	1	0
Bacteria	Wolbachia sp. wRi	0	1	1
Bacteria	Xanthobacter autotrophicus	0	1	1
Bacteria	Xanthomonas campestris	0	1	1
Bacteria	Xanthomonas cissicola	0	1	1
Bacteria	Xanthomonas fuscans	0	1	1
Bacteria	Xanthomonas oryzae	0	1	1
Bacteria	Xylanimonas cellulosilytica	0	1	1
Bacteria	Xylella fastidiosa	0	1	1
Bacteria	Yersinia aldovae	0	1	0
Bacteria	Yersinia bercovieri	0	1	1
Bacteria	Yersinia enterocolitica	0	1	0
Bacteria	Yersinia frederiksenii	0	1	1
Bacteria	Yersinia intermedia	0	1	0
Bacteria	Yersinia kristensenii	0	1	1
Bacteria	Yersinia mollaretii	0	1	1
Bacteria	Yersinia pestis	0	1	1
Bacteria	Yersinia rohdei	0	1	0
Bacteria	Yersinia ruckeri	0	1	0
Bacteria	Zunongwangia profunda	0	1	1
Bacteria	Zymomonas mobilis	0	1	1
Fungi	Absidia repens	1	0	0
Fungi	Acaulospora lacunosa	1	0	0
Fungi	Acremonium cavaraeanum	1	0	0
Fungi	Acremonium flavum	1	0	0
Fungi	Agaricus bisporus	0	1	0
Fungi	Ajellomyces capsulatus	0	1	1
Fungi	Alternaria chartarum	1	0	0
Fungi	Antarctomyces psychrotrophicus	1	0	0
Fungi	Anungitopsis speciosa	1	0	0
Fungi	Apiotrichum scarabaeorum	1	0	0
Fungi	Arthroderma gypseum	0	1	1
Fungi	Arthrographis kalrae	1	0	0
Fungi	Aspergillus caesiellus	1	0	0
Fungi	Aspergillus clavatus	0	1	1
Fungi	Aspergillus fischeri	0	1	1
Fungi	Aspergillus flavus	0	1	1
Fungi	Aspergillus fumigatus	0	1	1
Fungi	Aspergillus nidulans	0	1	1
Fungi	Aspergillus terreus	0	1	0
Fungi	Aspergillus westerdijkiae	1	0	0
Fungi	Aureobasidium pullulans	1	0	0
Fungi	Basidiodendron eyrei	1	0	0
Fungi	Biscogniauxia latirima	1	0	0
Fungi	Botryotinia fuckeliana	0	0	1
Fungi	Botrytis caroliniana	1	0	0
Fungi	Campylospora parvula	1	0	0
Fungi	Candida albicans	0	1	1
Fungi	Candida tropicalis	1	0	1
Fungi	Chaetomium globosum	0	1	1
Fungi	Circinella simplex	1	0	0
Fungi	Cladosporium cladosporioides	1	0	0
Fungi	Clavispora lusitaniae	0	1	1
Fungi	Coccidioides posadasii	0	1	1
Fungi	Colletotrichum graminicola	0	0	1
Fungi	Coprinopsis cinerea	0	1	1
Fungi	Cryptococcus neoformans	0	1	1
Fungi	Cryptodiscus epicladonia	1	0	0
Fungi	Cuniculitrema polymorpha	1	0	0
Fungi	Curvularia affinis	1	0	0
Fungi	Cutaneotrichosporon smithiae	1	0	0
Fungi	Dactylonectria anthuriicola	1	0	0
Fungi	Dothiorella iberica	1	0	0
Fungi	Entrophospora infrequens	1	0	0
Fungi	Eremothecium gossypii	0	0	1
Fungi	Erythrobasidium hasegawae	1	0	0
Fungi	Exophiala bergeri	1	0	0
Fungi	Exophiala moniliae	1	0	0
Fungi	Fonsecaea multimorphosa	1	0	0
Fungi	Furcasterigmium furcatum	1	0	0
Fungi	Fusarium culmorum	0	0	1
Fungi	Fusarium nematophilum	1	0	0
Fungi	Fusarium oxysporum	1	0	0
Fungi	Gloeocystidiellum porosum	1	0	0
Fungi	Gloioxanthomyces vitellinus	1	0	0
Fungi	Gongronella butleri	1	0	0
Fungi	Gremmenia infestans	1	0	0
Fungi	Grosmannia clavigera	0	0	1
Fungi	Gyoerffyella entomobryoides	1	0	0
Fungi	Heydenia alpina	1	0	0
Fungi	Hyaloraphidium curvatum	0	0	1
Fungi	Hyphozyma roseonigra	1	0	0
Fungi	Hypoxylon anthochroum	1	0	0
Fungi	Idriella lunata	1	0	0
Fungi	Issatchenkia orientalis	0	1	0
Fungi	Laccaria bicolor	0	1	1
Fungi	Leucosporidiella creatinivora	1	0	0
Fungi	Lipomyces kononenkoae	1	0	0
Fungi	Lipomyces yarrowii	1	0	0
Fungi	Lodderomyces elongisporus	0	0	1
Fungi	Macrophomina phaseolina	1	0	0
Fungi	Malassezia arunalokei	1	0	0
Fungi	Malassezia globosa	0	1	1
Fungi	Malassezia restricta	1	0	0
Fungi	Mariannaea catenulatae	1	0	0
Fungi	Metarhizium anisopliae	0	1	1
Fungi	Meyerozyma guilliermondii	0	1	1
Fungi	Microdochium phragmitis	1	0	0
Fungi	Moesziomyces aphidis	1	0	0
Fungi	Moniliophthora perniciosa	0	1	1
Fungi	Mortierella antarctica	1	0	0
Fungi	Mortierella basiparvispora	1	0	0
Fungi	Mortierella chlamydospora	1	0	0
Fungi	Mortierella fimbricystis	1	0	0
Fungi	Mortierella gamsii	1	0	0
Fungi	Mortierella humilis	1	0	0
Fungi	Mortierella hyalina	1	0	0
Fungi	Mortierella parvispora	1	0	0
Fungi	Mortierella turficola	1	0	0
Fungi	Mrakia frigida	1	0	0
Fungi	Mucor circinelloides	1	0	0
Fungi	Naganishia friedmannii	1	0	0
Fungi	Nannizzia otae	0	1	1
Fungi	Neoascochyta paspali	1	0	0
Fungi	Neocallimastix sp. W-1	0	0	1
Fungi	Neocosmospora solani	0	1	0
Fungi	Neurospora crassa	0	1	1
Fungi	Nosema ceranae	0	1	1
Fungi	Ophiocordyceps unilateralis	0	0	1
Fungi	Papiliotrema flavescens	1	0	0
Fungi	Paracoccidioides brasiliensis	0	1	1
Fungi	Paraglomus brasilianum	1	0	0
Fungi	Paraglomus occultum	1	0	0
Fungi	Penicillium melinii	1	0	0
Fungi	Penicillium spinulosum	1	0	0
Fungi	Pezoloma ericae	1	0	0
Fungi	Phaeosphaeria nodorum	0	0	1
Fungi	Phaeotremella foliacea	1	0	0
Fungi	Phenoliferia psychrophila	1	0	0
Fungi	Piskurozyma cylindrica	1	0	0
Fungi	Pluteus spinulosus	1	0	0
Fungi	Pneumocystis carinii	0	1	0
Fungi	Podospora cochleariformis	1	0	0
Fungi	Puccinia graminis	0	1	1
Fungi	Purpureocillium lilacinum	1	0	0
Fungi	Pyrenophora teres	0	0	1
Fungi	Pyrenophora tritici-repentis	0	1	1
Fungi	Pyricularia oryzae	0	1	1
Fungi	Pyrigemmula aurantiaca	1	0	0
Fungi	Ramicandelaber taiwanensis	1	0	0
Fungi	Remersonia thermophila	1	0	0
Fungi	Rhexocercosporidium panacis	1	0	0
Fungi	Rhizophagus clarus	1	0	0
Fungi	Rhodonia placenta	0	0	1
Fungi	Rhodotorula mucilaginosa	1	0	0
Fungi	Rigidoporus sanguinolentus	1	0	0
Fungi	Saccharomyces cerevisiae	0	1	1
Fungi	Saccharomyces paradoxus	0	0	1
Fungi	Saitozyma podzolica	1	0	0
Fungi	Sampaiozyma ingeniosa	1	0	0
Fungi	Scheffersomyces stipitis	0	1	1
Fungi	Schizophyllum commune	0	1	1
Fungi	Sclerotinia sclerotiorum	0	1	1
Fungi	Scolecobasidium constrictum	1	0	0
Fungi	Scytalidium lignicola	1	0	0
Fungi	Solicoccozyma keelungensis	1	0	0
Fungi	Staphylotrichum boninense	1	0	0
Fungi	Strelitziana africana	1	0	0
Fungi	Sugiyamaella boreocaroliniensis	1	0	0
Fungi	Talaromyces aculeatus	1	0	0
Fungi	Talaromyces columbiensis	1	0	0
Fungi	Talaromyces marneffei	0	1	1
Fungi	Talaromyces stipitatus	0	1	1
Fungi	Teratosphaericola pseudoafricana	1	0	0
Fungi	Thelebolus globosus	1	0	0
Fungi	Triangularia anserina	0	0	1
Fungi	Trichobolus zukalii	1	0	0
Fungi	Trichoderma hamatum	1	0	0
Fungi	Trichoderma spirale	1	0	0
Fungi	Trichophyton benhamiae	0	1	0
Fungi	Trichophyton verrucosum	0	1	0
Fungi	Trichothecium ovalisporum	1	0	0
Fungi	Typhula micans	1	0	0
Fungi	Umbelopsis isabellina	1	0	0
Fungi	Uncinocarpus reesii	0	1	1
Fungi	Ustilago maydis	0	1	0
Fungi	Vanderwaltozyma polyspora	0	1	0
Fungi	Veronaeopsis simplex	1	0	0
Fungi	Verticillium albo-atrum	0	0	1
Fungi	Vishniacozyma victoriae	1	0	0
Fungi	Zymonema dermatitidis	0	0	1
Fungi	Zymoseptoria tritici	0	0	1
