# Supplementary material for: Microbial diversity of the remote Trindade Island, Brazil: a systematic review
Source: PeerJ. 2025 Apr 30;13:e19305. doi: 10.7717/peerj.19305 (PMC12049103; doi:10.7717/peerj.19305)
Supplement: Supplemental Information 3 [file peerj-13-19305-s003.zip › Supplemental Data S6.xlsx]

## Sheet: PERMANOVA (pairs)
PERMANOVA (Phylum)			Group 1	Group 2	p-value
Permutation N:	9999		Soil_DCul	Soil_ICul	0.2472
Total sum of squares:	4.445		Soil_DCul	Water_DCul	0.1027
Within-group sum of squares:	0.8249		Soil_DCul	Water_ICul	0.2482
F:	14.26		Soil_DCul	Coral_ICul	0.3372
p (same):	0.0001		Soil_ICul	Water_DCul	0.0038
			Soil_ICul	Water_ICul	0.0998
			Soil_ICul	Coral_ICul	0.0943
			Water_DCul	Water_ICul	0.0041
			Water_DCul	Coral_ICul	0.0193
			Water_ICul	Coral_ICul	0.1036
PERMANOVA (Class)			Sample 1	Sample 2	p-value
Permutation N:	9999		Soil_DCul	Soil_ICul	0.2588
Total sum of squares:	4.671		Soil_DCul	Water_DCul	0.1064
Within-group sum of squares:	1.164		Soil_DCul	Water_ICul	0.2481
F:	9.795		Soil_DCul	Coral_ICul	0.3367
p (same):	0.0001		Soil_ICul	Water_DCul	0.0049
			Soil_ICul	Water_ICul	0.1022
			Soil_ICul	Coral_ICul	0.1024
			Water_DCul	Water_ICul	0.005
			Water_DCul	Coral_ICul	0.0181
			Water_ICul	Coral_ICul	0.0959
PERMANOVA (Order)			Sample 1	Sample 2	p-value
Permutation N:	9999		Soil_DCul	Soil_ICul	0.2489
Total sum of squares:	5.612		Soil_DCul	Water_DCul	0.0968
Within-group sum of squares:	1.556		Soil_DCul	Water_ICul	0.2538
F:	8.474		Soil_DCul	Coral_ICul	0.3345
p (same):	0.0001		Soil_ICul	Water_DCul	0.0051
			Soil_ICul	Water_ICul	0.103
			Soil_ICul	Coral_ICul	0.0994
			Water_DCul	Water_ICul	0.0042
			Water_DCul	Coral_ICul	0.0186
			Water_ICul	Coral_ICul	0.0952
PERMANOVA (Family)			Sample 1	Sample 2	p-value
Permutation N:	9999		Soil_ICul	Water_DCul	0.0054
Total sum of squares:	5.806		Soil_ICul	Water_ICul	0.1003
Within-group sum of squares:	2.308		Soil_ICul	Coral_ICul	0.0932
F:	6.568		Water_DCul	Water_ICul	0.0041
p (same):	0.0001		Water_DCul	Coral_ICul	0.0171
			Water_ICul	Coral_ICul	0.0943
PERMANOVA (Genus)			Sample 1	Sample 2	p-value
Permutation N:	9999		Soil_ICul	Water_ICul	0.0985
Total sum of squares:	2.524		Soil_ICul	Coral_ICul	0.1011
Within-group sum of squares:	0.9636		Water_ICul	Coral_ICul	0.1017
F:	4.048
p (same):	0.0035
PERMANOVA (Species)			Sample 1	Sample 2	p-value
Permutation N:	9999		Soil_ICul	Water_ICul	0.1034
Total sum of squares:	2.607		Soil_ICul	Coral_ICul	0.1005
Within-group sum of squares:	1.012		Water_ICul	Coral_ICul	0.103
F:	3.937
p (same):	0.0045
